# Supplementary material for: Neurophysiological signatures of cortical micro-architecture
Source: bioRxiv. 2023 Jan 23:2023.01.23.525101. Preprint. [Version 1] doi: 10.1101/2023.01.23.525101 (PMC9900796; doi:10.1101/2023.01.23.525101)
Supplement: Supplement 1 [file media-1.csv]

CodeString	Loading	absoluteLoading	spinPvalue	spinPvalue_fdrCorrected
TSTL_localdensity_5_40_ac_fnnmar.ac1den	-0.9959917988554423	0.9959917988554423	9.999000099990002e-05	0.00034276592271017045
CO_Embed2_Basic_1.incircle_1	-0.9937462269905468	0.9937462269905468	9.999000099990002e-05	0.00034276592271017045
CO_Embed2_Basic_1.medianincircle	-0.9935462037087517	0.9935462037087517	9.999000099990002e-05	0.00034276592271017045
SB_TransitionpAlphabet_40_1.maxdiagfexp_rmse	-0.9927576183758116	0.9927576183758116	9.999000099990002e-05	0.00034276592271017045
CO_Embed2_Basic_1.incircle_05	-0.9916795334228081	0.9916795334228081	9.999000099990002e-05	0.00034276592271017045
SB_TransitionpAlphabet_40_1.meandiagfexp_r2	0.9916214249043869	0.9916214249043869	9.999000099990002e-05	0.00034276592271017045
AC_nl_11	-0.9913572764484863	0.9913572764484863	9.999000099990002e-05	0.00034276592271017045
AC_nl_12	-0.9910459897145311	0.9910459897145311	9.999000099990002e-05	0.00034276592271017045
CO_glscf_2_2_1	-0.9907812987698249	0.9907812987698249	9.999000099990002e-05	0.00034276592271017045
EN_mse_1-10_2_015_diff1.stdSampEn	0.9900121491623979	0.9900121491623979	9.999000099990002e-05	0.00034276592271017045
CO_glscf_1_2_2	-0.9899947698338651	0.9899947698338651	9.999000099990002e-05	0.00034276592271017045
MF_CompareTestSets_y_ss_2_uniform_25_01_1.stdrats_median	-0.9897445409618901	0.9897445409618901	9.999000099990002e-05	0.00034276592271017045
SP_Summaries_pgram_hamm.logarea_5_2	0.9897405744126593	0.9897405744126593	9.999000099990002e-05	0.00034276592271017045
NL_MS_fnn_1_10_mi_5_1.pfnn_3	0.9897069444498937	0.9897069444498937	9.999000099990002e-05	0.00034276592271017045
MF_CompareTestSets_y_ss_2_uniform_25_01_1.stdrats_mean	-0.9895461082699536	0.9895461082699536	9.999000099990002e-05	0.00034276592271017045
NL_MS_fnn_1_10_mi_5_1.pfnn_2	0.9892611549552942	0.9892611549552942	9.999000099990002e-05	0.00034276592271017045
TSTL_localdensity_5_40_ac_fnnmar.ac2den	-0.9887685124863425	0.9887685124863425	9.999000099990002e-05	0.00034276592271017045
CO_glscf_2_2_2	-0.988550405596618	0.988550405596618	9.999000099990002e-05	0.00034276592271017045
SB_TransitionpAlphabet_40_1.maxdiagfexp_b	-0.988254075074022	0.988254075074022	9.999000099990002e-05	0.00034276592271017045
SP_Summaries_pgram_hamm.fpoly2_r2	0.9882008299997951	0.9882008299997951	9.999000099990002e-05	0.00034276592271017045
CO_glscf_1_2_1	-0.9880282584529977	0.9880282584529977	9.999000099990002e-05	0.00034276592271017045
CO_Embed2_Basic_1.incircle_02	-0.9880011112951683	0.9880011112951683	9.999000099990002e-05	0.00034276592271017045
SP_Summaries_fft.logarea_5_2	0.9879115295188078	0.9879115295188078	9.999000099990002e-05	0.00034276592271017045
SP_Summaries_welch_rect.logarea_5_2	0.9879115295188076	0.9879115295188076	9.999000099990002e-05	0.00034276592271017045
SB_TransitionpAlphabet_40_1.maxdiagfexp_r2	0.987886355409619	0.987886355409619	9.999000099990002e-05	0.00034276592271017045
SP_Summaries_pgram_hamm.fpolysat_rmse	0.987636843605479	0.987636843605479	9.999000099990002e-05	0.00034276592271017045
AC_nl_112	-0.9876208240968729	0.9876208240968729	9.999000099990002e-05	0.00034276592271017045
AC_nl_012	-0.9875165944592468	0.9875165944592468	9.999000099990002e-05	0.00034276592271017045
SP_Summaries_welch_rect.fpoly2_r2	0.9874992757939198	0.9874992757939198	9.999000099990002e-05	0.00034276592271017045
SP_Summaries_fft.fpoly2_r2	0.9874992757843187	0.9874992757843187	9.999000099990002e-05	0.00034276592271017045
SP_Summaries_fft.fpolysat_rmse	0.9871796561990817	0.9871796561990817	9.999000099990002e-05	0.00034276592271017045
SP_Summaries_welch_rect.fpolysat_rmse	0.9871796561951306	0.9871796561951306	9.999000099990002e-05	0.00034276592271017045
SP_Summaries_pgram_hamm.area_5_2	0.9871058211937837	0.9871058211937837	9.999000099990002e-05	0.00034276592271017045
EX_MovingThreshold_1_01.stdkickf	-0.9869527693469655	0.9869527693469655	9.999000099990002e-05	0.00034276592271017045
SC_FluctAnal_2_rsrange_50_logi.meanssr	-0.9868952021010412	0.9868952021010412	9.999000099990002e-05	0.00034276592271017045
WL_dwtcoeff_db3_5.stdd_l2	0.986612258026098	0.986612258026098	9.999000099990002e-05	0.00034276592271017045
AC_nl_122	-0.9864613262493375	0.9864613262493375	9.999000099990002e-05	0.00034276592271017045
CO_glscf_1_1_2	-0.9862991449400174	0.9862991449400174	9.999000099990002e-05	0.00034276592271017045
CO_Embed2_Basic_1.incircle_01	-0.9862601105417651	0.9862601105417651	9.999000099990002e-05	0.00034276592271017045
WL_dwtcoeff_sym2_5.stdd_l2	0.9862090710292549	0.9862090710292549	9.999000099990002e-05	0.00034276592271017045
NL_embed_PCA_1_10.perc_4	0.9859086331849225	0.9859086331849225	9.999000099990002e-05	0.00034276592271017045
AC_nl_22	-0.9858342696069776	0.9858342696069776	9.999000099990002e-05	0.00034276592271017045
EN_mse_1-10_2_015_diff1.meanch	-0.9857924883890157	0.9857924883890157	9.999000099990002e-05	0.00034276592271017045
SP_Summaries_welch_rect.area_5_2	0.9855875896481203	0.9855875896481203	9.999000099990002e-05	0.00034276592271017045
SP_Summaries_fft.area_5_2	0.9855875896481202	0.9855875896481202	9.999000099990002e-05	0.00034276592271017045
SB_TransitionpAlphabet_40_1.trfexp_b	-0.9855632335419722	0.9855632335419722	9.999000099990002e-05	0.00034276592271017045
CO_glscf_1_1_1	-0.9855240052716845	0.9855240052716845	9.999000099990002e-05	0.00034276592271017045
SP_Summaries_pgram_hamm.linfitloglog_mf_a1	0.9854706470608114	0.9854706470608114	9.999000099990002e-05	0.00034276592271017045
SP_Summaries_pgram_hamm.iqr	0.9853306681985291	0.9853306681985291	9.999000099990002e-05	0.00034276592271017045
SP_Summaries_pgram_hamm.q75	0.9853022706971276	0.9853022706971276	9.999000099990002e-05	0.00034276592271017045
MF_StateSpace_n4sid_3_05_1.mms	0.9851995550198275	0.9851995550198275	9.999000099990002e-05	0.00034276592271017045
DN_RemovePoints_min_08_saturate.ac1rat	-0.9851735227453695	0.9851735227453695	9.999000099990002e-05	0.00034276592271017045
AC_nl_123	-0.985140338804321	0.985140338804321	9.999000099990002e-05	0.00034276592271017045
MF_StateSpace_n4sid_3_05_1.stde	0.9851305514033724	0.9851305514033724	9.999000099990002e-05	0.00034276592271017045
CO_Embed2_Basic_1.parabdown05	-0.9849052794728733	0.9849052794728733	9.999000099990002e-05	0.00034276592271017045
FC_Surprise_T1_20_tau_m2quad_500.median	0.9848878400817614	0.9848878400817614	9.999000099990002e-05	0.00034276592271017045
CO_Embed2_Basic_1.parabup05	-0.984856875107944	0.984856875107944	9.999000099990002e-05	0.00034276592271017045
AC_nl_001	-0.9847912803973358	0.9847912803973358	9.999000099990002e-05	0.00034276592271017045
IN_AutoMutualInfoStats_40_gaussian.stdami	-0.9847798911083953	0.9847798911083953	9.999000099990002e-05	0.00034276592271017045
SP_Summaries_welch_rect.iqr	0.9847698688364046	0.9847698688364046	9.999000099990002e-05	0.00034276592271017045
SP_Summaries_fft.iqr	0.9847674682002356	0.9847674682002356	9.999000099990002e-05	0.00034276592271017045
SP_Summaries_welch_rect.q75	0.9847277635785491	0.9847277635785491	9.999000099990002e-05	0.00034276592271017045
SP_Summaries_fft.q75	0.9847265072059449	0.9847265072059449	9.999000099990002e-05	0.00034276592271017045
SP_Summaries_pgram_hamm.linfitsemilog_all_sigma	-0.984721002017678	0.984721002017678	9.999000099990002e-05	0.00034276592271017045
SP_Summaries_pgram_hamm.linfitsemilog_all_sea1	-0.984721002017678	0.984721002017678	9.999000099990002e-05	0.00034276592271017045
SP_Summaries_welch_rect.linfitsemilog_all_sea1	-0.9845384584130613	0.9845384584130613	9.999000099990002e-05	0.00034276592271017045
SP_Summaries_fft.linfitsemilog_all_sea1	-0.9845354789851549	0.9845354789851549	9.999000099990002e-05	0.00034276592271017045
EX_MovingThreshold_1_01.medianq	0.984409717814539	0.984409717814539	9.999000099990002e-05	0.00034276592271017045
NL_embed_PCA_1_10.top2	-0.9843641979983515	0.9843641979983515	9.999000099990002e-05	0.00034276592271017045
MF_StateSpace_n4sid_3_05_1.m_aic	0.9841198159875485	0.9841198159875485	9.999000099990002e-05	0.00034276592271017045
SY_SpreadRandomLocal_50_100.meanac2	-0.9839565412772291	0.9839565412772291	9.999000099990002e-05	0.00034276592271017045
SP_Summaries_pgram_hamm.linfitloglog_all_a1	0.983952653348289	0.983952653348289	9.999000099990002e-05	0.00034276592271017045
EX_MovingThreshold_01_01.medianq	0.9839207175343041	0.9839207175343041	9.999000099990002e-05	0.00034276592271017045
CO_Embed2_Shapes_tau_circle_1.ac2	-0.9838749425334049	0.9838749425334049	9.999000099990002e-05	0.00034276592271017045
SP_Summaries_fft.linfitloglog_mf_a1	0.9838114072866209	0.9838114072866209	9.999000099990002e-05	0.00034276592271017045
SP_Summaries_welch_rect.linfitloglog_mf_a1	0.9838114072866206	0.9838114072866206	9.999000099990002e-05	0.00034276592271017045
WL_coeffs_db3_2.mean_coeff	0.9838028457492572	0.9838028457492572	9.999000099990002e-05	0.00034276592271017045
FC_LocalSimple_lfit5.stderr	0.9837995026493003	0.9837995026493003	9.999000099990002e-05	0.00034276592271017045
MF_StateSpace_n4sid_3_05_1.m_fpe	0.9837171383579578	0.9837171383579578	9.999000099990002e-05	0.00034276592271017045
SP_Summaries_pgram_hamm.sfm	0.9836991301193152	0.9836991301193152	9.999000099990002e-05	0.00034276592271017045
SC_FluctAnal_2_rsrangefit_50_1_logi.meanssr	-0.9836680725852953	0.9836680725852953	9.999000099990002e-05	0.00034276592271017045
CO_glscf_2_5_2	-0.9836405142429848	0.9836405142429848	9.999000099990002e-05	0.00034276592271017045
SP_Summaries_pgram_hamm.linfitloglog_lf_a1	0.9835906991658375	0.9835906991658375	9.999000099990002e-05	0.00034276592271017045
MF_GP_hyperparameters_covSEiso_covNoise_1_200_first.mlikelihood	0.9833696729150637	0.9833696729150637	9.999000099990002e-05	0.00034276592271017045
NL_MS_fnn_1_10_mi_5_1.pfnn_4	0.9833085901701105	0.9833085901701105	9.999000099990002e-05	0.00034276592271017045
SP_Summaries_fft.linfitloglog_all_a1	0.9832735706239839	0.9832735706239839	9.999000099990002e-05	0.00034276592271017045
SP_Summaries_welch_rect.linfitloglog_all_a1	0.9832731456952317	0.9832731456952317	9.999000099990002e-05	0.00034276592271017045
CO_Embed2_Basic_1.parabup01	-0.9831430035992414	0.9831430035992414	9.999000099990002e-05	0.00034276592271017045
AC_nl_13	-0.9830681881924697	0.9830681881924697	9.999000099990002e-05	0.00034276592271017045
PH_Walker_prop_01.res_ac1	-0.9829178081206411	0.9829178081206411	9.999000099990002e-05	0.00034276592271017045
EX_MovingThreshold_1_01.iqrq	0.982868556944131	0.982868556944131	9.999000099990002e-05	0.00034276592271017045
WL_coeffs_db3_2.med_coeff	0.9828675845932499	0.9828675845932499	9.999000099990002e-05	0.00034276592271017045
SP_Summaries_pgram_hamm.logmean	0.9827904976891098	0.9827904976891098	9.999000099990002e-05	0.00034276592271017045
DN_SimpleFit_sin3.resAC2	-0.9827852540281983	0.9827852540281983	9.999000099990002e-05	0.00034276592271017045
SP_Summaries_pgram_hamm.median	0.9826864769626384	0.9826864769626384	9.999000099990002e-05	0.00034276592271017045
EX_MovingThreshold_1_01.meanq	0.9825799527755179	0.9825799527755179	9.999000099990002e-05	0.00034276592271017045
WL_dwtcoeff_db3_5.noisestd_l2	0.9825534480104663	0.9825534480104663	9.999000099990002e-05	0.00034276592271017045
MF_CompareAR_1_10_05.minv	0.982528892527074	0.982528892527074	9.999000099990002e-05	0.00034276592271017045
EX_MovingThreshold_1_01.pkick	0.982328629253554	0.982328629253554	9.999000099990002e-05	0.00034276592271017045
SB_TransitionpAlphabet_40_1.meandiagfexp_a	0.982312413878287	0.982312413878287	9.999000099990002e-05	0.00034276592271017045
CO_glscf_2_5_1	-0.9822709097347849	0.9822709097347849	9.999000099990002e-05	0.00034276592271017045
SY_SpreadRandomLocal_100_100.meanac2	-0.9822006175472288	0.9822006175472288	9.999000099990002e-05	0.00034276592271017045
SP_Summaries_welch_rect.linfitloglog_lf_a1	0.9821776399337405	0.9821776399337405	9.999000099990002e-05	0.00034276592271017045
SP_Summaries_fft.linfitloglog_lf_a1	0.9821776399337405	0.9821776399337405	9.999000099990002e-05	0.00034276592271017045
MF_arfit_1_8_sbc.fpe_8	0.982120152679555	0.982120152679555	9.999000099990002e-05	0.00034276592271017045
MF_arfit_1_8_sbc.minfpe	0.9821199175923548	0.9821199175923548	9.999000099990002e-05	0.00034276592271017045
DN_SimpleFit_sin2.resAC2	-0.9820742892400001	0.9820742892400001	9.999000099990002e-05	0.00034276592271017045
SP_Summaries_pgram_hamm.area_4_2	0.9819367673974895	0.9819367673974895	9.999000099990002e-05	0.00034276592271017045
SD_TSTL_surrogates_mi_100_2_trev.stdsurr	-0.9819317039024199	0.9819317039024199	9.999000099990002e-05	0.00034276592271017045
EX_MovingThreshold_01_01.meanq	0.9819118376148546	0.9819118376148546	9.999000099990002e-05	0.00034276592271017045
SP_Summaries_pgram_hamm.logarea_4_2	0.9818960624515762	0.9818960624515762	9.999000099990002e-05	0.00034276592271017045
SP_Summaries_fft.median	0.9817286867348626	0.9817286867348626	9.999000099990002e-05	0.00034276592271017045
SP_Summaries_welch_rect.median	0.9817281112145445	0.9817281112145445	9.999000099990002e-05	0.00034276592271017045
MF_arfit_1_8_sbc.C	0.981705446701943	0.981705446701943	9.999000099990002e-05	0.00034276592271017045
DN_RemovePoints_absfar_08_remove.ac2diff	-0.9816801447991748	0.9816801447991748	9.999000099990002e-05	0.00034276592271017045
MF_CompareAR_1_10_all.minv	0.9815684523926739	0.9815684523926739	9.999000099990002e-05	0.00034276592271017045
CO_AddNoise_1_std1_10.ac2	0.9815218447780371	0.9815218447780371	9.999000099990002e-05	0.00034276592271017045
IN_AutoMutualInfoStats_40_gaussian.ami2	-0.9815030380231203	0.9815030380231203	9.999000099990002e-05	0.00034276592271017045
MF_StateSpace_n4sid_3_05_1.meanabs	0.9815009794308147	0.9815009794308147	9.999000099990002e-05	0.00034276592271017045
CO_AddNoise_1_quantiles_10.fitexpr2	-0.9814302971605533	0.9814302971605533	9.999000099990002e-05	0.00034276592271017045
MF_ARMA_orders_1_6_1_4.aic_min	0.9813155130994223	0.9813155130994223	9.999000099990002e-05	0.00034276592271017045
MF_CompareAR_1_10_05.meanv	0.9812841129022422	0.9812841129022422	9.999000099990002e-05	0.00034276592271017045
DN_RemovePoints_max_08_saturate.ac1rat	-0.9812693811696485	0.9812693811696485	9.999000099990002e-05	0.00034276592271017045
MF_CompareAR_1_10_05.medianv	0.9812319063993908	0.9812319063993908	9.999000099990002e-05	0.00034276592271017045
DN_SimpleFit_sin1.resAC2	-0.9811962742571453	0.9811962742571453	9.999000099990002e-05	0.00034276592271017045
CO_AddNoise_1_std1_10.ac1	0.9811670343341742	0.9811670343341742	9.999000099990002e-05	0.00034276592271017045
MF_arfit_1_8_sbc.fpe_7	0.9810717679458896	0.9810717679458896	9.999000099990002e-05	0.00034276592271017045
MF_arfit_1_8_sbc.fpe_6	0.9810651383447936	0.9810651383447936	9.999000099990002e-05	0.00034276592271017045
MF_armax_3_1_05_1.mms	0.9810419037290028	0.9810419037290028	9.999000099990002e-05	0.00034276592271017045
MF_StateSpaceCompOrder_8.minaic	0.9809512498059629	0.9809512498059629	9.999000099990002e-05	0.00034276592271017045
MF_ARMA_orders_1_6_1_4.mean_all_aics	0.9809414609211935	0.9809414609211935	9.999000099990002e-05	0.00034276592271017045
MF_armax_3_1_05_1.stde	0.9809050519149373	0.9809050519149373	9.999000099990002e-05	0.00034276592271017045
EX_MovingThreshold_01_01.pkick	0.9808634355094	0.9808634355094	9.999000099990002e-05	0.00034276592271017045
FC_LocalSimple_lfit5.meanabserr	0.9807879468735825	0.9807879468735825	9.999000099990002e-05	0.00034276592271017045
PH_Walker_runningvar_15_50.w_ac1	-0.9807690451617544	0.9807690451617544	9.999000099990002e-05	0.00034276592271017045
SP_Summaries_pgram_hamm.q25	0.9807401341333838	0.9807401341333838	9.999000099990002e-05	0.00034276592271017045
CO_Embed2_Basic_1.parabdown01	-0.980736603700488	0.980736603700488	9.999000099990002e-05	0.00034276592271017045
MF_CompareTestSets_y_ar_best_uniform_25_01_1.stdrats_median	-0.980729850330496	0.980729850330496	9.999000099990002e-05	0.00034276592271017045
FC_LocalSimple_mean4.taures	-0.9807205270947801	0.9807205270947801	9.999000099990002e-05	0.00034276592271017045
MF_armax_2_2_05_1.mms	0.9806492059468912	0.9806492059468912	9.999000099990002e-05	0.00034276592271017045
MF_FitSubsegments_arsbc_rand_25_01.sbcs_max	0.980615391062168	0.980615391062168	9.999000099990002e-05	0.00034276592271017045
FC_Surprise_T1_20_tau_m2quad_500.mean	0.9806072311274334	0.9806072311274334	9.999000099990002e-05	0.00034276592271017045
MF_StateSpaceCompOrder_8.minlossfn	0.9805855155710775	0.9805855155710775	9.999000099990002e-05	0.00034276592271017045
SP_Summaries_welch_rect.area_5_1	-0.9805538721470408	0.9805538721470408	9.999000099990002e-05	0.00034276592271017045
SP_Summaries_fft.area_5_1	-0.9805538721470408	0.9805538721470408	9.999000099990002e-05	0.00034276592271017045
AC_nl_223	-0.9805516071501065	0.9805516071501065	9.999000099990002e-05	0.00034276592271017045
MF_armax_2_2_05_1.stde	0.9805338309072029	0.9805338309072029	9.999000099990002e-05	0.00034276592271017045
MF_CompareTestSets_y_ar_best_uniform_25_01_1.stdrats_mean	-0.9805121827799297	0.9805121827799297	9.999000099990002e-05	0.00034276592271017045
CO_tc3_2.denom	-0.9805041290886454	0.9805041290886454	9.999000099990002e-05	0.00034276592271017045
SP_Summaries_fft.area_4_2	0.980499744825058	0.980499744825058	9.999000099990002e-05	0.00034276592271017045
SP_Summaries_welch_rect.area_4_2	0.9804997448250579	0.9804997448250579	9.999000099990002e-05	0.00034276592271017045
MF_StateSpace_n4sid_1_05_1.mms	0.9804894438080467	0.9804894438080467	9.999000099990002e-05	0.00034276592271017045
AC_nl_002	-0.9804726973975374	0.9804726973975374	9.999000099990002e-05	0.00034276592271017045
PH_Walker_prop_11.w_ac2	-0.9804477031509289	0.9804477031509289	9.999000099990002e-05	0.00034276592271017045
MF_armax_1_1_05_1.mms	0.980444058786029	0.980444058786029	9.999000099990002e-05	0.00034276592271017045
FC_LocalSimple_mean2.stderr	0.9804291411654413	0.9804291411654413	9.999000099990002e-05	0.00034276592271017045
EN_Randomize_permute.ac2fexpa	-0.9804081938339994	0.9804081938339994	9.999000099990002e-05	0.00034276592271017045
SY_SpreadRandomLocal_200_100.meanac2	-0.980377244467006	0.980377244467006	9.999000099990002e-05	0.00034276592271017045
MF_StateSpace_n4sid_1_05_1.stde	0.980310989781951	0.980310989781951	9.999000099990002e-05	0.00034276592271017045
CO_AddNoise_1_std1_10.fitexpb	0.9803011963217344	0.9803011963217344	9.999000099990002e-05	0.00034276592271017045
MF_armax_1_1_05_1.stde	0.9802968282772638	0.9802968282772638	9.999000099990002e-05	0.00034276592271017045
SP_Summaries_welch_rect.logarea_4_2	0.9802961814399326	0.9802961814399326	9.999000099990002e-05	0.00034276592271017045
SP_Summaries_fft.logarea_4_2	0.9802961814399326	0.9802961814399326	9.999000099990002e-05	0.00034276592271017045
MF_CompareAR_1_10_all.meanv	0.9802805870863393	0.9802805870863393	9.999000099990002e-05	0.00034276592271017045
MF_CompareAR_1_10_all.medianv	0.9802726884398034	0.9802726884398034	9.999000099990002e-05	0.00034276592271017045
EX_MovingThreshold_01_002.stdkickf	-0.9802450433905427	0.9802450433905427	9.999000099990002e-05	0.00034276592271017045
MF_AR_arcov_5.res_std	0.9802080286320848	0.9802080286320848	9.999000099990002e-05	0.00034276592271017045
MF_AR_arcov_4.res_std	0.9802062805738416	0.9802062805738416	9.999000099990002e-05	0.00034276592271017045
MF_arfit_1_8_sbc.fpe_4	0.9801811374394925	0.9801811374394925	9.999000099990002e-05	0.00034276592271017045
EN_Randomize_dyndist.ac2fexpa	-0.9801542814708524	0.9801542814708524	9.999000099990002e-05	0.00034276592271017045
EN_Randomize_statdist.ac2fexpa	-0.9801438054041662	0.9801438054041662	9.999000099990002e-05	0.00034276592271017045
AC_nl_113	-0.9801409626108822	0.9801409626108822	9.999000099990002e-05	0.00034276592271017045
MF_arfit_1_8_sbc.fpe_5	0.9801092775118283	0.9801092775118283	9.999000099990002e-05	0.00034276592271017045
MF_CompareTestSets_y_ss_best_uniform_25_01_1.stdrats_median	-0.980037631043961	0.980037631043961	9.999000099990002e-05	0.00034276592271017045
IN_AutoMutualInfoStats_40_kraskov1_4.stdami	-0.9799702609477968	0.9799702609477968	9.999000099990002e-05	0.00034276592271017045
CO_TranslateShape_circle_25_pts.std	0.979968789359171	0.979968789359171	9.999000099990002e-05	0.00034276592271017045
MF_CompareTestSets_y_ar_best_uniform_25_01_1.rmserr_mean	0.9799667607387431	0.9799667607387431	9.999000099990002e-05	0.00034276592271017045
AC_2	-0.9799463048925419	0.9799463048925419	9.999000099990002e-05	0.00034276592271017045
CO_Embed2_Shapes_tau_circle_01.ac2	-0.9799329465630345	0.9799329465630345	9.999000099990002e-05	0.00034276592271017045
MF_armax_3_1_05_1.aic	0.9798899648632753	0.9798899648632753	9.999000099990002e-05	0.00034276592271017045
MF_arfit_1_8_sbc.fpe_3	0.9798396731739734	0.9798396731739734	9.999000099990002e-05	0.00034276592271017045
NW_VisibilityGraph_norm.stdk	-0.979819663380993	0.979819663380993	9.999000099990002e-05	0.00034276592271017045
SP_Summaries_fft.q25	0.9798126550305076	0.9798126550305076	9.999000099990002e-05	0.00034276592271017045
SP_Summaries_welch_rect.q25	0.979811805317541	0.979811805317541	9.999000099990002e-05	0.00034276592271017045
MF_AR_arcov_5.e	0.9798054309933845	0.9798054309933845	9.999000099990002e-05	0.00034276592271017045
FC_LocalSimple_lfit4.stderr	0.9798035941083696	0.9798035941083696	9.999000099990002e-05	0.00034276592271017045
NL_TISEAN_fnn_ac_10_005.nHood2_6	0.9797641490040124	0.9797641490040124	9.999000099990002e-05	0.00034276592271017045
MF_AR_arcov_3.res_std	0.9797600657572668	0.9797600657572668	9.999000099990002e-05	0.00034276592271017045
MF_AR_arcov_4.e	0.9797287665415084	0.9797287665415084	9.999000099990002e-05	0.00034276592271017045
NL_TISEAN_fnn_ac_10_005.nHood2_5	0.9797075731819693	0.9797075731819693	9.999000099990002e-05	0.00034276592271017045
PH_Walker_momentum_2.sw_meanabsdiff	0.9796935993073941	0.9796935993073941	9.999000099990002e-05	0.00034276592271017045
WL_dwtcoeff_sym2_5.noisestd_l2	0.9796891561368786	0.9796891561368786	9.999000099990002e-05	0.00034276592271017045
NL_TISEAN_fnn_ac_10_005.meannHood2	0.9796870527035779	0.9796870527035779	9.999000099990002e-05	0.00034276592271017045
NL_TISEAN_fnn_ac_10_005.nHood2_7	0.9796765389289424	0.9796765389289424	9.999000099990002e-05	0.00034276592271017045
NW_VisibilityGraph_norm.gaussnlogL	-0.9796101752781737	0.9796101752781737	9.999000099990002e-05	0.00034276592271017045
MF_CompareTestSets_y_ss_best_uniform_25_01_1.stdrats_mean	-0.979592178972258	0.979592178972258	9.999000099990002e-05	0.00034276592271017045
MF_arfit_1_8_sbc.fpe_2	0.979585127645173	0.979585127645173	9.999000099990002e-05	0.00034276592271017045
MF_armax_3_1_05_1.fpe	0.9795022734637695	0.9795022734637695	9.999000099990002e-05	0.00034276592271017045
PP_ModelFit_ar_2.rmserrrat_peaks_08	-0.9794909875547261	0.9794909875547261	9.999000099990002e-05	0.00034276592271017045
MF_armax_2_2_05_1.aic	0.9794306691772023	0.9794306691772023	9.999000099990002e-05	0.00034276592271017045
MF_AR_arcov_2.res_std	0.9794179972272551	0.9794179972272551	9.999000099990002e-05	0.00034276592271017045
AC_nl_233	-0.9793608682973886	0.9793608682973886	9.999000099990002e-05	0.00034276592271017045
MF_FitSubsegments_arsbc_uniform_25_01.sbcs_max	0.9793210059809935	0.9793210059809935	9.999000099990002e-05	0.00034276592271017045
MF_StateSpace_n4sid_1_05_1.m_aic	0.9793108422129955	0.9793108422129955	9.999000099990002e-05	0.00034276592271017045
MF_armax_2_2_05_1.fpe	0.9792839437137236	0.9792839437137236	9.999000099990002e-05	0.00034276592271017045
MF_armax_1_1_05_1.aic	0.979264379922097	0.979264379922097	9.999000099990002e-05	0.00034276592271017045
AC_nl_013	-0.9792138840170571	0.9792138840170571	9.999000099990002e-05	0.00034276592271017045
NL_TISEAN_fnn_ac_10_005.nHood2_8	0.9792041573181058	0.9792041573181058	9.999000099990002e-05	0.00034276592271017045
MF_AR_arcov_3.e	0.9791923336276166	0.9791923336276166	9.999000099990002e-05	0.00034276592271017045
MF_FitSubsegments_arma_2_2_uniform_25_01.fpe_mean	0.9791733434596956	0.9791733434596956	9.999000099990002e-05	0.00034276592271017045
PH_Walker_runningvar_15_50.w_ac2	-0.9790228865743417	0.9790228865743417	9.999000099990002e-05	0.00034276592271017045
PH_Walker_momentum_2.w_ac1	-0.9789429413694353	0.9789429413694353	9.999000099990002e-05	0.00034276592271017045
AC_nl_023	-0.97887881938709	0.97887881938709	9.999000099990002e-05	0.00034276592271017045
PH_Walker_prop_09.w_ac2	-0.9788683612334291	0.9788683612334291	9.999000099990002e-05	0.00034276592271017045
NW_VisibilityGraph_norm.evparam1	-0.9788674425266078	0.9788674425266078	9.999000099990002e-05	0.00034276592271017045
NL_TISEAN_fnn_ac_10_005.nHood2_4	0.978856338456718	0.978856338456718	9.999000099990002e-05	0.00034276592271017045
MF_CompareTestSets_y_ar_4_rand_25_01_1.stdrats_median	-0.9788436892084418	0.9788436892084418	9.999000099990002e-05	0.00034276592271017045
MF_armax_1_1_05_1.fpe	0.9788422582353632	0.9788422582353632	9.999000099990002e-05	0.00034276592271017045
MF_StateSpace_n4sid_1_05_1.m_fpe	0.9788398904213418	0.9788398904213418	9.999000099990002e-05	0.00034276592271017045
NL_TISEAN_fnn_ac_10_005.nHood2_9	0.9787579779215014	0.9787579779215014	9.999000099990002e-05	0.00034276592271017045
MF_AR_arcov_2.e	0.9787016829448862	0.9787016829448862	9.999000099990002e-05	0.00034276592271017045
MF_CompareTestSets_y_ar_4_rand_25_01_1.stdrats_mean	-0.9786692786855171	0.9786692786855171	9.999000099990002e-05	0.00034276592271017045
EN_rpde_3_1.H	0.9786420420529351	0.9786420420529351	9.999000099990002e-05	0.00034276592271017045
EN_rpde_3_1.H_norm	0.9786420420529351	0.9786420420529351	9.999000099990002e-05	0.00034276592271017045
MF_CompareTestSets_y_ss_best_uniform_25_01_1.rmserr_mean	0.9786373461324879	0.9786373461324879	9.999000099990002e-05	0.00034276592271017045
MF_GP_hyperparameters_covSEiso_covPeriodic_covNoise_1_200_first.mlikelihood	0.9786134531565595	0.9786134531565595	9.999000099990002e-05	0.00034276592271017045
CO_HistogramAMI_std2_2bin.ami2	-0.9786063618356813	0.9786063618356813	9.999000099990002e-05	0.00034276592271017045
CO_trev_2.denom	0.9785983019001189	0.9785983019001189	9.999000099990002e-05	0.00034276592271017045
EX_MovingThreshold_1_01.meanqover	0.9785904870887714	0.9785904870887714	9.999000099990002e-05	0.00034276592271017045
EN_rpde_3_1.propNonZero	0.9785408281256845	0.9785408281256845	9.999000099990002e-05	0.00034276592271017045
TSTL_localdensity_5_40_1_3.medianden	0.9785108693799701	0.9785108693799701	9.999000099990002e-05	0.00034276592271017045
PP_ModelFit_ar_2.rmserrrat_peaks_08_d1	-0.9784737666378546	0.9784737666378546	9.999000099990002e-05	0.00034276592271017045
CO_StickAngles_y.std	0.9783393485773815	0.9783393485773815	9.999000099990002e-05	0.00034276592271017045
MF_FitSubsegments_ar_2_uniform_25_01.fpe_mean	0.9782570897445445	0.9782570897445445	9.999000099990002e-05	0.00034276592271017045
PP_Compare_rav4.swms5_2	0.9780806162218982	0.9780806162218982	9.999000099990002e-05	0.00034276592271017045
CO_StickAngles_y.std_n	0.9780722114342909	0.9780722114342909	9.999000099990002e-05	0.00034276592271017045
AC_nl_011	-0.978053187165597	0.978053187165597	9.999000099990002e-05	0.00034276592271017045
CO_Embed2_Shapes_tau_circle_1.ac1	-0.9780489748556471	0.9780489748556471	9.999000099990002e-05	0.00034276592271017045
SY_SpreadRandomLocal_200_100.stdskew	-0.9779880905889989	0.9779880905889989	9.999000099990002e-05	0.00034276592271017045
CO_StickAngles_y.std_p	0.9779259782081634	0.9779259782081634	9.999000099990002e-05	0.00034276592271017045
NL_TISEAN_fnn_ac_10_005.maxnHood2	0.9778485777578868	0.9778485777578868	9.999000099990002e-05	0.00034276592271017045
NL_TISEAN_fnn_ac_10_005.nHood2_10	0.9778485777578868	0.9778485777578868	9.999000099990002e-05	0.00034276592271017045
SY_SpreadRandomLocal_ac5_100.meansampen1_015	0.9778404686523972	0.9778404686523972	9.999000099990002e-05	0.00034276592271017045
PP_Compare_rav4.swms5_1	0.9778009459899958	0.9778009459899958	9.999000099990002e-05	0.00034276592271017045
ApEn2_01	0.9777946745361107	0.9777946745361107	9.999000099990002e-05	0.00034276592271017045
AC_nl_133	-0.9777164730745712	0.9777164730745712	9.999000099990002e-05	0.00034276592271017045
FC_LocalSimple_lfit4.meanabserr	0.9776526005492425	0.9776526005492425	9.999000099990002e-05	0.00034276592271017045
NL_MS_nlpe_fnn_mi.msqerr	0.9776246750675168	0.9776246750675168	9.999000099990002e-05	0.00034276592271017045
NL_MS_nlpe_fnn_mi.stde	0.9776030706423096	0.9776030706423096	9.999000099990002e-05	0.00034276592271017045
PP_Compare_rav4.statav10	0.9775906713794847	0.9775906713794847	9.999000099990002e-05	0.00034276592271017045
MF_CompareAR_1_10_05.bestaic	0.9775524177746475	0.9775524177746475	9.999000099990002e-05	0.00034276592271017045
MF_ExpSmoothing_05_best.mms	0.9775498787896225	0.9775498787896225	9.999000099990002e-05	0.00034276592271017045
MF_ExpSmoothing_05_best.stde	0.9775392948232692	0.9775392948232692	9.999000099990002e-05	0.00034276592271017045
PP_Compare_rav3.swms5_2	0.9775380747199213	0.9775380747199213	9.999000099990002e-05	0.00034276592271017045
MF_CompareTestSets_y_ar_best_uniform_25_01_1.mabserr_mean	0.9775249010523677	0.9775249010523677	9.999000099990002e-05	0.00034276592271017045
PP_Compare_rav4.swms10_1	0.9774336956674784	0.9774336956674784	9.999000099990002e-05	0.00034276592271017045
DN_SimpleFit_sin3.resAC1	-0.9773854227179476	0.9773854227179476	9.999000099990002e-05	0.00034276592271017045
SB_TransitionpAlphabet_40_1.trfexp_rmse	-0.9773758959633884	0.9773758959633884	9.999000099990002e-05	0.00034276592271017045
EN_rpde_3_1.meanNonZero	-0.9773081810344812	0.9773081810344812	9.999000099990002e-05	0.00034276592271017045
NL_MS_nlpe_fnn_mi.mms	0.977296048966271	0.977296048966271	9.999000099990002e-05	0.00034276592271017045
NL_MS_nlpe_fnn_mi.meanabs	0.9772297218795941	0.9772297218795941	9.999000099990002e-05	0.00034276592271017045
PP_Compare_rav3.swms5_1	0.9772125823851985	0.9772125823851985	9.999000099990002e-05	0.00034276592271017045
MF_FitSubsegments_arsbc_uniform_25_01.sbcs_mean	0.9771240585894343	0.9771240585894343	9.999000099990002e-05	0.00034276592271017045
NL_MS_fnn_1_10_mi_5_1.pfnn_5	0.9771176729870049	0.9771176729870049	9.999000099990002e-05	0.00034276592271017045
SY_PPtest_0_5_ar_t1.maxstat	-0.977076633427414	0.977076633427414	9.999000099990002e-05	0.00034276592271017045
SY_TISEAN_nstat_z_5_1_3.minlower	0.9770735916592996	0.9770735916592996	9.999000099990002e-05	0.00034276592271017045
NL_MS_nlpe_3_ac.stde	0.9770649298622857	0.9770649298622857	9.999000099990002e-05	0.00034276592271017045
MF_CompareAR_1_10_05.maxv	0.977062068689052	0.977062068689052	9.999000099990002e-05	0.00034276592271017045
PP_Compare_rav3.statav10	0.9770148438685504	0.9770148438685504	9.999000099990002e-05	0.00034276592271017045
DN_SimpleFit_sin2.resAC1	-0.9768659266026921	0.9768659266026921	9.999000099990002e-05	0.00034276592271017045
FC_LocalSimple_mean2.meanabserr	0.9768586811594517	0.9768586811594517	9.999000099990002e-05	0.00034276592271017045
SB_TransitionpAlphabet_40_1.trcovfexp_r2	0.976852298295306	0.976852298295306	9.999000099990002e-05	0.00034276592271017045
MF_armax_3_1_05_1.meanabs	0.9768489937402651	0.9768489937402651	9.999000099990002e-05	0.00034276592271017045
EN_SampEn_5_03.sampen2	0.9768212758174948	0.9768212758174948	9.999000099990002e-05	0.00034276592271017045
NL_MS_nlpe_3_ac.msqerr	0.976800003410437	0.976800003410437	9.999000099990002e-05	0.00034276592271017045
SY_TISEAN_nstat_z_4_1_3.trace	0.9767998792252248	0.9767998792252248	9.999000099990002e-05	0.00034276592271017045
SB_TransitionpAlphabet_40_1.meandiagfexp_rmse	-0.9767627317749155	0.9767627317749155	9.999000099990002e-05	0.00034276592271017045
NL_MS_nlpe_3_ac.meanabs	0.9767616378014048	0.9767616378014048	9.999000099990002e-05	0.00034276592271017045
EN_mse_1-10_2_015.meanch	-0.9767465700269675	0.9767465700269675	9.999000099990002e-05	0.00034276592271017045
MF_CompareTestSets_y_ar_4_rand_25_01_1.rmserr_mean	0.9767399272090418	0.9767399272090418	9.999000099990002e-05	0.00034276592271017045
SC_FluctAnal_2_dfa_50_3_logi.se1	-0.976736181643625	0.976736181643625	9.999000099990002e-05	0.00034276592271017045
SC_FluctAnal_2_dfa_50_3_logi.se2	-0.976736181643625	0.976736181643625	9.999000099990002e-05	0.00034276592271017045
SY_TISEAN_nstat_z_4_1_3.mean	0.9767361507246168	0.9767361507246168	9.999000099990002e-05	0.00034276592271017045
MF_FitSubsegments_arsbc_rand_25_01.sbcs_mean	0.9767261607790659	0.9767261607790659	9.999000099990002e-05	0.00034276592271017045
PP_Compare_rav3.swms10_1	0.9767119001771849	0.9767119001771849	9.999000099990002e-05	0.00034276592271017045
SY_TISEAN_nstat_z_5_1_3.minupper	0.9767090733955873	0.9767090733955873	9.999000099990002e-05	0.00034276592271017045
SY_TISEAN_nstat_z_4_1_3.maxeig	0.9766985958811653	0.9766985958811653	9.999000099990002e-05	0.00034276592271017045
MF_StateSpace_n4sid_2_05_1.mms	0.976685054028174	0.976685054028174	9.999000099990002e-05	0.00034276592271017045
EN_SampEn_5_02.sampen2	0.9766694092966882	0.9766694092966882	9.999000099990002e-05	0.00034276592271017045
NL_MS_nlpe_3_ac.mms	0.9766535570207433	0.9766535570207433	9.999000099990002e-05	0.00034276592271017045
SY_TISEAN_nstat_z_4_1_3.stdeig	0.976644295437957	0.976644295437957	9.999000099990002e-05	0.00034276592271017045
AC_nl_124	-0.9766123101622204	0.9766123101622204	9.999000099990002e-05	0.00034276592271017045
SY_TISEAN_nstat_z_4_1_3.rangeeig	0.9766104250071009	0.9766104250071009	9.999000099990002e-05	0.00034276592271017045
EN_SampEn_5_01.sampen2	0.9766008249317039	0.9766008249317039	9.999000099990002e-05	0.00034276592271017045
EN_SampEn_5_015.sampen2	0.9766000725516011	0.9766000725516011	9.999000099990002e-05	0.00034276592271017045
EN_SampEn_5_005.sampen2	0.9765780100083277	0.9765780100083277	9.999000099990002e-05	0.00034276592271017045
ApEn2_02	0.9765110644269561	0.9765110644269561	9.999000099990002e-05	0.00034276592271017045
IN_AutoMutualInfoStats_40_kraskov1_4.ami2	-0.9764961181695591	0.9764961181695591	9.999000099990002e-05	0.00034276592271017045
MF_StateSpace_n4sid_2_05_1.stde	0.9764016882487404	0.9764016882487404	9.999000099990002e-05	0.00034276592271017045
SY_TISEAN_nstat_z_5_1_3.minoffdiag	0.9763996323804973	0.9763996323804973	9.999000099990002e-05	0.00034276592271017045
MF_armax_2_2_05_1.meanabs	0.9763777192473599	0.9763777192473599	9.999000099990002e-05	0.00034276592271017045
MF_GP_hyperparameters_covSEiso_covNoise_1_200_first.mabserr_std	-0.9763532921225351	0.9763532921225351	9.999000099990002e-05	0.00034276592271017045
MF_CompareTestSets_y_ss_best_uniform_25_01_1.mabserr_mean	0.9763459339400512	0.9763459339400512	9.999000099990002e-05	0.00034276592271017045
MF_AR_arcov_1.res_std	0.976328423550748	0.976328423550748	9.999000099990002e-05	0.00034276592271017045
SY_PPtest_0_5_ar_t1.minrmse	0.9763211756627336	0.9763211756627336	9.999000099990002e-05	0.00034276592271017045
MF_StateSpace_n4sid_1_05_1.meanabs	0.9762461989176184	0.9762461989176184	9.999000099990002e-05	0.00034276592271017045
MF_armax_1_1_05_1.meanabs	0.9762222127471365	0.9762222127471365	9.999000099990002e-05	0.00034276592271017045
EN_Randomize_permute.xcn1fexpa	-0.9762146244838804	0.9762146244838804	9.999000099990002e-05	0.00034276592271017045
SY_TISEAN_nstat_z_5_1_3.trace	0.9762065932648631	0.9762065932648631	9.999000099990002e-05	0.00034276592271017045
CO_AddNoise_1_gaussian.fitexpb	0.9762007089380492	0.9762007089380492	9.999000099990002e-05	0.00034276592271017045
CO_RM_AMInformation_2	-0.9761996329988392	0.9761996329988392	9.999000099990002e-05	0.00034276592271017045
MF_arfit_1_8_sbc.fpe_1	0.9761937423755223	0.9761937423755223	9.999000099990002e-05	0.00034276592271017045
MF_CompareAR_1_10_all.bestaic	0.9761936303227616	0.9761936303227616	9.999000099990002e-05	0.00034276592271017045
IN_AutoMutualInfoStats_40_gaussian.ami1	-0.9761928024181973	0.9761928024181973	9.999000099990002e-05	0.00034276592271017045
SY_PPtest_0_5_ar_t1.minBIC	0.976189931527683	0.976189931527683	9.999000099990002e-05	0.00034276592271017045
DN_SimpleFit_sin1.resAC1	-0.9761884660013409	0.9761884660013409	9.999000099990002e-05	0.00034276592271017045
CO_AddNoise_1_gaussian.fitlina	0.9761815168978483	0.9761815168978483	9.999000099990002e-05	0.00034276592271017045
MF_GP_hyperparameters_covSEiso_covNoise_1_200_first.maxS	0.9761804455452106	0.9761804455452106	9.999000099990002e-05	0.00034276592271017045
CO_AddNoise_1_gaussian.fitexpa	-0.9761721792597954	0.9761721792597954	9.999000099990002e-05	0.00034276592271017045
CO_AddNoise_1_gaussian.fitlinb	-0.9761581148933348	0.9761581148933348	9.999000099990002e-05	0.00034276592271017045
MF_CompareTestSets_y_ar_best_uniform_25_01_1.rmserr_median	0.9761276063083202	0.9761276063083202	9.999000099990002e-05	0.00034276592271017045
SY_StdNthDer_1	0.9760952910260825	0.9760952910260825	9.999000099990002e-05	0.00034276592271017045
MD_rawHRVmeas.SD1	0.9760952910260824	0.9760952910260824	9.999000099990002e-05	0.00034276592271017045
PH_Walker_prop_09.w_std	-0.9760901182524301	0.9760901182524301	9.999000099990002e-05	0.00034276592271017045
CO_AddNoise_1_gaussian.ac2	0.9760337019854273	0.9760337019854273	9.999000099990002e-05	0.00034276592271017045
MF_CompareTestSets_y_ar_best_uniform_25_01_1.mabserr_median	0.9759523334812917	0.9759523334812917	9.999000099990002e-05	0.00034276592271017045
SY_PPtest_0_5_ar_t1.meanstat	-0.9759311370074815	0.9759311370074815	9.999000099990002e-05	0.00034276592271017045
PH_Walker_prop_09.w_ac1	-0.9759303126982399	0.9759303126982399	9.999000099990002e-05	0.00034276592271017045
DN_RemovePoints_absfar_08_remove.ac1diff	-0.9759059867360691	0.9759059867360691	9.999000099990002e-05	0.00034276592271017045
MF_CompareAR_1_10_all.maxv	0.9758803556550081	0.9758803556550081	9.999000099990002e-05	0.00034276592271017045
CO_AddNoise_1_gaussian.ac1	0.9758664201911544	0.9758664201911544	9.999000099990002e-05	0.00034276592271017045
CO_AddNoise_1_gaussian.ami_at_5	-0.9758512602849632	0.9758512602849632	9.999000099990002e-05	0.00034276592271017045
SY_TISEAN_nstat_z_5_1_3.mean	0.9758506584217428	0.9758506584217428	9.999000099990002e-05	0.00034276592271017045
SY_TISEAN_nstat_z_5_1_3.maxeig	0.9757938276753664	0.9757938276753664	9.999000099990002e-05	0.00034276592271017045
EN_Randomize_permute.xc1fexpa	-0.975705559301434	0.975705559301434	9.999000099990002e-05	0.00034276592271017045
SY_TISEAN_nstat_z_4_1_3.minlower	0.9756853499642922	0.9756853499642922	9.999000099990002e-05	0.00034276592271017045
NL_embed_PCA_1_10.perc_5	0.975683813015927	0.975683813015927	9.999000099990002e-05	0.00034276592271017045
NL_TISEAN_fnn_mi_10_005.nHood2_8	0.9756813187041574	0.9756813187041574	9.999000099990002e-05	0.00034276592271017045
SY_TISEAN_nstat_z_5_1_3.stdeig	0.9756595338805745	0.9756595338805745	9.999000099990002e-05	0.00034276592271017045
SY_TISEAN_nstat_z_4_1_3.median	0.9756480350991507	0.9756480350991507	9.999000099990002e-05	0.00034276592271017045
NL_TISEAN_fnn_mi_10_005.nHood2_7	0.9756451338393419	0.9756451338393419	9.999000099990002e-05	0.00034276592271017045
NL_TISEAN_fnn_1_10_005.nHood2_8	0.9756326054946833	0.9756326054946833	9.999000099990002e-05	0.00034276592271017045
NL_TISEAN_fnn_1_10_005.nHood2_7	0.9756124195954053	0.9756124195954053	9.999000099990002e-05	0.00034276592271017045
SY_TISEAN_nstat_z_5_1_3.min	0.9755995986011925	0.9755995986011925	9.999000099990002e-05	0.00034276592271017045
CO_TranslateShape_circle_25_pts.mean	-0.9755958094331666	0.9755958094331666	9.999000099990002e-05	0.00034276592271017045
CO_AddNoise_1_gaussian.fitexpr2	-0.9755886911828737	0.9755886911828737	9.999000099990002e-05	0.00034276592271017045
CO_tc3_1.denom	-0.9755484319391043	0.9755484319391043	9.999000099990002e-05	0.00034276592271017045
EN_Randomize_dyndist.xcn1fexpa	-0.9755342158139043	0.9755342158139043	9.999000099990002e-05	0.00034276592271017045
NL_TISEAN_fnn_mi_10_005.nHood2_9	0.9755240047697007	0.9755240047697007	9.999000099990002e-05	0.00034276592271017045
EN_SampEn_5_01.sampen3	0.9755166462976763	0.9755166462976763	9.999000099990002e-05	0.00034276592271017045
EN_Randomize_dyndist.xc1fexpa	-0.9755033999240228	0.9755033999240228	9.999000099990002e-05	0.00034276592271017045
SY_TISEAN_nstat_z_5_1_3.rangeeig	0.975486145182878	0.975486145182878	9.999000099990002e-05	0.00034276592271017045
NL_TISEAN_fnn_1_10_005.nHood2_9	0.9754757829471465	0.9754757829471465	9.999000099990002e-05	0.00034276592271017045
MF_GP_hyperparameters_covSEiso_covNoise_1_200_first.rmserr	-0.9754623291810378	0.9754623291810378	9.999000099990002e-05	0.00034276592271017045
MF_FitSubsegments_ss_2_uniform_25_01.fpe_mean	0.9753914076871755	0.9753914076871755	9.999000099990002e-05	0.00034276592271017045
PP_Compare_rav2.swms5_2	0.9753887066364046	0.9753887066364046	9.999000099990002e-05	0.00034276592271017045
MF_CompareTestSets_y_ar_4_rand_25_01_1.mabserr_mean	0.9753848013767774	0.9753848013767774	9.999000099990002e-05	0.00034276592271017045
SP_Summaries_pgram_hamm.w25_75	0.9753753567304655	0.9753753567304655	9.999000099990002e-05	0.00034276592271017045
EN_SampEn_5_03.sampen1	0.9753731370305303	0.9753731370305303	9.999000099990002e-05	0.00034276592271017045
EN_SampEn_5_03.sampen4	0.9753670210359635	0.9753670210359635	9.999000099990002e-05	0.00034276592271017045
SP_Summaries_welch_rect.area_4_1	-0.9753522651199601	0.9753522651199601	9.999000099990002e-05	0.00034276592271017045
SP_Summaries_fft.area_4_1	-0.97535226511996	0.97535226511996	9.999000099990002e-05	0.00034276592271017045
FC_LocalSimple_median3.stderr	0.975343840431137	0.975343840431137	9.999000099990002e-05	0.00034276592271017045
EN_Randomize_statdist.xcn1fexpa	-0.9753389835313503	0.9753389835313503	9.999000099990002e-05	0.00034276592271017045
SY_PPtest_0_5_ar_t1.minstat	-0.9753297026047455	0.9753297026047455	9.999000099990002e-05	0.00034276592271017045
CO_HistogramAMI_std2_5bin.ami2	-0.9753000366738944	0.9753000366738944	9.999000099990002e-05	0.00034276592271017045
TSTL_localdensity_5_40_ac_2.ac1den	-0.9752922274852154	0.9752922274852154	9.999000099990002e-05	0.00034276592271017045
EN_SampEn_5_03.sampen5	0.9752533822605117	0.9752533822605117	9.999000099990002e-05	0.00034276592271017045
EN_SampEn_5_015.sampen3	0.9752430800707713	0.9752430800707713	9.999000099990002e-05	0.00034276592271017045
EN_SampEn_5_03.sampen3	0.9752136827952931	0.9752136827952931	9.999000099990002e-05	0.00034276592271017045
EN_SampEn_5_02.sampen4	0.9752100518857345	0.9752100518857345	9.999000099990002e-05	0.00034276592271017045
CO_AddNoise_1_std1_10.firstUnder25	0.9752075544742347	0.9752075544742347	9.999000099990002e-05	0.00034276592271017045
PP_ModelFit_ar_2.rmserrrat_lf_02	-0.9752005020076155	0.9752005020076155	9.999000099990002e-05	0.00034276592271017045
CO_AddNoise_1_gaussian.ami_at_10	-0.9751926220580031	0.9751926220580031	9.999000099990002e-05	0.00034276592271017045
EX_MovingThreshold_01_01.meanqover	0.975191261138959	0.975191261138959	9.999000099990002e-05	0.00034276592271017045
NL_TISEAN_fnn_mi_10_005.meannHood2	0.975176537422586	0.975176537422586	9.999000099990002e-05	0.00034276592271017045
EN_SampEn_5_02.sampen3	0.9751740329547269	0.9751740329547269	9.999000099990002e-05	0.00034276592271017045
EN_mse_1-10_2_015_diff1.cvSampEn	0.9751714876542749	0.9751714876542749	9.999000099990002e-05	0.00034276592271017045
AC_1	-0.9751604308889282	0.9751604308889282	9.999000099990002e-05	0.00034276592271017045
EN_Randomize_permute.ac1fexpa	-0.9751566301285572	0.9751566301285572	9.999000099990002e-05	0.00034276592271017045
EN_SampEn_5_02.sampen1	0.9751460608038223	0.9751460608038223	9.999000099990002e-05	0.00034276592271017045
MF_StateSpace_n4sid_2_05_1.m_aic	0.975144328733932	0.975144328733932	9.999000099990002e-05	0.00034276592271017045
PP_Compare_rav4.statav8	0.9751339026965558	0.9751339026965558	9.999000099990002e-05	0.00034276592271017045
NL_TISEAN_fnn_1_10_005.meannHood2	0.9751317004417146	0.9751317004417146	9.999000099990002e-05	0.00034276592271017045
FC_LocalSimple_lfit3.stderr	0.9751297900823135	0.9751297900823135	9.999000099990002e-05	0.00034276592271017045
CO_AddNoise_1_gaussian.fitexprmse	-0.9751140161527213	0.9751140161527213	9.999000099990002e-05	0.00034276592271017045
EN_Randomize_statdist.xc1fexpa	-0.9750818092922428	0.9750818092922428	9.999000099990002e-05	0.00034276592271017045
PP_Compare_rav3.statav8	0.9750723937565815	0.9750723937565815	9.999000099990002e-05	0.00034276592271017045
NL_MS_fnn_1_10_mi_5_1.meanpfnn	0.9750567374984235	0.9750567374984235	9.999000099990002e-05	0.00034276592271017045
EN_SampEn_5_015.sampen1	0.97505457728232	0.97505457728232	9.999000099990002e-05	0.00034276592271017045
CO_TranslateShape_circle_25_pts.fives	-0.9750196071460102	0.9750196071460102	9.999000099990002e-05	0.00034276592271017045
CO_TranslateShape_circle_25_pts.npatmode	-0.9750196071460102	0.9750196071460102	9.999000099990002e-05	0.00034276592271017045
EN_SampEn_5_015.sampen4	0.9750160706311973	0.9750160706311973	9.999000099990002e-05	0.00034276592271017045
SY_TISEAN_nstat_z_4_1_3.minupper	0.9750021942742909	0.9750021942742909	9.999000099990002e-05	0.00034276592271017045
EN_SampEn_5_01.sampen1	0.974999381106316	0.974999381106316	9.999000099990002e-05	0.00034276592271017045
SY_TISEAN_nstat_z_4_1_3.max	0.9749962916143325	0.9749962916143325	9.999000099990002e-05	0.00034276592271017045
CO_AddNoise_1_std1_10.fitexpr2	-0.9749917762457112	0.9749917762457112	9.999000099990002e-05	0.00034276592271017045
CO_HistogramAMI_std2_10bin.ami2	-0.9749913752359796	0.9749913752359796	9.999000099990002e-05	0.00034276592271017045
PP_Compare_rav2.swms5_1	0.9749885439193394	0.9749885439193394	9.999000099990002e-05	0.00034276592271017045
MD_hrv_classic.SD2	-0.9749755184768262	0.9749755184768262	9.999000099990002e-05	0.00034276592271017045
MD_rawHRVmeas.SD2	-0.9749755184768247	0.9749755184768247	9.999000099990002e-05	0.00034276592271017045
NL_TSTL_ReturnTime_10_1_1_n1_ac_8.hhisthist	0.9749713434305602	0.9749713434305602	9.999000099990002e-05	0.00034276592271017045
NL_TISEAN_fnn_mi_10_005.nHood2_6	0.9749313304273833	0.9749313304273833	9.999000099990002e-05	0.00034276592271017045
EN_SampEn_5_005.sampen1	0.9749178894931364	0.9749178894931364	9.999000099990002e-05	0.00034276592271017045
MF_CompareTestSets_y_ss_best_uniform_25_01_1.rmserr_median	0.9749031650273019	0.9749031650273019	9.999000099990002e-05	0.00034276592271017045
EN_SampEn_5_02.sampen5	0.9748970774698852	0.9748970774698852	9.999000099990002e-05	0.00034276592271017045
NL_TISEAN_fnn_1_10_005.nHood2_6	0.9748958949846832	0.9748958949846832	9.999000099990002e-05	0.00034276592271017045
MF_CompareTestSets_y_ss_best_uniform_25_01_1.mabserr_median	0.9748786348815817	0.9748786348815817	9.999000099990002e-05	0.00034276592271017045
EN_SampEn_5_005.sampen3	0.9748591240258939	0.9748591240258939	9.999000099990002e-05	0.00034276592271017045
NL_TISEAN_fnn_mi_10_005.maxnHood2	0.9748470390927203	0.9748470390927203	9.999000099990002e-05	0.00034276592271017045
NL_TISEAN_fnn_mi_10_005.nHood2_10	0.9748470390927203	0.9748470390927203	9.999000099990002e-05	0.00034276592271017045
PP_Compare_rav2.statav10	0.9748292687483177	0.9748292687483177	9.999000099990002e-05	0.00034276592271017045
MF_StateSpace_n4sid_2_05_1.m_fpe	0.9748249528984726	0.9748249528984726	9.999000099990002e-05	0.00034276592271017045
MF_CompareTestSets_y_ar_4_rand_25_01_1.rmserr_median	0.9748225848224533	0.9748225848224533	9.999000099990002e-05	0.00034276592271017045
NL_TISEAN_fnn_1_10_005.maxnHood2	0.9748161854458929	0.9748161854458929	9.999000099990002e-05	0.00034276592271017045
NL_TISEAN_fnn_1_10_005.nHood2_10	0.9748161854458929	0.9748161854458929	9.999000099990002e-05	0.00034276592271017045
SY_TISEAN_nstat_z_5_1_3.median	0.9747896425020551	0.9747896425020551	9.999000099990002e-05	0.00034276592271017045
EN_SampEn_5_02_diff1.sampen1	0.9747574613283154	0.9747574613283154	9.999000099990002e-05	0.00034276592271017045
EN_SampEn_5_01_diff1.sampen1	0.9747505840736835	0.9747505840736835	9.999000099990002e-05	0.00034276592271017045
CO_AddNoise_1_gaussian.ami_at_15	-0.974696066773257	0.974696066773257	9.999000099990002e-05	0.00034276592271017045
SP_Summaries_fft.w25_75	0.9746345714884067	0.9746345714884067	9.999000099990002e-05	0.00034276592271017045
SP_Summaries_welch_rect.w25_75	0.9746328926148963	0.9746328926148963	9.999000099990002e-05	0.00034276592271017045
PH_Walker_prop_01.sw_propcross	0.9746279572259244	0.9746279572259244	9.999000099990002e-05	0.00034276592271017045
PP_Compare_rav2.swms10_1	0.974614870580173	0.974614870580173	9.999000099990002e-05	0.00034276592271017045
CO_Embed2_Dist_tau.d_std	0.9746021305828373	0.9746021305828373	9.999000099990002e-05	0.00034276592271017045
MF_CompareTestSets_y_ar_4_rand_25_01_1.mabserr_median	0.9745478458355064	0.9745478458355064	9.999000099990002e-05	0.00034276592271017045
CO_HistogramAMI_std2_2bin.ami1	-0.9744990655690549	0.9744990655690549	9.999000099990002e-05	0.00034276592271017045
PH_Walker_prop_11.w_ac1	-0.9744368643929274	0.9744368643929274	9.999000099990002e-05	0.00034276592271017045
MF_GP_hyperparameters_covSEiso_covNoise_1_200_first.minS	0.9744282001830042	0.9744282001830042	9.999000099990002e-05	0.00034276592271017045
MF_GP_hyperparameters_covSEiso_covNoise_1_200_first.meanS	0.9744267600764035	0.9744267600764035	9.999000099990002e-05	0.00034276592271017045
CO_AddNoise_1_kraskov1_4.ami_at_5	-0.9744046272129657	0.9744046272129657	9.999000099990002e-05	0.00034276592271017045
SB_TransitionpAlphabet_40_1.maxdiagfexp_a	0.9743457620279213	0.9743457620279213	9.999000099990002e-05	0.00034276592271017045
PH_Walker_prop_09.sw_meanabsdiff	0.9743239649864439	0.9743239649864439	9.999000099990002e-05	0.00034276592271017045
PH_Walker_prop_11.w_std	0.9743045047961012	0.9743045047961012	9.999000099990002e-05	0.00034276592271017045
SY_StdNthDerChange.fexp_rmse	0.9742852550901452	0.9742852550901452	9.999000099990002e-05	0.00034276592271017045
ApEn1_01	0.9742513970890762	0.9742513970890762	9.999000099990002e-05	0.00034276592271017045
PH_Walker_prop_01.sw_ac1rat	0.9742119942626659	0.9742119942626659	9.999000099990002e-05	0.00034276592271017045
SC_MMA_0__n5_5.minHurstExponent	0.9741469424446219	0.9741469424446219	9.999000099990002e-05	0.00034276592271017045
PH_Walker_prop_05.w_std	-0.9741262005956857	0.9741262005956857	9.999000099990002e-05	0.00034276592271017045
NL_MS_nlpe_2_mi.mms	0.9741018816662752	0.9741018816662752	9.999000099990002e-05	0.00034276592271017045
EN_Randomize_statdist.ac1fexpa	-0.9740950886900731	0.9740950886900731	9.999000099990002e-05	0.00034276592271017045
FC_LocalSimple_mean3.stderr	0.9740705912737128	0.9740705912737128	9.999000099990002e-05	0.00034276592271017045
EN_SampEn_5_015.sampen5	0.9740680206578384	0.9740680206578384	9.999000099990002e-05	0.00034276592271017045
ApEn1_02	0.9740282152297253	0.9740282152297253	9.999000099990002e-05	0.00034276592271017045
MF_FitSubsegments_ar_2_uniform_25_01.fpe_min	0.974002848340159	0.974002848340159	9.999000099990002e-05	0.00034276592271017045
CO_AddNoise_1_quantiles_10.ac2	0.9739928830847893	0.9739928830847893	9.999000099990002e-05	0.00034276592271017045
EN_SampEn_5_01.sampen4	0.9739794479056402	0.9739794479056402	9.999000099990002e-05	0.00034276592271017045
CO_AddNoise_1_kraskov1_4.fitexpr2	-0.9739462334398894	0.9739462334398894	9.999000099990002e-05	0.00034276592271017045
NL_MS_nlpe_2_mi.msqerr	0.9739451704223931	0.9739451704223931	9.999000099990002e-05	0.00034276592271017045
EN_Randomize_dyndist.ac1fexpa	-0.9738875552828506	0.9738875552828506	9.999000099990002e-05	0.00034276592271017045
CO_TranslateShape_circle_15_pts.twos	0.9738852404838759	0.9738852404838759	9.999000099990002e-05	0.00034276592271017045
PP_Compare_rav3.statav6	0.9738793750640458	0.9738793750640458	9.999000099990002e-05	0.00034276592271017045
NL_MS_nlpe_2_mi.stde	0.9738790110124782	0.9738790110124782	9.999000099990002e-05	0.00034276592271017045
NL_TSTL_ReturnTime_10_1_1_n1_ac_8.phisthistmin	-0.9738639861064855	0.9738639861064855	9.999000099990002e-05	0.00034276592271017045
MF_FitSubsegments_arma_2_2_uniform_25_01.fpe_max	0.9738506935136856	0.9738506935136856	9.999000099990002e-05	0.00034276592271017045
CO_AddNoise_1_gaussian.ami_at_20	-0.9738466427889624	0.9738466427889624	9.999000099990002e-05	0.00034276592271017045
CO_AddNoise_1_kraskov1_4.fitlinb	-0.9737812308370182	0.9737812308370182	9.999000099990002e-05	0.00034276592271017045
SB_TransitionMatrix_51.stddiag	-0.973757969676316	0.973757969676316	9.999000099990002e-05	0.00034276592271017045
CO_AddNoise_1_kraskov1_4.ami_at_10	-0.9737567578530616	0.9737567578530616	9.999000099990002e-05	0.00034276592271017045
EN_CID.CE2_norm	0.9737422860548193	0.9737422860548193	9.999000099990002e-05	0.00034276592271017045
EN_CID.CE2	0.9737346917569085	0.9737346917569085	9.999000099990002e-05	0.00034276592271017045
CO_AddNoise_1_kraskov1_4.fitlina	0.9737062754801435	0.9737062754801435	9.999000099990002e-05	0.00034276592271017045
CO_AddNoise_1_quantiles_10.ac1	0.9737017839834186	0.9737017839834186	9.999000099990002e-05	0.00034276592271017045
EN_SampEn_5_01.sampen5	0.9736326302480242	0.9736326302480242	9.999000099990002e-05	0.00034276592271017045
NL_TISEAN_fnn_mi_10_005.nHood2_5	0.9736232413127914	0.9736232413127914	9.999000099990002e-05	0.00034276592271017045
CO_trev_1.denom	0.9736071717400874	0.9736071717400874	9.999000099990002e-05	0.00034276592271017045
SY_TISEAN_nstat_z_4_1_3.minoffdiag	0.973569980553347	0.973569980553347	9.999000099990002e-05	0.00034276592271017045
NL_TISEAN_fnn_1_10_005.nHood2_5	0.9735609653061494	0.9735609653061494	9.999000099990002e-05	0.00034276592271017045
NL_TISEAN_fnn_1_10_005.minpfnn	0.9735211835879821	0.9735211835879821	9.999000099990002e-05	0.00034276592271017045
PP_Compare_rav4.statav4	0.973514684601548	0.973514684601548	9.999000099990002e-05	0.00034276592271017045
NL_TISEAN_fnn_mi_10_005.pfnn_10	0.9735019811312301	0.9735019811312301	9.999000099990002e-05	0.00034276592271017045
NL_TISEAN_fnn_mi_10_005.minpfnn	0.9735019811312301	0.9735019811312301	9.999000099990002e-05	0.00034276592271017045
CO_Embed2_Dist_tau.d_mean	0.9734737116288793	0.9734737116288793	9.999000099990002e-05	0.00034276592271017045
SY_TISEAN_nstat_z_5_1_3.max	0.9734707291340527	0.9734707291340527	9.999000099990002e-05	0.00034276592271017045
NL_MS_nlpe_2_mi.meanabs	0.9734632612601423	0.9734632612601423	9.999000099990002e-05	0.00034276592271017045
SP_Summaries_pgram_hamm.logarea_3_2	0.9734185812603882	0.9734185812603882	9.999000099990002e-05	0.00034276592271017045
PP_Compare_rav3.statav4	0.9734089750965342	0.9734089750965342	9.999000099990002e-05	0.00034276592271017045
MD_polvar_1_3	-0.9733856499571736	0.9733856499571736	9.999000099990002e-05	0.00034276592271017045
MD_polvar_1_6	-0.9733849951350451	0.9733849951350451	9.999000099990002e-05	0.00034276592271017045
FC_LocalSimple_mean1.meanabserr	0.9733706176609999	0.9733706176609999	9.999000099990002e-05	0.00034276592271017045
PH_Walker_runningvar_15_50.sw_meanabsdiff	0.9733670316986694	0.9733670316986694	9.999000099990002e-05	0.00034276592271017045
MD_polvar_1_4	-0.9733540729751303	0.9733540729751303	9.999000099990002e-05	0.00034276592271017045
PP_Compare_rav4.statav6	0.9733422713205007	0.9733422713205007	9.999000099990002e-05	0.00034276592271017045
FC_LocalSimple_lfit3.meanabserr	0.9733348474381712	0.9733348474381712	9.999000099990002e-05	0.00034276592271017045
PH_Walker_prop_05.w_ac1	-0.9733218450833917	0.9733218450833917	9.999000099990002e-05	0.00034276592271017045
CO_TranslateShape_circle_25_pts.fours	0.9733106167820929	0.9733106167820929	9.999000099990002e-05	0.00034276592271017045
CO_TranslateShape_circle_15_pts.threes	-0.9732865248260928	0.9732865248260928	9.999000099990002e-05	0.00034276592271017045
CO_TranslateShape_circle_15_pts.npatmode	-0.9732865248260928	0.9732865248260928	9.999000099990002e-05	0.00034276592271017045
CO_AddNoise_1_gaussian.firstUnder25	0.9732067551086243	0.9732067551086243	9.999000099990002e-05	0.00034276592271017045
NL_TISEAN_fnn_ac_10_005.nHood2_3	0.9731888376292321	0.9731888376292321	9.999000099990002e-05	0.00034276592271017045
PP_Compare_rav2.statav8	0.9731525345199077	0.9731525345199077	9.999000099990002e-05	0.00034276592271017045
AC_nl_134	-0.9731398125867579	0.9731398125867579	9.999000099990002e-05	0.00034276592271017045
MD_polvar_1_5	-0.9731071114213414	0.9731071114213414	9.999000099990002e-05	0.00034276592271017045
CO_AddNoise_1_gaussian.linfit_mse	-0.9730905993829048	0.9730905993829048	9.999000099990002e-05	0.00034276592271017045
PP_ModelFit_ar_2.rmserrrat_d3	-0.9730598238575009	0.9730598238575009	9.999000099990002e-05	0.00034276592271017045
CO_Embed2_Dist_tau.d_iqr	0.972976467008725	0.972976467008725	9.999000099990002e-05	0.00034276592271017045
SP_Summaries_pgram_hamm.area_3_2	0.972964679780163	0.972964679780163	9.999000099990002e-05	0.00034276592271017045
TSTL_localdensity_5_40_1_3.meanden	0.9729399662633247	0.9729399662633247	9.999000099990002e-05	0.00034276592271017045
WL_dwtcoeff_sym2_5.stdd_l1	0.972922992423262	0.972922992423262	9.999000099990002e-05	0.00034276592271017045
SY_TISEAN_nstat_z_4_1_3.min	0.972850233353186	0.972850233353186	9.999000099990002e-05	0.00034276592271017045
NL_TISEAN_fnn_mi_10_005.pfnn_9	0.9728474580862995	0.9728474580862995	9.999000099990002e-05	0.00034276592271017045
NL_TISEAN_fnn_1_10_005.stdpfnn	-0.9727995470860616	0.9727995470860616	9.999000099990002e-05	0.00034276592271017045
MF_CompareTestSets_y_ss_2_uniform_25_01_1.rmserr_mean	0.9727694659793443	0.9727694659793443	9.999000099990002e-05	0.00034276592271017045
SP_Summaries_welch_rect.logarea_3_2	0.9727670984478647	0.9727670984478647	9.999000099990002e-05	0.00034276592271017045
SP_Summaries_fft.logarea_3_2	0.9727670984478646	0.9727670984478646	9.999000099990002e-05	0.00034276592271017045
MF_FitSubsegments_arsbc_uniform_25_01.sbcs_min	0.972766563809967	0.972766563809967	9.999000099990002e-05	0.00034276592271017045
NL_TISEAN_fnn_mi_10_005.stdpfnn	-0.972710111212838	0.972710111212838	9.999000099990002e-05	0.00034276592271017045
SP_Summaries_pgram_hamm.logarea_5_3	0.9727074167409147	0.9727074167409147	9.999000099990002e-05	0.00034276592271017045
CO_TranslateShape_circle_15_pts.mean	-0.9726949481570643	0.9726949481570643	9.999000099990002e-05	0.00034276592271017045
DN_RemovePoints_min_08_saturate.ac2rat	-0.9726747147616789	0.9726747147616789	9.999000099990002e-05	0.00034276592271017045
NL_nsamdf_1_14_05_1_7.L	0.9725868436978512	0.9725868436978512	9.999000099990002e-05	0.00034276592271017045
NL_nsamdf_z_1_14_05_1_7.L	0.9725868436978511	0.9725868436978511	9.999000099990002e-05	0.00034276592271017045
IN_AutoMutualInfoStats_40_kraskov1_4.ami1	-0.9725685701223163	0.9725685701223163	9.999000099990002e-05	0.00034276592271017045
MF_FitSubsegments_arsbc_rand_25_01.sbcs_min	0.9725545325956145	0.9725545325956145	9.999000099990002e-05	0.00034276592271017045
CO_AddNoise_1_kraskov1_4.fitexpa	-0.9725241427904355	0.9725241427904355	9.999000099990002e-05	0.00034276592271017045
EN_SampEn_5_02_diff1.sampen2	0.9725138388287325	0.9725138388287325	9.999000099990002e-05	0.00034276592271017045
EN_SampEn_5_01_diff1.sampen2	0.9725056347763287	0.9725056347763287	9.999000099990002e-05	0.00034276592271017045
EN_SampEn_5_02_diff1.sampen0	0.9724631392960789	0.9724631392960789	9.999000099990002e-05	0.00034276592271017045
CO_AddNoise_1_kraskov1_4.meanch	0.9724572584905401	0.9724572584905401	9.999000099990002e-05	0.00034276592271017045
PH_Walker_prop_11.sw_meanabsdiff	0.9724458382079489	0.9724458382079489	9.999000099990002e-05	0.00034276592271017045
EN_SampEn_5_01_diff1.sampen0	0.9724448959122068	0.9724448959122068	9.999000099990002e-05	0.00034276592271017045
PP_Compare_rav2.statav6	0.9723353751599682	0.9723353751599682	9.999000099990002e-05	0.00034276592271017045
PH_Walker_biasprop_01_05.sw_ac1rat	0.9722539079944387	0.9722539079944387	9.999000099990002e-05	0.00034276592271017045
EN_SampEn_5_02_diff1.sampen3	0.9722417185362965	0.9722417185362965	9.999000099990002e-05	0.00034276592271017045
SP_Summaries_pgram_hamm.area_5_1	-0.9722223294083228	0.9722223294083228	9.999000099990002e-05	0.00034276592271017045
CO_Embed2_Dist_tau.d_median	0.9721983527739593	0.9721983527739593	9.999000099990002e-05	0.00034276592271017045
PH_Walker_biasprop_05_01.sw_ac1rat	0.9721942294326086	0.9721942294326086	9.999000099990002e-05	0.00034276592271017045
NL_MS_fnn_1_10_mi_5_1.pfnn_6	0.972178207324323	0.972178207324323	9.999000099990002e-05	0.00034276592271017045
PP_Compare_rav2.statav4	0.9721768132354802	0.9721768132354802	9.999000099990002e-05	0.00034276592271017045
EN_SampEn_5_01_diff1.sampen3	0.9721377186997385	0.9721377186997385	9.999000099990002e-05	0.00034276592271017045
CO_Embed2_Shapes_tau_circle_01.ac1	-0.9720975100378582	0.9720975100378582	9.999000099990002e-05	0.00034276592271017045
SP_Summaries_pgram_hamm.area_5_3	0.9720895498233993	0.9720895498233993	9.999000099990002e-05	0.00034276592271017045
SP_Summaries_welch_rect.area_3_2	0.9720434764819433	0.9720434764819433	9.999000099990002e-05	0.00034276592271017045
SP_Summaries_fft.area_3_2	0.9720434764819431	0.9720434764819431	9.999000099990002e-05	0.00034276592271017045
NL_TSTL_FractalDimensions_5_20_02_1_10_0_32_ac_fnnmar.linfit_b	0.9720170898079029	0.9720170898079029	9.999000099990002e-05	0.00034276592271017045
MF_ExpSmoothing_05_best.meanabs	0.9719950912787781	0.9719950912787781	9.999000099990002e-05	0.00034276592271017045
SP_Summaries_welch_rect.logarea_5_3	0.9719928522746777	0.9719928522746777	9.999000099990002e-05	0.00034276592271017045
SP_Summaries_fft.logarea_5_3	0.9719928522746777	0.9719928522746777	9.999000099990002e-05	0.00034276592271017045
WL_dwtcoeff_db3_5.stdd_l1	0.9719863325869187	0.9719863325869187	9.999000099990002e-05	0.00034276592271017045
FC_Surprise_dist_20_2_udq_500.std	-0.97197923022213	0.97197923022213	9.999000099990002e-05	0.00034276592271017045
PP_Compare_medianf4.swms10_1	0.9719492058715584	0.9719492058715584	9.999000099990002e-05	0.00034276592271017045
MF_FitSubsegments_arma_2_2_uniform_25_01.fpe_min	0.9719117264614975	0.9719117264614975	9.999000099990002e-05	0.00034276592271017045
SC_FluctAnal_mag_2_dfa_50_2_logi.meanssr	-0.9718935457716424	0.9718935457716424	9.999000099990002e-05	0.00034276592271017045
NW_VisibilityGraph_norm.expnlogL	-0.9718934509504377	0.9718934509504377	9.999000099990002e-05	0.00034276592271017045
SY_StdNthDer_2	0.9718791657029253	0.9718791657029253	9.999000099990002e-05	0.00034276592271017045
EN_mse_1-10_2_015_diff1.sampen_s9	-0.9718761926209406	0.9718761926209406	9.999000099990002e-05	0.00034276592271017045
PP_Compare_resample_1_2.swms5_2	0.9718719174409347	0.9718719174409347	9.999000099990002e-05	0.00034276592271017045
SP_Summaries_welch_rect.fpoly2_sse	-0.9717631860567701	0.9717631860567701	9.999000099990002e-05	0.00034276592271017045
SP_Summaries_fft.fpoly2_sse	-0.9717631859940787	0.9717631859940787	9.999000099990002e-05	0.00034276592271017045
CO_Embed2_Dist_tau.d_expfit_nlogL	0.9717426670497428	0.9717426670497428	9.999000099990002e-05	0.00034276592271017045
CO_Embed2_Basic_1.updiag05	-0.9717299448463484	0.9717299448463484	9.999000099990002e-05	0.00034276592271017045
PP_ModelFit_ar_2.rmserrrat_d1	-0.9717296462050526	0.9717296462050526	9.999000099990002e-05	0.00034276592271017045
NW_VisibilityGraph_norm.meank	-0.9716942341875394	0.9716942341875394	9.999000099990002e-05	0.00034276592271017045
EN_SampEn_5_01_diff1.sampen4	0.9716552192033874	0.9716552192033874	9.999000099990002e-05	0.00034276592271017045
SY_SpreadRandomLocal_100_100.stdskew	-0.9716456109402144	0.9716456109402144	9.999000099990002e-05	0.00034276592271017045
CO_AddNoise_1_even_10.ami_at_15	-0.9716449262567146	0.9716449262567146	9.999000099990002e-05	0.00034276592271017045
SP_Summaries_welch_rect.area_3_1	-0.9716329807276399	0.9716329807276399	9.999000099990002e-05	0.00034276592271017045
SP_Summaries_fft.area_3_1	-0.9716329807276399	0.9716329807276399	9.999000099990002e-05	0.00034276592271017045
EN_SampEn_5_02_diff1.sampen4	0.9716327942738137	0.9716327942738137	9.999000099990002e-05	0.00034276592271017045
CO_TranslateShape_circle_15_pts.std	0.9716215721590693	0.9716215721590693	9.999000099990002e-05	0.00034276592271017045
MF_StateSpace_n4sid_2_05_1.meanabs	0.9715523351432502	0.9715523351432502	9.999000099990002e-05	0.00034276592271017045
SP_Summaries_welch_rect.fpolysat_a	-0.9715417192991205	0.9715417192991205	9.999000099990002e-05	0.00034276592271017045
SP_Summaries_fft.fpolysat_a	-0.9715417178982333	0.9715417178982333	9.999000099990002e-05	0.00034276592271017045
PH_Walker_prop_05.sw_ac1rat	0.9714487712441878	0.9714487712441878	9.999000099990002e-05	0.00034276592271017045
SP_Summaries_welch_rect.fpoly2_rmse	-0.97137623197313	0.97137623197313	9.999000099990002e-05	0.00034276592271017045
SP_Summaries_fft.fpoly2_rmse	-0.9713762318981639	0.9713762318981639	9.999000099990002e-05	0.00034276592271017045
SP_Summaries_pgram_hamm.logarea_4_3	0.9713713762730564	0.9713713762730564	9.999000099990002e-05	0.00034276592271017045
SP_Summaries_welch_rect.area_5_3	0.9713551705895831	0.9713551705895831	9.999000099990002e-05	0.00034276592271017045
SP_Summaries_fft.area_5_3	0.971355170589583	0.971355170589583	9.999000099990002e-05	0.00034276592271017045
SP_Summaries_pgram_hamm.logarea_5_4	0.971257902080842	0.971257902080842	9.999000099990002e-05	0.00034276592271017045
SY_SpreadRandomLocal_200_100.meansampen1_015	0.9711777572911753	0.9711777572911753	9.999000099990002e-05	0.00034276592271017045
EN_SampEn_5_02_diff1.sampen5	0.9711761947888734	0.9711761947888734	9.999000099990002e-05	0.00034276592271017045
SP_Summaries_pgram_hamm.logarea_2_2	0.9711434532883074	0.9711434532883074	9.999000099990002e-05	0.00034276592271017045
AC_nl_022	-0.971082344011339	0.971082344011339	9.999000099990002e-05	0.00034276592271017045
SY_SpreadRandomLocal_50_100.meanac1	-0.9710483353831845	0.9710483353831845	9.999000099990002e-05	0.00034276592271017045
CO_Embed2_Basic_1.parabdown01_n1	0.9709709174782889	0.9709709174782889	9.999000099990002e-05	0.00034276592271017045
CO_HistogramAMI_quantiles_10bin.ami2	-0.9709113124267815	0.9709113124267815	9.999000099990002e-05	0.00034276592271017045
SP_Summaries_pgram_hamm.area_5_4	0.9708851508146098	0.9708851508146098	9.999000099990002e-05	0.00034276592271017045
MD_pNN_raw.pnn90	0.9708844477904851	0.9708844477904851	9.999000099990002e-05	0.00034276592271017045
SP_Summaries_welch_rect.logarea_4_3	0.9708521480392123	0.9708521480392123	9.999000099990002e-05	0.00034276592271017045
SP_Summaries_fft.logarea_4_3	0.9708521480392123	0.9708521480392123	9.999000099990002e-05	0.00034276592271017045
SP_Summaries_pgram_hamm.area_2_2	0.9708429976836395	0.9708429976836395	9.999000099990002e-05	0.00034276592271017045
SP_Summaries_pgram_hamm.area_4_3	0.9707492631015758	0.9707492631015758	9.999000099990002e-05	0.00034276592271017045
EN_mse_1-10_2_015_diff1.sampen_s10	-0.9707117769411291	0.9707117769411291	9.999000099990002e-05	0.00034276592271017045
EN_mse_1-10_2_015_diff1.minSampEn	-0.9707117769411291	0.9707117769411291	9.999000099990002e-05	0.00034276592271017045
SY_SpreadRandomLocal_ac2_100.meansampen1_015	0.9706933601214223	0.9706933601214223	9.999000099990002e-05	0.00034276592271017045
SY_StdNthDer_3	0.9706921347239422	0.9706921347239422	9.999000099990002e-05	0.00034276592271017045
NL_TISEAN_fnn_mi_10_005.nHood2_4	0.9706716020728551	0.9706716020728551	9.999000099990002e-05	0.00034276592271017045
CO_RM_AMInformation_1	-0.9706600473684727	0.9706600473684727	9.999000099990002e-05	0.00034276592271017045
WL_fBM.p3	-0.9706311806128143	0.9706311806128143	9.999000099990002e-05	0.00034276592271017045
MF_FitSubsegments_ss_2_uniform_25_01.fpe_min	0.970607739863792	0.970607739863792	9.999000099990002e-05	0.00034276592271017045
MD_polvar_01_3	0.9705988607936831	0.9705988607936831	9.999000099990002e-05	0.00034276592271017045
NL_TISEAN_fnn_1_10_005.nHood2_4	0.9705969929907958	0.9705969929907958	9.999000099990002e-05	0.00034276592271017045
PP_Compare_resample_1_2.statav10	0.9705621028130925	0.9705621028130925	9.999000099990002e-05	0.00034276592271017045
SP_Summaries_pgram_hamm.logarea_3_3	0.9705336415227397	0.9705336415227397	9.999000099990002e-05	0.00034276592271017045
MD_pNN_raw.pnn100	0.9705264576253753	0.9705264576253753	9.999000099990002e-05	0.00034276592271017045
CO_Embed2_Basic_1.updiag01	-0.9705264576253751	0.9705264576253751	9.999000099990002e-05	0.00034276592271017045
SP_Summaries_welch_rect.logarea_2_2	0.9705015925182627	0.9705015925182627	9.999000099990002e-05	0.00034276592271017045
SP_Summaries_fft.logarea_2_2	0.9705015925182627	0.9705015925182627	9.999000099990002e-05	0.00034276592271017045
SP_Summaries_fft.logarea_5_4	0.9705010336350949	0.9705010336350949	9.999000099990002e-05	0.00034276592271017045
SP_Summaries_welch_rect.logarea_5_4	0.9705010336350949	0.9705010336350949	9.999000099990002e-05	0.00034276592271017045
PP_Compare_resample_1_2.swms10_1	0.9704910156663822	0.9704910156663822	9.999000099990002e-05	0.00034276592271017045
CO_AddNoise_1_std1_10.firstUnder50	0.9704897084355076	0.9704897084355076	9.999000099990002e-05	0.00034276592271017045
SP_Summaries_pgram_hamm.area_3_3	0.9704736849585456	0.9704736849585456	9.999000099990002e-05	0.00034276592271017045
CO_HistogramAMI_std2_5bin.ami1	-0.9704079087503406	0.9704079087503406	9.999000099990002e-05	0.00034276592271017045
MD_pNN_raw.pnn80	0.9703436849756496	0.9703436849756496	9.999000099990002e-05	0.00034276592271017045
MD_pNN_raw.pnn50	0.9703204188632497	0.9703204188632497	9.999000099990002e-05	0.00034276592271017045
MD_polvar_01_6	0.970247007102989	0.970247007102989	9.999000099990002e-05	0.00034276592271017045
PP_ModelFit_ar_2.rmserrrat_lf_02_d1	-0.9702456511181738	0.9702456511181738	9.999000099990002e-05	0.00034276592271017045
SY_StdNthDer_4	0.9702390224125427	0.9702390224125427	9.999000099990002e-05	0.00034276592271017045
MD_pNN_raw.pnn60	0.9702374021643592	0.9702374021643592	9.999000099990002e-05	0.00034276592271017045
SP_Summaries_fft.area_4_3	0.9702271176131582	0.9702271176131582	9.999000099990002e-05	0.00034276592271017045
SP_Summaries_welch_rect.area_4_3	0.9702271176131582	0.9702271176131582	9.999000099990002e-05	0.00034276592271017045
PH_Walker_prop_09.sw_ac1rat	0.9702166822792146	0.9702166822792146	9.999000099990002e-05	0.00034276592271017045
CO_HistogramAMI_std1_2bin.ami2	-0.9702051863124336	0.9702051863124336	9.999000099990002e-05	0.00034276592271017045
FC_Surprise_T1_20_tau_m2quad_500.tstat	-0.9701870287336877	0.9701870287336877	9.999000099990002e-05	0.00034276592271017045
SP_Summaries_pgram_hamm.w10_90	0.9701838543965584	0.9701838543965584	9.999000099990002e-05	0.00034276592271017045
SY_StdNthDerChange.fexp_a	0.9701710022296145	0.9701710022296145	9.999000099990002e-05	0.00034276592271017045
SP_Summaries_welch_rect.area_2_2	0.9701229350086471	0.9701229350086471	9.999000099990002e-05	0.00034276592271017045
SP_Summaries_fft.area_2_2	0.9701229350086468	0.9701229350086468	9.999000099990002e-05	0.00034276592271017045
SP_Summaries_welch_rect.area_2_1	-0.9701223158093674	0.9701223158093674	9.999000099990002e-05	0.00034276592271017045
SP_Summaries_fft.area_2_1	-0.9701223158093673	0.9701223158093673	9.999000099990002e-05	0.00034276592271017045
PH_Walker_prop_11.sw_ac1rat	-0.9700783566760602	0.9700783566760602	9.999000099990002e-05	0.00034276592271017045
CO_HistogramAMI_std1_5bin.ami2	-0.9700692229137499	0.9700692229137499	9.999000099990002e-05	0.00034276592271017045
CO_HistogramAMI_std1_10bin.ami2	-0.9700367259899095	0.9700367259899095	9.999000099990002e-05	0.00034276592271017045
CO_HistogramAMI_std2_10bin.ami1	-0.9700332368073997	0.9700332368073997	9.999000099990002e-05	0.00034276592271017045
SP_Summaries_pgram_hamm.area_4_4	0.9700200446083369	0.9700200446083369	9.999000099990002e-05	0.00034276592271017045
PP_ModelFit_ar_2.rmserrrat_d2	-0.9700196232042877	0.9700196232042877	9.999000099990002e-05	0.00034276592271017045
NL_TSTL_ReturnTime_10_1_1_n1_ac_8.max	-0.9700019201499418	0.9700019201499418	9.999000099990002e-05	0.00034276592271017045
MD_pNN_raw.pnn70	0.9699869355849629	0.9699869355849629	9.999000099990002e-05	0.00034276592271017045
MD_polvar_01_5	0.9699868981421409	0.9699868981421409	9.999000099990002e-05	0.00034276592271017045
EN_MS_LZcomplexity_10	0.9699858952520882	0.9699858952520882	9.999000099990002e-05	0.00034276592271017045
MF_FitSubsegments_ar_2_uniform_25_01.fpe_max	0.9699834461108112	0.9699834461108112	9.999000099990002e-05	0.00034276592271017045
NL_embed_PCA_1_10.nto80	0.9699782590084336	0.9699782590084336	9.999000099990002e-05	0.00034276592271017045
SY_StdNthDer_5	0.9699664266941672	0.9699664266941672	9.999000099990002e-05	0.00034276592271017045
SY_SpreadRandomLocal_100_100.meanac1	-0.9699652842731029	0.9699652842731029	9.999000099990002e-05	0.00034276592271017045
MF_StateSpace_n4sid_3_05_1.ac1diff	-0.9699634926225911	0.9699634926225911	9.999000099990002e-05	0.00034276592271017045
SP_Summaries_fft.area_5_4	0.9699227735102502	0.9699227735102502	9.999000099990002e-05	0.00034276592271017045
SP_Summaries_welch_rect.area_5_4	0.96992277351025	0.96992277351025	9.999000099990002e-05	0.00034276592271017045
CO_AddNoise_1_gaussian.firstUnder50	0.9699096618711782	0.9699096618711782	9.999000099990002e-05	0.00034276592271017045
NL_TISEAN_fnn_1_10_005.meanpfnn	0.9699058755967651	0.9699058755967651	9.999000099990002e-05	0.00034276592271017045
FC_LocalSimple_median3.meanabserr	0.96989307128703	0.96989307128703	9.999000099990002e-05	0.00034276592271017045
SP_Summaries_pgram_hamm.logarea_4_4	0.9698835721350055	0.9698835721350055	9.999000099990002e-05	0.00034276592271017045
NL_TISEAN_fnn_ac_10_005.pfnn_10	0.969856946260709	0.969856946260709	9.999000099990002e-05	0.00034276592271017045
NL_TISEAN_fnn_ac_10_005.minpfnn	0.969856946260709	0.969856946260709	9.999000099990002e-05	0.00034276592271017045
SB_TransitionpAlphabet_40_1.meandiagfexp_b	-0.9698278376814037	0.9698278376814037	9.999000099990002e-05	0.00034276592271017045
MF_CompareTestSets_y_ss_2_uniform_25_01_1.mabserr_mean	0.9697219670574851	0.9697219670574851	9.999000099990002e-05	0.00034276592271017045
NL_TISEAN_fnn_mi_10_005.meanpfnn	0.9697208355123603	0.9697208355123603	9.999000099990002e-05	0.00034276592271017045
PH_Walker_prop_05.sw_meanabsdiff	0.9697177570877427	0.9697177570877427	9.999000099990002e-05	0.00034276592271017045
WL_coeffs_db3_1.mean_coeff	0.9697129239829376	0.9697129239829376	9.999000099990002e-05	0.00034276592271017045
WL_dwtcoeff_sym2_5.noisestd_l1	0.9696842747173021	0.9696842747173021	9.999000099990002e-05	0.00034276592271017045
SP_Summaries_welch_rect.w10_90	0.9696767446441217	0.9696767446441217	9.999000099990002e-05	0.00034276592271017045
SP_Summaries_fft.w10_90	0.9696758778093661	0.9696758778093661	9.999000099990002e-05	0.00034276592271017045
MD_polvar_01_4	0.9696480527772571	0.9696480527772571	9.999000099990002e-05	0.00034276592271017045
SP_Summaries_pgram_hamm.area_5_5	0.9696468397134703	0.9696468397134703	9.999000099990002e-05	0.00034276592271017045
SY_SpreadRandomLocal_100_100.meansampen1_015	0.969544236905991	0.969544236905991	9.999000099990002e-05	0.00034276592271017045
NL_TISEAN_fnn_mi_10_005.pfnn_8	0.9695188102994684	0.9695188102994684	9.999000099990002e-05	0.00034276592271017045
CO_Embed2_Basic_1.parabdown05_n1	0.969487161594899	0.969487161594899	9.999000099990002e-05	0.00034276592271017045
CO_AddNoise_1_quantiles_10.fitexpb	0.9694800025160856	0.9694800025160856	9.999000099990002e-05	0.00034276592271017045
SY_StdNthDer_10	0.9693691140227307	0.9693691140227307	9.999000099990002e-05	0.00034276592271017045
FC_LocalSimple_lfit2.meanabserr	0.969364112139924	0.969364112139924	9.999000099990002e-05	0.00034276592271017045
SY_SpreadRandomLocal_200_100.meanac1	-0.9693465354161611	0.9693465354161611	9.999000099990002e-05	0.00034276592271017045
SP_Summaries_pgram_hamm.logarea_5_5	0.969335097048017	0.969335097048017	9.999000099990002e-05	0.00034276592271017045
CO_AddNoise_1_even_10.ami_at_20	-0.9693197593481016	0.9693197593481016	9.999000099990002e-05	0.00034276592271017045
CO_Embed2_Basic_1.parabup01_1	0.9693057297517512	0.9693057297517512	9.999000099990002e-05	0.00034276592271017045
SP_Summaries_welch_rect.logarea_3_3	0.9692793517385314	0.9692793517385314	9.999000099990002e-05	0.00034276592271017045
SP_Summaries_fft.logarea_3_3	0.9692793517385313	0.9692793517385313	9.999000099990002e-05	0.00034276592271017045
SP_Summaries_welch_rect.area_3_3	0.9692100411406828	0.9692100411406828	9.999000099990002e-05	0.00034276592271017045
SP_Summaries_fft.area_3_3	0.9692089844140354	0.9692089844140354	9.999000099990002e-05	0.00034276592271017045
SP_Summaries_pgram_hamm.wmax_90	0.9691520809798251	0.9691520809798251	9.999000099990002e-05	0.00034276592271017045
SP_Summaries_fft.area_4_4	0.9688982700243226	0.9688982700243226	9.999000099990002e-05	0.00034276592271017045
SP_Summaries_welch_rect.area_4_4	0.9688982700243226	0.9688982700243226	9.999000099990002e-05	0.00034276592271017045
MD_hrv_classic.pnn40	0.9688895728484213	0.9688895728484213	9.999000099990002e-05	0.00034276592271017045
MD_pNN_raw.pnn40	0.9688895728484213	0.9688895728484213	9.999000099990002e-05	0.00034276592271017045
SD_TSTL_surrogates_mi_100_1_trev.stdsurr	-0.9688708530266114	0.9688708530266114	9.999000099990002e-05	0.00034276592271017045
PP_Compare_resample_1_2.statav8	0.9688628857399675	0.9688628857399675	9.999000099990002e-05	0.00034276592271017045
SP_Summaries_welch_rect.logarea_4_4	0.9688025993246062	0.9688025993246062	9.999000099990002e-05	0.00034276592271017045
SP_Summaries_fft.logarea_4_4	0.9688025993246061	0.9688025993246061	9.999000099990002e-05	0.00034276592271017045
WL_dwtcoeff_db3_5.noisestd_l1	0.9687892329047118	0.9687892329047118	9.999000099990002e-05	0.00034276592271017045
MD_pNN_raw.pnn30	0.9687667358640817	0.9687667358640817	9.999000099990002e-05	0.00034276592271017045
MD_hrv_classic.pnn30	0.9687667358640817	0.9687667358640817	9.999000099990002e-05	0.00034276592271017045
SP_Summaries_fft.area_5_5	0.9687623570153661	0.9687623570153661	9.999000099990002e-05	0.00034276592271017045
SP_Summaries_welch_rect.area_5_5	0.968762357015366	0.968762357015366	9.999000099990002e-05	0.00034276592271017045
CO_AddNoise_1_kraskov1_4.fitexprmse	-0.9687432409193756	0.9687432409193756	9.999000099990002e-05	0.00034276592271017045
NL_TISEAN_fnn_ac_10_005.stdpfnn	-0.9687031548054051	0.9687031548054051	9.999000099990002e-05	0.00034276592271017045
PH_Walker_prop_09.sw_distdiff	0.9686907240495399	0.9686907240495399	9.999000099990002e-05	0.00034276592271017045
MD_hrv_classic.pnn20	0.9686729010868437	0.9686729010868437	9.999000099990002e-05	0.00034276592271017045
MD_pNN_raw.pnn20	0.9686729010868437	0.9686729010868437	9.999000099990002e-05	0.00034276592271017045
EN_MS_LZcomplexity_9	0.9686472627516733	0.9686472627516733	9.999000099990002e-05	0.00034276592271017045
SP_Summaries_welch_rect.wmax_90	0.9686366034544227	0.9686366034544227	9.999000099990002e-05	0.00034276592271017045
SP_Summaries_fft.wmax_90	0.9686356590481967	0.9686356590481967	9.999000099990002e-05	0.00034276592271017045
NL_embed_PCA_1_10.min	0.9685873151361748	0.9685873151361748	9.999000099990002e-05	0.00034276592271017045
SP_Summaries_welch_rect.logarea_5_5	0.9685867958417366	0.9685867958417366	9.999000099990002e-05	0.00034276592271017045
SP_Summaries_fft.logarea_5_5	0.9685867958417365	0.9685867958417365	9.999000099990002e-05	0.00034276592271017045
EN_mse_1-10_2_015_diff1.sampen_s8	-0.9685663776579923	0.9685663776579923	9.999000099990002e-05	0.00034276592271017045
AC_nl_24	-0.968549066769789	0.968549066769789	9.999000099990002e-05	0.00034276592271017045
CO_AddNoise_1_kraskov1_4.ami_at_15	-0.9685323373240231	0.9685323373240231	9.999000099990002e-05	0.00034276592271017045
MF_CompareTestSets_y_ss_2_uniform_25_01_1.rmserr_median	0.9685233342249704	0.9685233342249704	9.999000099990002e-05	0.00034276592271017045
DN_RemovePoints_max_08_saturate.ac2rat	-0.9683950596830866	0.9683950596830866	9.999000099990002e-05	0.00034276592271017045
EN_MS_LZcomplexity_8	0.9683872697915152	0.9683872697915152	9.999000099990002e-05	0.00034276592271017045
CO_AddNoise_1_even_10.ami_at_10	-0.9683503820030082	0.9683503820030082	9.999000099990002e-05	0.00034276592271017045
NL_MS_fnn_1_10_mi_5_1.pfnn_7	0.9683443930298724	0.9683443930298724	9.999000099990002e-05	0.00034276592271017045
WL_coeffs_db3_1.med_coeff	0.9683274896840853	0.9683274896840853	9.999000099990002e-05	0.00034276592271017045
MF_hmm_CompareNStates_06_24.LLtestdiff1	-0.9683220356861836	0.9683220356861836	9.999000099990002e-05	0.00034276592271017045
PP_Compare_rav2.swms2_2	0.9683146522386374	0.9683146522386374	9.999000099990002e-05	0.00034276592271017045
EN_Randomize_dyndist.sampen2_015diff	-0.9682831337761877	0.9682831337761877	9.999000099990002e-05	0.00034276592271017045
CO_AddNoise_1_kraskov1_4.linfit_mse	-0.9682168168988966	0.9682168168988966	9.999000099990002e-05	0.00034276592271017045
MF_CompareTestSets_y_ss_2_uniform_25_01_1.mabserr_median	0.9680860751333829	0.9680860751333829	9.999000099990002e-05	0.00034276592271017045
FC_LocalSimple_mean3.meanabserr	0.9679062602558074	0.9679062602558074	9.999000099990002e-05	0.00034276592271017045
SP_Summaries_pgram_hamm.fpoly2_sse	-0.9678653548338035	0.9678653548338035	9.999000099990002e-05	0.00034276592271017045
EN_Randomize_permute.sampen2_015diff	-0.9678627135623229	0.9678627135623229	9.999000099990002e-05	0.00034276592271017045
CO_Embed2_Basic_1.parabup05_1	0.9678508418633007	0.9678508418633007	9.999000099990002e-05	0.00034276592271017045
EN_Randomize_statdist.sampen2_015diff	-0.9678374119931707	0.9678374119931707	9.999000099990002e-05	0.00034276592271017045
DN_RemovePoints_min_05_saturate.ac1rat	-0.9678054703532031	0.9678054703532031	9.999000099990002e-05	0.00034276592271017045
PP_Compare_resample_1_2.statav4	0.9677809140301966	0.9677809140301966	9.999000099990002e-05	0.00034276592271017045
SP_Summaries_pgram_hamm.fpoly2_rmse	-0.9677248708674275	0.9677248708674275	9.999000099990002e-05	0.00034276592271017045
PH_Walker_momentum_5.sw_ac1rat	0.9676842588579185	0.9676842588579185	9.999000099990002e-05	0.00034276592271017045
PP_Compare_rav3.swms2_2	0.9675562482334874	0.9675562482334874	9.999000099990002e-05	0.00034276592271017045
CO_HistogramAMI_quantiles_5bin.ami2	-0.9675470348927765	0.9675470348927765	9.999000099990002e-05	0.00034276592271017045
CO_TranslateShape_circle_25_pts.threes	0.9675404639940591	0.9675404639940591	9.999000099990002e-05	0.00034276592271017045
EN_MS_LZcomplexity_7	0.9674654002312333	0.9674654002312333	9.999000099990002e-05	0.00034276592271017045
PH_Walker_momentum_2.sw_ac1rat	0.9674419433784428	0.9674419433784428	9.999000099990002e-05	0.00034276592271017045
SB_TransitionMatrix_51.TD1	-0.9673707383798629	0.9673707383798629	9.999000099990002e-05	0.00034276592271017045
NL_TSTL_LargestLyap_n1_01_001_3_1_4.maxp	-0.9673215072757186	0.9673215072757186	9.999000099990002e-05	0.00034276592271017045
NL_TSTL_FractalDimensions_5_20_02_1_10_0_32_ac_fnnmar.maxDq	0.9672432033697782	0.9672432033697782	9.999000099990002e-05	0.00034276592271017045
NL_TISEAN_fnn_ac_10_005.pfnn_9	0.9671080909924725	0.9671080909924725	9.999000099990002e-05	0.00034276592271017045
FC_Surprise_dist_20_2_udq_500.tstat	0.967088438735271	0.967088438735271	9.999000099990002e-05	0.00034276592271017045
PH_Walker_runningvar_15_50.sw_ac1rat	0.9670454640738921	0.9670454640738921	9.999000099990002e-05	0.00034276592271017045
NW_VisibilityGraph_norm.iqrk	-0.9670264945721053	0.9670264945721053	9.999000099990002e-05	0.00034276592271017045
SP_Summaries_pgram_hamm.wmax_75	0.966930477708636	0.966930477708636	9.999000099990002e-05	0.00034276592271017045
MF_StateSpace_n4sid_1_05_1.ac3n	-0.96692705783678	0.96692705783678	9.999000099990002e-05	0.00034276592271017045
FC_LoopLocalSimple_mean.stderr_peaksize	-0.9669052746995754	0.9669052746995754	9.999000099990002e-05	0.00034276592271017045
SP_Summaries_pgram_hamm.wmax_99	0.9668170074147348	0.9668170074147348	9.999000099990002e-05	0.00034276592271017045
EX_MovingThreshold_01_01.meankickf	0.966808687716153	0.966808687716153	9.999000099990002e-05	0.00034276592271017045
CO_StickAngles_y.q99_all	-0.9668067653663359	0.9668067653663359	9.999000099990002e-05	0.00034276592271017045
SY_SpreadRandomLocal_50_100.meansampen1_015	0.9668027801209376	0.9668027801209376	9.999000099990002e-05	0.00034276592271017045
SP_Summaries_pgram_hamm.wmax_95	0.9667983018096005	0.9667983018096005	9.999000099990002e-05	0.00034276592271017045
EN_MS_LZcomplexity_6	0.9667719268626581	0.9667719268626581	9.999000099990002e-05	0.00034276592271017045
SB_BinaryStats_diff.longstretch0	-0.9666819888048187	0.9666819888048187	9.999000099990002e-05	0.00034276592271017045
NL_TISEAN_fnn_mi_10_005.pfnn_7	0.9665207334620795	0.9665207334620795	9.999000099990002e-05	0.00034276592271017045
MF_StateSpace_n4sid_1_05_1.ac3	-0.9664915213129726	0.9664915213129726	9.999000099990002e-05	0.00034276592271017045
EN_SampEn_5_03.meanchsampen	0.966465428133426	0.966465428133426	9.999000099990002e-05	0.00034276592271017045
SP_Summaries_welch_rect.wmax_99	0.966338287049259	0.966338287049259	9.999000099990002e-05	0.00034276592271017045
SP_Summaries_fft.wmax_99	0.966334210229052	0.966334210229052	9.999000099990002e-05	0.00034276592271017045
CO_HistogramAMI_even_10bin.ami2	-0.9662841090755422	0.9662841090755422	9.999000099990002e-05	0.00034276592271017045
EN_SampEn_5_02.meanchsampen	0.9661892956762971	0.9661892956762971	9.999000099990002e-05	0.00034276592271017045
SP_Summaries_fft.wmax_95	0.9661391612273207	0.9661391612273207	9.999000099990002e-05	0.00034276592271017045
SP_Summaries_welch_rect.wmax_95	0.9661326281223036	0.9661326281223036	9.999000099990002e-05	0.00034276592271017045
SC_FluctAnal_2_dfa_50_3_logi.r1_linfitint	0.9661297056852967	0.9661297056852967	9.999000099990002e-05	0.00034276592271017045
SB_TransitionMatrix_51.TD5	-0.9660856132105634	0.9660856132105634	9.999000099990002e-05	0.00034276592271017045
NL_TSTL_LargestLyap_n1_01_001_3_1_4.expfit_a	-0.9660679488371533	0.9660679488371533	9.999000099990002e-05	0.00034276592271017045
SP_Summaries_pgram_hamm.linfitloglog_hf_a1	0.9659920148067515	0.9659920148067515	9.999000099990002e-05	0.00034276592271017045
CO_TranslateShape_circle_15_pts.ones	0.9659484219344585	0.9659484219344585	9.999000099990002e-05	0.00034276592271017045
CO_Embed2_Basic_1.incircle_2	-0.9658247963995692	0.9658247963995692	9.999000099990002e-05	0.00034276592271017045
MD_hrv_classic.pnn10	0.9657787962716226	0.9657787962716226	9.999000099990002e-05	0.00034276592271017045
MD_pNN_raw.pnn10	0.9657787962716226	0.9657787962716226	9.999000099990002e-05	0.00034276592271017045
CO_AddNoise_1_kraskov1_4.ac2	0.9657654162937849	0.9657654162937849	9.999000099990002e-05	0.00034276592271017045
EX_MovingThreshold_01_01.minq	0.9656987974585485	0.9656987974585485	9.999000099990002e-05	0.00034276592271017045
EN_MS_LZcomplexity_5	0.9656634991860118	0.9656634991860118	9.999000099990002e-05	0.00034276592271017045
MF_GP_hyperparameters_covSEiso_covNoise_1_200_first.logh3	0.9656356474957735	0.9656356474957735	9.999000099990002e-05	0.00034276592271017045
EN_rpde_3_ac.maxRPD	-0.9655755313533791	0.9655755313533791	9.999000099990002e-05	0.00034276592271017045
EN_SampEn_5_015.meanchsampen	0.9655293372052608	0.9655293372052608	9.999000099990002e-05	0.00034276592271017045
AC_nl_024	-0.9654350733229984	0.9654350733229984	9.999000099990002e-05	0.00034276592271017045
CO_AddNoise_1_quantiles_10.ami_at_20	-0.9654331553347884	0.9654331553347884	9.999000099990002e-05	0.00034276592271017045
MF_FitSubsegments_ss_2_uniform_25_01.fpe_max	0.9653723423343207	0.9653723423343207	9.999000099990002e-05	0.00034276592271017045
SP_Summaries_welch_rect.linfitloglog_lf_a2	0.9653705288310822	0.9653705288310822	9.999000099990002e-05	0.00034276592271017045
SP_Summaries_fft.linfitloglog_lf_a2	0.9653705288310822	0.9653705288310822	9.999000099990002e-05	0.00034276592271017045
SC_FluctAnal_2_dfa_50_2_logi.se2	-0.9653553593740729	0.9653553593740729	9.999000099990002e-05	0.00034276592271017045
SC_FluctAnal_2_dfa_50_2_logi.se1	-0.9653553593740729	0.9653553593740729	9.999000099990002e-05	0.00034276592271017045
MF_armax_1_1_05_1.ac3n	-0.9653548038059484	0.9653548038059484	9.999000099990002e-05	0.00034276592271017045
CO_AddNoise_1_quantiles_10.firstUnder50	0.9653151916116662	0.9653151916116662	9.999000099990002e-05	0.00034276592271017045
DN_RemovePoints_min_08_saturate.ac1diff	0.9652503483479213	0.9652503483479213	9.999000099990002e-05	0.00034276592271017045
PP_Compare_rav10.swss10_2	0.9652458952280932	0.9652458952280932	9.999000099990002e-05	0.00034276592271017045
CO_AddNoise_1_kraskov1_4.fitexpb	0.9652394069713813	0.9652394069713813	9.999000099990002e-05	0.00034276592271017045
SP_Summaries_fft.wmax_75	0.9651971441090712	0.9651971441090712	9.999000099990002e-05	0.00034276592271017045
SP_Summaries_welch_rect.wmax_75	0.9651951285818876	0.9651951285818876	9.999000099990002e-05	0.00034276592271017045
EN_Randomize_dyndist.sampen2_015fexpa	0.9651925837205797	0.9651925837205797	9.999000099990002e-05	0.00034276592271017045
EN_Randomize_statdist.sampen2_015fexpa	0.9651620574566824	0.9651620574566824	9.999000099990002e-05	0.00034276592271017045
CO_HistogramAMI_quantiles_10bin.ami1	-0.9649390948982233	0.9649390948982233	9.999000099990002e-05	0.00034276592271017045
EX_MovingThreshold_01_002.meankickf	0.9649313404981721	0.9649313404981721	9.999000099990002e-05	0.00034276592271017045
MD_hrv_classic.pnn5	0.9649168406013966	0.9649168406013966	9.999000099990002e-05	0.00034276592271017045
MD_pNN_raw.pnn5	0.9649168406013966	0.9649168406013966	9.999000099990002e-05	0.00034276592271017045
NL_embed_PCA_1_10.nto90	0.9648868336343587	0.9648868336343587	9.999000099990002e-05	0.00034276592271017045
CO_AddNoise_1_quantiles_10.meanch	0.9648867498642003	0.9648867498642003	9.999000099990002e-05	0.00034276592271017045
EN_Randomize_permute.sampen2_015fexpa	0.9648440762815649	0.9648440762815649	9.999000099990002e-05	0.00034276592271017045
MF_armax_1_1_05_1.ac3	-0.9647873616634421	0.9647873616634421	9.999000099990002e-05	0.00034276592271017045
PP_Compare_rav4.swms2_2	0.964783775292672	0.964783775292672	9.999000099990002e-05	0.00034276592271017045
DN_RemovePoints_absclose_08_remove.ac1rat	0.9647398097405888	0.9647398097405888	9.999000099990002e-05	0.00034276592271017045
FC_Surprise_T1_20_tau_m2quad_500.uq	0.9647154643263852	0.9647154643263852	9.999000099990002e-05	0.00034276592271017045
NW_VisibilityGraph_norm.entropy	-0.9646550164806861	0.9646550164806861	9.999000099990002e-05	0.00034276592271017045
PH_Walker_prop_11.sw_distdiff	0.9646370415876424	0.9646370415876424	9.999000099990002e-05	0.00034276592271017045
FC_Surprise_T1_10_1_m2quad_500.uq	0.9646363066152053	0.9646363066152053	9.999000099990002e-05	0.00034276592271017045
CO_HistogramAMI_std1_10bin.ami1	-0.9646306878261328	0.9646306878261328	9.999000099990002e-05	0.00034276592271017045
SP_Summaries_pgram_hamm.area_4_1	-0.9645992303860387	0.9645992303860387	9.999000099990002e-05	0.00034276592271017045
CO_AddNoise_1_std1_10.meanch	0.9645978468461136	0.9645978468461136	9.999000099990002e-05	0.00034276592271017045
PH_Walker_biasprop_05_01.w_mean	-0.9645639755752828	0.9645639755752828	9.999000099990002e-05	0.00034276592271017045
PH_Walker_biasprop_01_05.w_mean	0.9645606611387871	0.9645606611387871	9.999000099990002e-05	0.00034276592271017045
CO_HistogramAMI_std1_5bin.ami1	-0.964535097674595	0.964535097674595	9.999000099990002e-05	0.00034276592271017045
EN_SampEn_5_01.meanchsampen	0.9645263704015183	0.9645263704015183	9.999000099990002e-05	0.00034276592271017045
SB_MotifThree_quantile.aaaa	-0.9645177182944962	0.9645177182944962	9.999000099990002e-05	0.00034276592271017045
PP_Compare_resample_1_2.swms2_2	0.9644870421697204	0.9644870421697204	9.999000099990002e-05	0.00034276592271017045
SP_Summaries_pgram_hamm.linfitloglog_lf_a2	0.9644858350217235	0.9644858350217235	9.999000099990002e-05	0.00034276592271017045
CO_AddNoise_1_quantiles_10.fitexpa	-0.9643399157181833	0.9643399157181833	9.999000099990002e-05	0.00034276592271017045
NL_TISEAN_fnn_mi_10_005.pfnn_2	0.9642320406227777	0.9642320406227777	9.999000099990002e-05	0.00034276592271017045
EN_mse_1-10_2_015_diff1.sampen_s7	-0.9641056389189291	0.9641056389189291	9.999000099990002e-05	0.00034276592271017045
TSTL_localdensity_5_40_ac_2.ac2den	-0.9640939368992678	0.9640939368992678	9.999000099990002e-05	0.00034276592271017045
CO_AddNoise_1_std1_10.fitexpa	-0.9640409649415841	0.9640409649415841	9.999000099990002e-05	0.00034276592271017045
CO_HistogramAMI_std1_2bin.ami1	-0.9639754992774509	0.9639754992774509	9.999000099990002e-05	0.00034276592271017045
EN_SampEn_5_01_diff1.sampen5	0.9639136273752985	0.9639136273752985	9.999000099990002e-05	0.00034276592271017045
SP_Summaries_fft.linfitloglog_hf_a1	0.9638614091017306	0.9638614091017306	9.999000099990002e-05	0.00034276592271017045
SP_Summaries_welch_rect.linfitloglog_hf_a1	0.9638608169487609	0.9638608169487609	9.999000099990002e-05	0.00034276592271017045
SB_TransitionpAlphabet_40_1.symd_a	0.9638430034809548	0.9638430034809548	9.999000099990002e-05	0.00034276592271017045
SB_MotifThree_quantile.cccc	-0.9637970434171071	0.9637970434171071	9.999000099990002e-05	0.00034276592271017045
CO_AddNoise_1_quantiles_10.fitlinb	-0.9637254418807287	0.9637254418807287	9.999000099990002e-05	0.00034276592271017045
CO_AddNoise_1_quantiles_10.fitlina	0.9636956634548108	0.9636956634548108	9.999000099990002e-05	0.00034276592271017045
NL_MS_fnn_1_10_mi_5_1.pfnn_8	0.9636612121595638	0.9636612121595638	9.999000099990002e-05	0.00034276592271017045
EX_MovingThreshold_01_002.mediankickf	0.9636223978431957	0.9636223978431957	9.999000099990002e-05	0.00034276592271017045
DK_crinkle_statistic	0.9635967062711508	0.9635967062711508	9.999000099990002e-05	0.00034276592271017045
SB_TransitionpAlphabet_40_1.mineigfexp_a	0.9635740643192424	0.9635740643192424	9.999000099990002e-05	0.00034276592271017045
EN_MS_LZcomplexity_4	0.9635091915787445	0.9635091915787445	9.999000099990002e-05	0.00034276592271017045
CO_AddNoise_1_quantiles_10.firstUnder25	0.9634597804499644	0.9634597804499644	9.999000099990002e-05	0.00034276592271017045
SB_MotifThree_quantile.bcaa	0.963317022817635	0.963317022817635	9.999000099990002e-05	0.00034276592271017045
NL_TSTL_TakensEstimator_n1_01_005_1_10	0.9633028694356981	0.9633028694356981	9.999000099990002e-05	0.00034276592271017045
SB_TransitionMatrix_51.ondiag	-0.9633009242949168	0.9633009242949168	9.999000099990002e-05	0.00034276592271017045
CO_AddNoise_1_quantiles_10.ami_at_15	-0.9632673412906815	0.9632673412906815	9.999000099990002e-05	0.00034276592271017045
EX_MovingThreshold_01_002.minq	0.9631864946420567	0.9631864946420567	9.999000099990002e-05	0.00034276592271017045
NL_TSTL_TakensEstimator_n1_005_005_1_3	0.9631104834235477	0.9631104834235477	9.999000099990002e-05	0.00034276592271017045
PP_Compare_rav10.swss10_1	0.9630230264695504	0.9630230264695504	9.999000099990002e-05	0.00034276592271017045
PP_Compare_medianf10.swss10_2	0.963012438227516	0.963012438227516	9.999000099990002e-05	0.00034276592271017045
SB_BinaryStats_iqr.stdstretch1	-0.9627825834974764	0.9627825834974764	9.999000099990002e-05	0.00034276592271017045
SB_BinaryStats_diff.longstretch1	-0.9627020109050587	0.9627020109050587	9.999000099990002e-05	0.00034276592271017045
SB_TransitionMatrix_51.sumdiagcov	-0.9626724761195248	0.9626724761195248	9.999000099990002e-05	0.00034276592271017045
SB_MotifThree_quantile.aaa	-0.9625685791540787	0.9625685791540787	9.999000099990002e-05	0.00034276592271017045
SB_MotifThree_quantile.babc	0.9625013369358719	0.9625013369358719	9.999000099990002e-05	0.00034276592271017045
SB_BinaryStats_iqr.pstretch1	0.9624640564456193	0.9624640564456193	9.999000099990002e-05	0.00034276592271017045
SB_TransitionpAlphabet_40_1.trcovfexp_rmse	-0.9622524497921932	0.9622524497921932	9.999000099990002e-05	0.00034276592271017045
SB_MotifThree_quantile.bacc	0.9621400476289003	0.9621400476289003	9.999000099990002e-05	0.00034276592271017045
CO_AddNoise_1_std1_10.linfit_mse	-0.9620883091447301	0.9620883091447301	9.999000099990002e-05	0.00034276592271017045
SB_MotifThree_quantile.caa	0.962019819089621	0.962019819089621	9.999000099990002e-05	0.00034276592271017045
SB_MotifThree_quantile.ccc	-0.9619206462600786	0.9619206462600786	9.999000099990002e-05	0.00034276592271017045
SB_TransitionMatrix_41.TD1	-0.9618905331219026	0.9618905331219026	9.999000099990002e-05	0.00034276592271017045
CO_AddNoise_1_std1_10.fitlina	0.9618332952422161	0.9618332952422161	9.999000099990002e-05	0.00034276592271017045
PP_Compare_rav10.swss5_2	0.9617344524978537	0.9617344524978537	9.999000099990002e-05	0.00034276592271017045
SB_TransitionMatrix_41.TD4	-0.9617201699831982	0.9617201699831982	9.999000099990002e-05	0.00034276592271017045
SP_Summaries_pgram_hamm.fpolysat_r2	-0.9616592091594255	0.9616592091594255	9.999000099990002e-05	0.00034276592271017045
CO_StickAngles_y.q1_all	0.961590842506354	0.961590842506354	9.999000099990002e-05	0.00034276592271017045
SB_TransitionpAlphabet_40_1.mineigfexp_b	-0.9614656926626212	0.9614656926626212	9.999000099990002e-05	0.00034276592271017045
PH_Walker_runningvar_15_50.w_propzcross	0.9614460200985618	0.9614460200985618	9.999000099990002e-05	0.00034276592271017045
CO_AddNoise_1_std1_10.fitlinb	-0.9614450652965204	0.9614450652965204	9.999000099990002e-05	0.00034276592271017045
CO_AddNoise_1_kraskov1_4.ac1	0.9614370589966582	0.9614370589966582	9.999000099990002e-05	0.00034276592271017045
NL_TISEAN_fnn_mi_10_005.pfnn_6	0.9612851003299836	0.9612851003299836	9.999000099990002e-05	0.00034276592271017045
PP_Compare_rav4.swss5_1	0.9612660752346849	0.9612660752346849	9.999000099990002e-05	0.00034276592271017045
CO_AddNoise_1_quantiles_10.linfit_mse	-0.9612365104505558	0.9612365104505558	9.999000099990002e-05	0.00034276592271017045
NL_TSTL_FractalDimensions_5_20_02_1_10_0_32_ac_fnnmar.meanDq	0.9611971534759333	0.9611971534759333	9.999000099990002e-05	0.00034276592271017045
NL_MS_fnn_1_10_mi_5_1.firstunder01	0.9611720425418474	0.9611720425418474	9.999000099990002e-05	0.00034276592271017045
SC_FluctAnal_2_dfa_50_3_logi.meanssr	-0.9611372683783058	0.9611372683783058	9.999000099990002e-05	0.00034276592271017045
SP_Summaries_welch_rect.fpolysat_r2	-0.9611133611648639	0.9611133611648639	9.999000099990002e-05	0.00034276592271017045
SP_Summaries_fft.fpolysat_r2	-0.9611133611587575	0.9611133611587575	9.999000099990002e-05	0.00034276592271017045
SP_Summaries_pgram_hamm.logstd	-0.9610743336532983	0.9610743336532983	9.999000099990002e-05	0.00034276592271017045
PH_Walker_momentum_2.w_ac2	-0.9610597151073156	0.9610597151073156	9.999000099990002e-05	0.00034276592271017045
SB_MotifThree_quantile.hhhh	0.9610501948062589	0.9610501948062589	9.999000099990002e-05	0.00034276592271017045
SB_MotifThree_quantile.acc	0.9610287463920394	0.9610287463920394	9.999000099990002e-05	0.00034276592271017045
SB_MotifThree_quantile.aacb	0.9610097016633798	0.9610097016633798	9.999000099990002e-05	0.00034276592271017045
PP_Compare_rav4.swss10_2	0.9609663409794927	0.9609663409794927	9.999000099990002e-05	0.00034276592271017045
FC_LocalSimple_median7.ac2	-0.9609208096612865	0.9609208096612865	9.999000099990002e-05	0.00034276592271017045
PP_Compare_medianf10.swss5_2	0.9609187714518983	0.9609187714518983	9.999000099990002e-05	0.00034276592271017045
EN_MS_LZcomplexity_3	0.9608521820582697	0.9608521820582697	9.999000099990002e-05	0.00034276592271017045
CO_HistogramAMI_quantiles_5bin.ami1	-0.9608341474625424	0.9608341474625424	9.999000099990002e-05	0.00034276592271017045
CO_AddNoise_1_quantiles_10.ami_at_5	-0.9608291286571297	0.9608291286571297	9.999000099990002e-05	0.00034276592271017045
DN_RemovePoints_max_08_saturate.ac1diff	0.960755137670806	0.960755137670806	9.999000099990002e-05	0.00034276592271017045
SB_TransitionMatrix_51.stdeigcov	-0.9607549274289465	0.9607549274289465	9.999000099990002e-05	0.00034276592271017045
SB_MotifThree_quantile.ccab	0.9607169913735444	0.9607169913735444	9.999000099990002e-05	0.00034276592271017045
PH_Walker_momentum_2.w_propzcross	0.9606860158603444	0.9606860158603444	9.999000099990002e-05	0.00034276592271017045
NL_TISEAN_fnn_ac_10_005.pfnn_8	0.9606837842767176	0.9606837842767176	9.999000099990002e-05	0.00034276592271017045
CO_AddNoise_1_quantiles_10.ami_at_10	-0.9606466460733809	0.9606466460733809	9.999000099990002e-05	0.00034276592271017045
MF_StateSpace_n4sid_1_05_1.ac1diff	-0.9606151058910773	0.9606151058910773	9.999000099990002e-05	0.00034276592271017045
SB_TransitionMatrix_51.maxeigcov	-0.9606121485560501	0.9606121485560501	9.999000099990002e-05	0.00034276592271017045
PP_Compare_medianf4.statav10	0.9605151864982876	0.9605151864982876	9.999000099990002e-05	0.00034276592271017045
EX_MovingThreshold_1_002.medianq	0.9605039052357287	0.9605039052357287	9.999000099990002e-05	0.00034276592271017045
PH_Walker_prop_05.sw_distdiff	0.9604802801809657	0.9604802801809657	9.999000099990002e-05	0.00034276592271017045
SB_BinaryStats_iqr.meanstretch1	-0.9604590747361089	0.9604590747361089	9.999000099990002e-05	0.00034276592271017045
SB_BinaryStats_iqr.meanstretch0	-0.9604549432719259	0.9604549432719259	9.999000099990002e-05	0.00034276592271017045
EN_mse_1-10_2_015_diff1.sampen_s6	-0.9604541135753649	0.9604541135753649	9.999000099990002e-05	0.00034276592271017045
SB_MotifTwo_median.duu	0.9604462356278834	0.9604462356278834	9.999000099990002e-05	0.00034276592271017045
SB_MotifTwo_median.uud	0.9604441096716203	0.9604441096716203	9.999000099990002e-05	0.00034276592271017045
SB_MotifThree_quantile.cca	0.960369188115212	0.960369188115212	9.999000099990002e-05	0.00034276592271017045
CO_HistogramAMI_quantiles_2bin.ami2	-0.9603668888696221	0.9603668888696221	9.999000099990002e-05	0.00034276592271017045
SB_MotifTwo_mean.duu	0.9603004272656147	0.9603004272656147	9.999000099990002e-05	0.00034276592271017045
SB_MotifTwo_mean.uud	0.9602949552817623	0.9602949552817623	9.999000099990002e-05	0.00034276592271017045
SB_MotifTwo_mean.ddu	0.9601134320734113	0.9601134320734113	9.999000099990002e-05	0.00034276592271017045
SB_MotifThree_quantile.cbab	0.9600932000126556	0.9600932000126556	9.999000099990002e-05	0.00034276592271017045
SB_MotifTwo_mean.udd	0.9600886378768902	0.9600886378768902	9.999000099990002e-05	0.00034276592271017045
SB_TransitionMatrix_41.ondiag	-0.960063253600767	0.960063253600767	9.999000099990002e-05	0.00034276592271017045
SB_MotifTwo_median.ddu	0.9600613036310182	0.9600613036310182	9.999000099990002e-05	0.00034276592271017045
SB_MotifTwo_median.udd	0.960034032946957	0.960034032946957	9.999000099990002e-05	0.00034276592271017045
MF_hmm_CompareNStates_06_24.chLLtest	-0.9600099349022483	0.9600099349022483	9.999000099990002e-05	0.00034276592271017045
PP_Compare_medianf10.swss10_1	0.9598775210946098	0.9598775210946098	9.999000099990002e-05	0.00034276592271017045
SB_MotifThree_quantile.hhh	0.9598469741460088	0.9598469741460088	9.999000099990002e-05	0.00034276592271017045
SB_MotifThree_quantile.abc	0.9597921885789871	0.9597921885789871	9.999000099990002e-05	0.00034276592271017045
SB_TransitionMatrix_41.sumdiagcov	-0.9597448020604354	0.9597448020604354	9.999000099990002e-05	0.00034276592271017045
SB_MotifThree_quantile.aac	0.9597020680669942	0.9597020680669942	9.999000099990002e-05	0.00034276592271017045
SB_TransitionpAlphabet_40_1.stdeigfexp_b	-0.9596353965487614	0.9596353965487614	9.999000099990002e-05	0.00034276592271017045
FC_Surprise_T1_10_1_m2quad_500.mean	0.9596168394335265	0.9596168394335265	9.999000099990002e-05	0.00034276592271017045
MF_StateSpace_n4sid_2_05_1.minfpe	0.9595723729830975	0.9595723729830975	9.999000099990002e-05	0.00034276592271017045
SB_TransitionMatrix_51.TD2	-0.9593790594908749	0.9593790594908749	9.999000099990002e-05	0.00034276592271017045
NL_TISEAN_fnn_mi_10_005.nHood2_3	0.9593393279433173	0.9593393279433173	9.999000099990002e-05	0.00034276592271017045
SC_FluctAnal_2_dfa_50_2_logi.meanssr	-0.9593204015685365	0.9593204015685365	9.999000099990002e-05	0.00034276592271017045
NL_TISEAN_fnn_1_10_005.nHood2_3	0.9593169599107352	0.9593169599107352	9.999000099990002e-05	0.00034276592271017045
NL_MS_fnn_1_10_mi_5_1.pfnn_9	0.9593072161436419	0.9593072161436419	9.999000099990002e-05	0.00034276592271017045
SB_MotifThree_quantile.bbb	-0.9591699080425211	0.9591699080425211	9.999000099990002e-05	0.00034276592271017045
DN_RemovePoints_min_05_saturate.ac2rat	-0.9589841285061599	0.9589841285061599	9.999000099990002e-05	0.00034276592271017045
PP_Compare_rav10.swss5_1	0.9589801983508932	0.9589801983508932	9.999000099990002e-05	0.00034276592271017045
EX_MovingThreshold_1_01.meankickf	0.9587984402602052	0.9587984402602052	9.999000099990002e-05	0.00034276592271017045
SB_TransitionMatrix_41.maxeigcov	-0.9587896176048654	0.9587896176048654	9.999000099990002e-05	0.00034276592271017045
SB_MotifThree_quantile.ba	0.9587811068580914	0.9587811068580914	9.999000099990002e-05	0.00034276592271017045
CO_AddNoise_1_kraskov1_4.firstUnder50	0.9587257478204224	0.9587257478204224	9.999000099990002e-05	0.00034276592271017045
NL_MS_fnn_1_10_mi_5_1.firstunder002	0.9586750419872423	0.9586750419872423	9.999000099990002e-05	0.00034276592271017045
PP_Compare_medianf3.swms10_1	0.9586224894268549	0.9586224894268549	9.999000099990002e-05	0.00034276592271017045
EN_SampEn_5_005.sampen4	0.9585769744238986	0.9585769744238986	9.999000099990002e-05	0.00034276592271017045
SB_TransitionMatrix_31.stdeig	0.9585453519635201	0.9585453519635201	9.999000099990002e-05	0.00034276592271017045
SB_TransitionMatrix_41.stdeigcov	-0.9585300335747702	0.9585300335747702	9.999000099990002e-05	0.00034276592271017045
SB_MotifThree_quantile.cba	0.9584633072473561	0.9584633072473561	9.999000099990002e-05	0.00034276592271017045
SB_MotifThree_quantile.bbbb	-0.9584507442484064	0.9584507442484064	9.999000099990002e-05	0.00034276592271017045
AC_nl_14	-0.9584445357150221	0.9584445357150221	9.999000099990002e-05	0.00034276592271017045
SB_MotifTwo_median.uuuu	-0.9583437538629868	0.9583437538629868	9.999000099990002e-05	0.00034276592271017045
SB_TransitionMatrix_31.ondiag	-0.9583421332327775	0.9583421332327775	9.999000099990002e-05	0.00034276592271017045
SB_MotifThree_quantile.bb	-0.958339494274035	0.958339494274035	9.999000099990002e-05	0.00034276592271017045
SB_MotifThree_quantile.ab	0.9583159332791903	0.9583159332791903	9.999000099990002e-05	0.00034276592271017045
SB_TransitionMatrix_31.mineig	-0.9582982421906512	0.9582982421906512	9.999000099990002e-05	0.00034276592271017045
SB_MotifTwo_mean.uuuu	-0.958258345218945	0.958258345218945	9.999000099990002e-05	0.00034276592271017045
SB_MotifThree_quantile.abcb	0.9582532415566342	0.9582532415566342	9.999000099990002e-05	0.00034276592271017045
PP_Compare_rav4.swss10_1	0.9582375127166441	0.9582375127166441	9.999000099990002e-05	0.00034276592271017045
CO_AddNoise_1_even_10.ami_at_5	-0.9582206713371615	0.9582206713371615	9.999000099990002e-05	0.00034276592271017045
PP_Compare_rav4.swss5_2	0.9581922491998245	0.9581922491998245	9.999000099990002e-05	0.00034276592271017045
SB_MotifThree_quantile.aa	-0.9581901449200368	0.9581901449200368	9.999000099990002e-05	0.00034276592271017045
SP_Summaries_pgram_hamm.logarea_2_1	0.9581417916843143	0.9581417916843143	9.999000099990002e-05	0.00034276592271017045
SB_MotifTwo_median.dddd	-0.9581009111852765	0.9581009111852765	9.999000099990002e-05	0.00034276592271017045
MF_StateSpace_n4sid_2_05_1.acsnd0	-0.9579914830145525	0.9579914830145525	9.999000099990002e-05	0.00034276592271017045
MF_GP_hyperparameters_covSEiso_covPeriodic_covNoise_1_200_first.rmserr	-0.95787161176954	0.95787161176954	9.999000099990002e-05	0.00034276592271017045
SB_TransitionpAlphabet_40_1.stdeigfexp_a	0.9578427517572913	0.9578427517572913	9.999000099990002e-05	0.00034276592271017045
WL_dwtcoeff_db3_5.mind_l2	-0.9578408303366845	0.9578408303366845	9.999000099990002e-05	0.00034276592271017045
MF_steps_ahead_arma_3_1_6.rmserr_2	-0.9577879818445283	0.9577879818445283	9.999000099990002e-05	0.00034276592271017045
NL_TISEAN_fnn_1_10_005.firstunder04	0.9577033303168744	0.9577033303168744	9.999000099990002e-05	0.00034276592271017045
SB_MotifThree_quantile.aab	0.9576508154377805	0.9576508154377805	9.999000099990002e-05	0.00034276592271017045
SC_FluctAnal_2_dfa_50_3_logi.resac1	-0.9576466304220989	0.9576466304220989	9.999000099990002e-05	0.00034276592271017045
SB_MotifThree_quantile.accb	0.9576031910611364	0.9576031910611364	9.999000099990002e-05	0.00034276592271017045
MF_steps_ahead_arma_3_1_6.ac1_6	-0.9575694916206269	0.9575694916206269	9.999000099990002e-05	0.00034276592271017045
NL_TISEAN_fnn_mi_10_005.firstunder04	0.9575397447146814	0.9575397447146814	9.999000099990002e-05	0.00034276592271017045
NL_TSTL_LargestLyap_n1_01_001_3_mi_fnnmar.to07max	-0.9575126245647286	0.9575126245647286	9.999000099990002e-05	0.00034276592271017045
SB_MotifTwo_mean.hhhh	0.9574993437220977	0.9574993437220977	9.999000099990002e-05	0.00034276592271017045
SB_TransitionMatrix_31.sumdiagcov	-0.9574778889701381	0.9574778889701381	9.999000099990002e-05	0.00034276592271017045
SP_Summaries_pgram_hamm.area_3_1	-0.9574467861369621	0.9574467861369621	9.999000099990002e-05	0.00034276592271017045
NW_VisibilityGraph_norm.kac3	-0.9574101644771194	0.9574101644771194	9.999000099990002e-05	0.00034276592271017045
SB_TransitionMatrix_51.TD4	-0.9574055915656442	0.9574055915656442	9.999000099990002e-05	0.00034276592271017045
SB_MotifThree_quantile.bcba	0.957404579162382	0.957404579162382	9.999000099990002e-05	0.00034276592271017045
PH_Walker_biasprop_01_05.sw_distdiff	0.9573935919567017	0.9573935919567017	9.999000099990002e-05	0.00034276592271017045
SC_FluctAnal_2_dfa_50_1_logi.meanssr	-0.9573590975320422	0.9573590975320422	9.999000099990002e-05	0.00034276592271017045
SB_TransitionMatrix_41.stdeig	0.9573484516063429	0.9573484516063429	9.999000099990002e-05	0.00034276592271017045
EX_MovingThreshold_1_002.pkick	0.9573363589827283	0.9573363589827283	9.999000099990002e-05	0.00034276592271017045
PP_Compare_resample_1_2.swms5_1	0.957335942717801	0.957335942717801	9.999000099990002e-05	0.00034276592271017045
EX_MovingThreshold_1_002.meanq	0.9573212311788616	0.9573212311788616	9.999000099990002e-05	0.00034276592271017045
SB_MotifTwo_median.hhhh	0.9572637478500687	0.9572637478500687	9.999000099990002e-05	0.00034276592271017045
PP_Compare_medianf4.swss10_2	0.9572291195171195	0.9572291195171195	9.999000099990002e-05	0.00034276592271017045
CO_TranslateShape_circle_35_pts.std	0.9571578531846002	0.9571578531846002	9.999000099990002e-05	0.00034276592271017045
EN_rpde_3_1.maxRPD	-0.9571494653401351	0.9571494653401351	9.999000099990002e-05	0.00034276592271017045
CO_StickAngles_y.q99_n	-0.9571013222739275	0.9571013222739275	9.999000099990002e-05	0.00034276592271017045
SB_MotifThree_quantile.cc	-0.9570393137778322	0.9570393137778322	9.999000099990002e-05	0.00034276592271017045
SB_MotifThree_quantile.hh	0.9570225760678971	0.9570225760678971	9.999000099990002e-05	0.00034276592271017045
SP_Summaries_pgram_hamm.linfitloglog_lf_sigma	-0.956934280412385	0.956934280412385	9.999000099990002e-05	0.00034276592271017045
SP_Summaries_pgram_hamm.linfitloglog_lf_sea1	-0.956934280412385	0.956934280412385	9.999000099990002e-05	0.00034276592271017045
DN_RemovePoints_absfar_08_remove.ac3diff	-0.9569072478900461	0.9569072478900461	9.999000099990002e-05	0.00034276592271017045
FC_LoopLocalSimple_mean.ac2_chn	-0.9568710852837206	0.9568710852837206	9.999000099990002e-05	0.00034276592271017045
SB_MotifTwo_mean.dddd	-0.9568687692954547	0.9568687692954547	9.999000099990002e-05	0.00034276592271017045
SB_MotifTwo_median.uuu	-0.9568522580837285	0.9568522580837285	9.999000099990002e-05	0.00034276592271017045
SB_MotifTwo_median.ddd	-0.9568288984884111	0.9568288984884111	9.999000099990002e-05	0.00034276592271017045
SB_MotifThree_quantile.baac	0.9568079515190615	0.9568079515190615	9.999000099990002e-05	0.00034276592271017045
SP_Summaries_fft.linfitloglog_lf_sea1	-0.9567544884470375	0.9567544884470375	9.999000099990002e-05	0.00034276592271017045
SP_Summaries_fft.linfitloglog_lf_sigma	-0.9567544884470374	0.9567544884470374	9.999000099990002e-05	0.00034276592271017045
SP_Summaries_welch_rect.linfitloglog_lf_sigma	-0.9567544884470369	0.9567544884470369	9.999000099990002e-05	0.00034276592271017045
SP_Summaries_welch_rect.linfitloglog_lf_sea1	-0.9567544884470368	0.9567544884470368	9.999000099990002e-05	0.00034276592271017045
NL_TISEAN_fnn_ac_10_005.meanpfnn	0.9566850653674941	0.9566850653674941	9.999000099990002e-05	0.00034276592271017045
SB_MotifTwo_mean.uuu	-0.9566405132719744	0.9566405132719744	9.999000099990002e-05	0.00034276592271017045
SB_TransitionMatrix_41.TD3	-0.9564562598721821	0.9564562598721821	9.999000099990002e-05	0.00034276592271017045
EX_MovingThreshold_01_002.medianq	0.9564455133237211	0.9564455133237211	9.999000099990002e-05	0.00034276592271017045
SB_MotifThree_quantile.baa	0.9564440525297137	0.9564440525297137	9.999000099990002e-05	0.00034276592271017045
NL_TSTL_TakensEstimator_n1_005_005_1_8	0.9564438157076708	0.9564438157076708	9.999000099990002e-05	0.00034276592271017045
MF_steps_ahead_arma_3_1_6.mabserr_2	-0.9563761691372084	0.9563761691372084	9.999000099990002e-05	0.00034276592271017045
SB_TransitionMatrix_41.TD2	-0.9563648914383295	0.9563648914383295	9.999000099990002e-05	0.00034276592271017045
CO_AddNoise_1_std1_10.ami_at_5	-0.956237905210479	0.956237905210479	9.999000099990002e-05	0.00034276592271017045
SB_MotifTwo_mean.hhh	0.9562233933250076	0.9562233933250076	9.999000099990002e-05	0.00034276592271017045
NL_MS_fnn_1_10_mi_5_1.pfnn_10	0.9562212877183488	0.9562212877183488	9.999000099990002e-05	0.00034276592271017045
SB_TransitionMatrix_51.TD3	-0.9561124979892242	0.9561124979892242	9.999000099990002e-05	0.00034276592271017045
SB_MotifThree_quantile.bbbc	-0.9560702961992186	0.9560702961992186	9.999000099990002e-05	0.00034276592271017045
SB_MotifThree_quantile.cb	0.9560163081543747	0.9560163081543747	9.999000099990002e-05	0.00034276592271017045
SB_MotifTwo_median.hhh	0.9559871134053243	0.9559871134053243	9.999000099990002e-05	0.00034276592271017045
SB_MotifThree_quantile.caaa	0.955938627435435	0.955938627435435	9.999000099990002e-05	0.00034276592271017045
PH_Walker_biasprop_05_01.sw_distdiff	0.9559036755974616	0.9559036755974616	9.999000099990002e-05	0.00034276592271017045
TSTL_localdensity_5_40_ac_fnnmar.ac3den	-0.9558925582803016	0.9558925582803016	9.999000099990002e-05	0.00034276592271017045
MF_GP_hyperparameters_covSEiso_covPeriodic_covNoise_1_200_first.minS	0.9558229313658351	0.9558229313658351	9.999000099990002e-05	0.00034276592271017045
SB_MotifThree_quantile.bc	0.9557757132982291	0.9557757132982291	9.999000099990002e-05	0.00034276592271017045
SB_MotifThree_quantile.cbbb	-0.9556587922014003	0.9556587922014003	9.999000099990002e-05	0.00034276592271017045
SB_MotifThree_quantile.ac	0.95562182704301	0.95562182704301	9.999000099990002e-05	0.00034276592271017045
CO_AddNoise_1_even_10.fitlinb	-0.9555721964009686	0.9555721964009686	9.999000099990002e-05	0.00034276592271017045
AC_nl_135	-0.955539067047224	0.955539067047224	9.999000099990002e-05	0.00034276592271017045
PH_Walker_biasprop_05_01.w_median	-0.9555172317968417	0.9555172317968417	9.999000099990002e-05	0.00034276592271017045
SC_FluctAnal_sign_2_dfa_50_2_logi.se1	-0.9554436356518006	0.9554436356518006	9.999000099990002e-05	0.00034276592271017045
SC_FluctAnal_sign_2_dfa_50_2_logi.se2	-0.9554436356518006	0.9554436356518006	9.999000099990002e-05	0.00034276592271017045
EX_MovingThreshold_1_002.minq	0.955431510310961	0.955431510310961	9.999000099990002e-05	0.00034276592271017045
CP_ML_StepDetect_l1pwc_10.pshort_3	-0.9553812747478191	0.9553812747478191	9.999000099990002e-05	0.00034276592271017045
SB_MotifThree_quantile.caab	0.9553767191122694	0.9553767191122694	9.999000099990002e-05	0.00034276592271017045
PP_Compare_medianf4.swss5_1	0.9553243507433239	0.9553243507433239	9.999000099990002e-05	0.00034276592271017045
SC_FluctAnal_2_dfa_50_3_logi.ssr	-0.9552412666295061	0.9552412666295061	9.999000099990002e-05	0.00034276592271017045
CO_AddNoise_1_std1_10.ami_at_20	-0.9552235854424902	0.9552235854424902	9.999000099990002e-05	0.00034276592271017045
SB_MotifThree_quantile.ca	0.9552089010581897	0.9552089010581897	9.999000099990002e-05	0.00034276592271017045
AC_nl_034	-0.9550407658445697	0.9550407658445697	9.999000099990002e-05	0.00034276592271017045
CO_AddNoise_1_std1_10.fitexprmse	-0.9549418356832775	0.9549418356832775	9.999000099990002e-05	0.00034276592271017045
EN_Randomize_permute.sampen2_015fexpb	-0.9548949636847602	0.9548949636847602	9.999000099990002e-05	0.00034276592271017045
MF_hmm_CompareNStates_06_24.chLLtrain	-0.9547601855993592	0.9547601855993592	9.999000099990002e-05	0.00034276592271017045
NL_TSTL_LargestLyap_n1_01_001_3_1_4.p2	0.9547428452270869	0.9547428452270869	9.999000099990002e-05	0.00034276592271017045
TSTL_localdensity_5_40_1_3.iqrden	0.954742379155825	0.954742379155825	9.999000099990002e-05	0.00034276592271017045
SB_MotifTwo_mean.ddd	-0.9547261589593422	0.9547261589593422	9.999000099990002e-05	0.00034276592271017045
NL_TSTL_LargestLyap_n1_01_001_3_1_4.to07max	-0.954638846125745	0.954638846125745	9.999000099990002e-05	0.00034276592271017045
EX_MovingThreshold_01_002.pkick	0.9545897076436918	0.9545897076436918	9.999000099990002e-05	0.00034276592271017045
PP_Compare_medianf10.swss5_1	0.9545159710121583	0.9545159710121583	9.999000099990002e-05	0.00034276592271017045
SB_MotifThree_quantile.bcc	0.9545105743745134	0.9545105743745134	9.999000099990002e-05	0.00034276592271017045
WL_dwtcoeff_db3_5.maxd_l2	0.9543785657549735	0.9543785657549735	9.999000099990002e-05	0.00034276592271017045
MF_steps_ahead_ar_2_6.ac1_6	-0.9543485955235483	0.9543485955235483	9.999000099990002e-05	0.00034276592271017045
CO_AddNoise_1_even_10.fitlina	0.9542948924325703	0.9542948924325703	9.999000099990002e-05	0.00034276592271017045
PH_Walker_prop_09.w_propzcross	0.9541188968669813	0.9541188968669813	9.999000099990002e-05	0.00034276592271017045
MF_GP_hyperparameters_covSEiso_covPeriodic_covNoise_1_200_first.mabserr_std	-0.9540587148088372	0.9540587148088372	9.999000099990002e-05	0.00034276592271017045
PP_Compare_medianf4.swss10_1	0.9540233237976256	0.9540233237976256	9.999000099990002e-05	0.00034276592271017045
ST_SimpleStats_zcross	0.9539657941594722	0.9539657941594722	9.999000099990002e-05	0.00034276592271017045
EX_MovingThreshold_1_01.minq	0.9539526682218905	0.9539526682218905	9.999000099990002e-05	0.00034276592271017045
PP_Compare_rav3.swss5_1	0.953780525073981	0.953780525073981	9.999000099990002e-05	0.00034276592271017045
SB_MotifTwo_median.du	0.9537118447139089	0.9537118447139089	9.999000099990002e-05	0.00034276592271017045
SB_MotifTwo_median.uu	-0.9537095570410932	0.9537095570410932	9.999000099990002e-05	0.00034276592271017045
SB_TransitionMatrix_21.ondiag	-0.9537050227896852	0.9537050227896852	9.999000099990002e-05	0.00034276592271017045
SB_TransitionMatrix_21.mineig	-0.9537050226702798	0.9537050226702798	9.999000099990002e-05	0.00034276592271017045
SB_TransitionMatrix_21.stdeig	0.9537050225508742	0.9537050225508742	9.999000099990002e-05	0.00034276592271017045
CO_AddNoise_1_quantiles_10.fitexprmse	-0.9537041084643583	0.9537041084643583	9.999000099990002e-05	0.00034276592271017045
SB_MotifTwo_median.dd	-0.9537004747601178	0.9537004747601178	9.999000099990002e-05	0.00034276592271017045
SB_MotifTwo_median.ud	0.9536980168055446	0.9536980168055446	9.999000099990002e-05	0.00034276592271017045
PH_Walker_prop_11.w_propzcross	0.9536807006165113	0.9536807006165113	9.999000099990002e-05	0.00034276592271017045
AC_nl_1234	-0.9536479528287094	0.9536479528287094	9.999000099990002e-05	0.00034276592271017045
SB_MotifTwo_mean.hh	0.9536446332300856	0.9536446332300856	9.999000099990002e-05	0.00034276592271017045
EN_Randomize_statdist.sampen2_015fexpb	-0.9535976168201166	0.9535976168201166	9.999000099990002e-05	0.00034276592271017045
NL_TISEAN_fnn_mi_10_005.pfnn_4	0.9535616847117674	0.9535616847117674	9.999000099990002e-05	0.00034276592271017045
SB_MotifThree_quantile.ccca	0.9534826463891595	0.9534826463891595	9.999000099990002e-05	0.00034276592271017045
SB_TransitionMatrix_21.sumdiagcov	-0.9534340510860476	0.9534340510860476	9.999000099990002e-05	0.00034276592271017045
PP_Compare_rav3.swss10_2	0.9534268729736003	0.9534268729736003	9.999000099990002e-05	0.00034276592271017045
FC_Surprise_T1_50_tau_m2quad_500.lq	0.9533680084149752	0.9533680084149752	9.999000099990002e-05	0.00034276592271017045
WL_coeffs_db3_2.max_coeff	0.9533519458265454	0.9533519458265454	9.999000099990002e-05	0.00034276592271017045
SB_TransitionMatrix_51.stdeig	0.9532864411207559	0.9532864411207559	9.999000099990002e-05	0.00034276592271017045
CO_HistogramAMI_quantiles_2bin.ami1	-0.9532547706668874	0.9532547706668874	9.999000099990002e-05	0.00034276592271017045
SB_MotifTwo_median.hh	0.9532547706668874	0.9532547706668874	9.999000099990002e-05	0.00034276592271017045
SB_MotifThree_quantile.bcca	0.9532001041701627	0.9532001041701627	9.999000099990002e-05	0.00034276592271017045
EN_MS_LZcomplexity_2	0.9531814387064453	0.9531814387064453	9.999000099990002e-05	0.00034276592271017045
DN_RemovePoints_absclose_05_remove.ac2rat	0.953149759314523	0.953149759314523	9.999000099990002e-05	0.00034276592271017045
EX_MovingThreshold_1_002.meanqover	0.9531288287528322	0.9531288287528322	9.999000099990002e-05	0.00034276592271017045
SB_MotifThree_quantile.ccb	0.9530556032310566	0.9530556032310566	9.999000099990002e-05	0.00034276592271017045
EN_mse_1-10_2_015.maxScale	-0.953048974817163	0.953048974817163	9.999000099990002e-05	0.00034276592271017045
NL_TSTL_ReturnTime_10_1_1_n1_ac_8.std	-0.9529913784524437	0.9529913784524437	9.999000099990002e-05	0.00034276592271017045
SB_MotifThree_quantile.accc	0.9528809437670579	0.9528809437670579	9.999000099990002e-05	0.00034276592271017045
SB_BinaryStats_mean.meanstretch1	-0.952786125149881	0.952786125149881	9.999000099990002e-05	0.00034276592271017045
SY_SpreadRandomLocal_50_100.meankurt	0.9525153794707858	0.9525153794707858	9.999000099990002e-05	0.00034276592271017045
NL_TSTL_FractalDimensions_5_20_02_1_10_0_32_ac_fnnmar.meanq	0.9524545308017113	0.9524545308017113	9.999000099990002e-05	0.00034276592271017045
EX_MovingThreshold_01_002.meanq	0.9523966803739294	0.9523966803739294	9.999000099990002e-05	0.00034276592271017045
SB_MotifThree_quantile.bac	0.9521937929182136	0.9521937929182136	9.999000099990002e-05	0.00034276592271017045
NL_TISEAN_fnn_mi_10_005.pfnn_3	0.952192273868847	0.952192273868847	9.999000099990002e-05	0.00034276592271017045
AC_nl_014	-0.9520517347218963	0.9520517347218963	9.999000099990002e-05	0.00034276592271017045
NL_MS_fnn_1_10_mi_5_1.firstunder02	0.951855382674256	0.951855382674256	9.999000099990002e-05	0.00034276592271017045
MF_StateSpace_n4sid_3_05_1.A_9	0.9518154547697345	0.9518154547697345	9.999000099990002e-05	0.00034276592271017045
PH_Walker_biasprop_01_05.w_median	0.9517608956630563	0.9517608956630563	9.999000099990002e-05	0.00034276592271017045
CO_StickAngles_y.q99_p	-0.9517190930327833	0.9517190930327833	9.999000099990002e-05	0.00034276592271017045
CO_StickAngles_y.q1_n	0.9516920405803352	0.9516920405803352	9.999000099990002e-05	0.00034276592271017045
CO_StickAngles_y.q90_all	0.9516070632962886	0.9516070632962886	9.999000099990002e-05	0.00034276592271017045
SB_MotifTwo_mean.uu	-0.951553293408087	0.951553293408087	9.999000099990002e-05	0.00034276592271017045
SB_BinaryStats_mean.meanstretch0	-0.9515151337309409	0.9515151337309409	9.999000099990002e-05	0.00034276592271017045
FC_Surprise_dist_5_1_m2quad_500.mean	0.9514602777771045	0.9514602777771045	9.999000099990002e-05	0.00034276592271017045
SB_MotifThree_quantile.cbac	0.9513908713866575	0.9513908713866575	9.999000099990002e-05	0.00034276592271017045
SB_MotifThree_quantile.abca	0.9513387808726399	0.9513387808726399	9.999000099990002e-05	0.00034276592271017045
SB_TransitionMatrix_41.mineig	-0.9513284581249795	0.9513284581249795	9.999000099990002e-05	0.00034276592271017045
SB_MotifThree_quantile.bca	0.9512443290517785	0.9512443290517785	9.999000099990002e-05	0.00034276592271017045
CO_AddNoise_1_even_10.fitexpa	-0.9512020072121499	0.9512020072121499	9.999000099990002e-05	0.00034276592271017045
CO_HistogramAMI_even_10bin.ami1	-0.9510592448156364	0.9510592448156364	9.999000099990002e-05	0.00034276592271017045
SB_MotifThree_quantile.aaac	0.9510219757490169	0.9510219757490169	9.999000099990002e-05	0.00034276592271017045
SB_TransitionpAlphabet_40_1.trcov_jump	0.9509724888528795	0.9509724888528795	9.999000099990002e-05	0.00034276592271017045
SB_MotifThree_quantile.abbb	-0.9509553432589286	0.9509553432589286	9.999000099990002e-05	0.00034276592271017045
CO_AddNoise_1_even_10.meanch	0.9508505126300688	0.9508505126300688	9.999000099990002e-05	0.00034276592271017045
PH_Walker_prop_05.w_propzcross	0.9508291641815214	0.9508291641815214	9.999000099990002e-05	0.00034276592271017045
SB_MotifThree_quantile.acb	0.9508049552376034	0.9508049552376034	9.999000099990002e-05	0.00034276592271017045
SB_TransitionMatrix_41.stddiag	-0.9507595590637936	0.9507595590637936	9.999000099990002e-05	0.00034276592271017045
MF_GP_hyperparameters_covSEiso_covNoise_1_200_first.std_S_data	-0.9507443586091345	0.9507443586091345	9.999000099990002e-05	0.00034276592271017045
DN_RemovePoints_min_05_saturate.ac1diff	0.9507333969777235	0.9507333969777235	9.999000099990002e-05	0.00034276592271017045
SB_MotifThree_quantile.cacc	0.9506668814785594	0.9506668814785594	9.999000099990002e-05	0.00034276592271017045
MF_steps_ahead_arma_3_1_6.ac1_5	-0.9506484835739042	0.9506484835739042	9.999000099990002e-05	0.00034276592271017045
NL_TISEAN_fnn_ac_10_005.pfnn_7	0.9506191523189952	0.9506191523189952	9.999000099990002e-05	0.00034276592271017045
PP_Compare_medianf4.swss5_2	0.9505271221409215	0.9505271221409215	9.999000099990002e-05	0.00034276592271017045
CO_glscf_1_2_3	-0.9504961182083124	0.9504961182083124	9.999000099990002e-05	0.00034276592271017045
EN_mse_1-10_2_015_diff1.meanSampEn	-0.9504470889934987	0.9504470889934987	9.999000099990002e-05	0.00034276592271017045
CO_StickAngles_y.q1_p	0.9500576418808784	0.9500576418808784	9.999000099990002e-05	0.00034276592271017045
FC_Surprise_dist_5_tau_m2quad_500.mean	0.9500192655127028	0.9500192655127028	9.999000099990002e-05	0.00034276592271017045
SB_MotifThree_quantile.cbca	0.9500009995146785	0.9500009995146785	9.999000099990002e-05	0.00034276592271017045
NL_TSTL_LargestLyap_n1_01_001_3_mi_fnnmar.p2	0.9499888806227119	0.9499888806227119	9.999000099990002e-05	0.00034276592271017045
SY_SpreadRandomLocal_200_100.stdkurt	-0.9499413669284144	0.9499413669284144	9.999000099990002e-05	0.00034276592271017045
FC_Surprise_T1_100_4_q_500.lq	0.9498891944275291	0.9498891944275291	9.999000099990002e-05	0.00034276592271017045
CO_trev_3.denom	0.9498888960752155	0.9498888960752155	9.999000099990002e-05	0.00034276592271017045
EN_Randomize_permute.ac3fexpa	-0.9498610078374297	0.9498610078374297	9.999000099990002e-05	0.00034276592271017045
SB_MotifThree_quantile.cabc	0.9498012205910151	0.9498012205910151	9.999000099990002e-05	0.00034276592271017045
SB_MotifThree_quantile.ccac	0.9497697068315063	0.9497697068315063	9.999000099990002e-05	0.00034276592271017045
SB_MotifThree_quantile.cab	0.9497592775701166	0.9497592775701166	9.999000099990002e-05	0.00034276592271017045
SB_MotifThree_quantile.acba	0.9496399888520058	0.9496399888520058	9.999000099990002e-05	0.00034276592271017045
SB_MotifThree_quantile.bbba	-0.9495671874539212	0.9495671874539212	9.999000099990002e-05	0.00034276592271017045
SB_TransitionpAlphabet_40_1.trcovfexp_b	-0.949529302108123	0.949529302108123	9.999000099990002e-05	0.00034276592271017045
SB_MotifThree_quantile.caac	0.9494980230880725	0.9494980230880725	9.999000099990002e-05	0.00034276592271017045
PP_Compare_rav3.swss10_1	0.9494832233388879	0.9494832233388879	9.999000099990002e-05	0.00034276592271017045
EN_Randomize_dyndist.ac3fexpa	-0.9494632130949504	0.9494632130949504	9.999000099990002e-05	0.00034276592271017045
AC_3	-0.9494495729404085	0.9494495729404085	9.999000099990002e-05	0.00034276592271017045
CO_tc3_3.denom	-0.9491493965914534	0.9491493965914534	9.999000099990002e-05	0.00034276592271017045
PP_Compare_rav3.swss5_2	0.9490494715634012	0.9490494715634012	9.999000099990002e-05	0.00034276592271017045
SB_MotifThree_quantile.acca	0.949025726922073	0.949025726922073	9.999000099990002e-05	0.00034276592271017045
SB_MotifTwo_mean.dd	-0.9490123590418028	0.9490123590418028	9.999000099990002e-05	0.00034276592271017045
EN_Randomize_statdist.ac3fexpa	-0.9490082145290847	0.9490082145290847	9.999000099990002e-05	0.00034276592271017045
SC_FluctAnal_2_dfa_50_3_logi.r1_alpha	-0.9488625519935221	0.9488625519935221	9.999000099990002e-05	0.00034276592271017045
CO_StickAngles_y.q10_all	-0.9487668847083817	0.9487668847083817	9.999000099990002e-05	0.00034276592271017045
SB_MotifThree_quantile.acaa	0.9487573973471224	0.9487573973471224	9.999000099990002e-05	0.00034276592271017045
DN_RemovePoints_absclose_01_remove.ac1rat	0.9486665636847819	0.9486665636847819	9.999000099990002e-05	0.00034276592271017045
SB_MotifThree_quantile.caba	0.9485958116112687	0.9485958116112687	9.999000099990002e-05	0.00034276592271017045
MF_CompareTestSets_y_ar_4_rand_25_01_1.meandiffs_mean	0.9485306201097676	0.9485306201097676	9.999000099990002e-05	0.00034276592271017045
DN_RemovePoints_absclose_08_remove.ac1diff	0.9484454280902044	0.9484454280902044	9.999000099990002e-05	0.00034276592271017045
SC_FluctAnal_2_range_50_logi.linfitint	-0.9484323343113601	0.9484323343113601	9.999000099990002e-05	0.00034276592271017045
DN_RemovePoints_absclose_08_remove.ac2rat	0.948265156237068	0.948265156237068	9.999000099990002e-05	0.00034276592271017045
CO_AddNoise_1_std1_10.ami_at_15	-0.9481490657597299	0.9481490657597299	9.999000099990002e-05	0.00034276592271017045
WL_cwt_sym2_32.min_ssc	0.9480843902414028	0.9480843902414028	0.00019998000199980003	0.0006045089691382355
CO_glscf_2_2_3	-0.9480771250386213	0.9480771250386213	9.999000099990002e-05	0.00034276592271017045
FC_Surprise_dist_5_1_m2quad_500.tstat	-0.9480647034763208	0.9480647034763208	9.999000099990002e-05	0.00034276592271017045
FC_Surprise_T1_100_5_q_500.lq	0.9480435083964524	0.9480435083964524	9.999000099990002e-05	0.00034276592271017045
FC_LocalSimple_mean4.stderr	0.9480164107778667	0.9480164107778667	9.999000099990002e-05	0.00034276592271017045
AC_nl_003	-0.9479983562690179	0.9479983562690179	9.999000099990002e-05	0.00034276592271017045
EX_MovingThreshold_1_002.meankickf	0.9479687580967198	0.9479687580967198	9.999000099990002e-05	0.00034276592271017045
SB_MotifThree_quantile.cac	0.9479491144527783	0.9479491144527783	9.999000099990002e-05	0.00034276592271017045
CO_glscf_1_1_3	-0.9479099126969486	0.9479099126969486	9.999000099990002e-05	0.00034276592271017045
SP_Summaries_pgram_hamm.area_2_1	-0.9478987151809428	0.9478987151809428	9.999000099990002e-05	0.00034276592271017045
CO_AddNoise_1_even_10.fitexprmse	-0.9478871935268587	0.9478871935268587	9.999000099990002e-05	0.00034276592271017045
MF_steps_ahead_ss_best_6.ac1_6	-0.9478638471711256	0.9478638471711256	9.999000099990002e-05	0.00034276592271017045
SB_MotifThree_quantile.bbac	0.947728741412641	0.947728741412641	9.999000099990002e-05	0.00034276592271017045
NL_TISEAN_fnn_mi_10_005.pfnn_5	0.9476559804731016	0.9476559804731016	9.999000099990002e-05	0.00034276592271017045
NL_TSTL_FractalDimensions_5_20_02_1_10_0_32_ac_fnnmar.rangeq	-0.9476455015672673	0.9476455015672673	9.999000099990002e-05	0.00034276592271017045
NL_TSTL_PoincareSection_max_1.iqrds	0.9475726099547087	0.9475726099547087	9.999000099990002e-05	0.00034276592271017045
TSTL_localdensity_5_40_1_3.minden	0.9475327156730619	0.9475327156730619	9.999000099990002e-05	0.00034276592271017045
MF_ExpSmoothing_05_best.p2_5	0.9474002818470685	0.9474002818470685	9.999000099990002e-05	0.00034276592271017045
CO_TranslateShape_circle_35_pts.fives	0.9472938403233685	0.9472938403233685	9.999000099990002e-05	0.00034276592271017045
DN_RemovePoints_absclose_05_remove.ac1rat	0.9472754397446463	0.9472754397446463	9.999000099990002e-05	0.00034276592271017045
WL_dwtcoeff_sym2_5.mind_l1	-0.9472643842337322	0.9472643842337322	9.999000099990002e-05	0.00034276592271017045
NL_MS_nlpe_fnn_mi.ac1	0.9472375070095995	0.9472375070095995	0.00019998000199980003	0.0006045089691382355
CO_AddNoise_1_std1_10.ami_at_10	-0.9472282785791711	0.9472282785791711	9.999000099990002e-05	0.00034276592271017045
AC_nl_33	-0.9472133145262459	0.9472133145262459	9.999000099990002e-05	0.00034276592271017045
NL_MS_nlpe_fnn_mi.dwts	-0.9472011626644656	0.9472011626644656	0.00019998000199980003	0.0006045089691382355
EX_MovingThreshold_1_002.stdkickf	-0.9471501512398574	0.9471501512398574	9.999000099990002e-05	0.00034276592271017045
IN_AutoMutualInfoStats_40_gaussian.ami3	-0.9471145974445456	0.9471145974445456	9.999000099990002e-05	0.00034276592271017045
PP_Compare_rav2.statav2	0.9468691318648115	0.9468691318648115	9.999000099990002e-05	0.00034276592271017045
SB_MotifThree_quantile.aaca	0.9468174907391714	0.9468174907391714	9.999000099990002e-05	0.00034276592271017045
CO_Embed2_Basic_1.ratdiag01	-0.9466659005329892	0.9466659005329892	9.999000099990002e-05	0.00034276592271017045
SB_MotifThree_quantile.acbc	0.9465935726094301	0.9465935726094301	9.999000099990002e-05	0.00034276592271017045
SB_MotifThree_quantile.aca	0.9465600667395278	0.9465600667395278	9.999000099990002e-05	0.00034276592271017045
CO_Embed2_Dist_tau.d_expfit_meandiff	-0.9465141238614126	0.9465141238614126	9.999000099990002e-05	0.00034276592271017045
NL_TISEAN_fnn_ac_10_005.firstunder04	0.9462237159190867	0.9462237159190867	9.999000099990002e-05	0.00034276592271017045
NL_MS_fnn_1_10_mi_5_1.firstunder005	0.9461446584376821	0.9461446584376821	9.999000099990002e-05	0.00034276592271017045
EN_mse_1-10_2_015.sampen_s2	0.9459396405785792	0.9459396405785792	9.999000099990002e-05	0.00034276592271017045
SB_MotifThree_quantile.abac	0.9458933744386542	0.9458933744386542	9.999000099990002e-05	0.00034276592271017045
PH_ForcePotential_dblwell_1_05_02.range	-0.9458767155248186	0.9458767155248186	9.999000099990002e-05	0.00034276592271017045
CO_Embed2_Basic_1.ratdiag05	-0.9456977951599278	0.9456977951599278	9.999000099990002e-05	0.00034276592271017045
MF_AR_arcov_5.a6	-0.9456774065759604	0.9456774065759604	9.999000099990002e-05	0.00034276592271017045
NL_TSTL_LargestLyap_n1_01_001_3_1_4.expfit_b	-0.9456692613593238	0.9456692613593238	9.999000099990002e-05	0.00034276592271017045
SB_MotifThree_quantile.caca	0.9456499323133187	0.9456499323133187	9.999000099990002e-05	0.00034276592271017045
CO_AddNoise_1_std1_10.firstUnder75	0.9454949700083035	0.9454949700083035	9.999000099990002e-05	0.00034276592271017045
NL_TSTL_FractalDimensions_2_100_02_1_5_10_32_1_5.maxq	0.9454341663035436	0.9454341663035436	9.999000099990002e-05	0.00034276592271017045
SB_MotifThree_quantile.ccaa	0.9453691240475627	0.9453691240475627	9.999000099990002e-05	0.00034276592271017045
SY_VarRatioTest_24682468_00001111.maxstat	-0.9453312111892298	0.9453312111892298	9.999000099990002e-05	0.00034276592271017045
MF_CompareTestSets_y_ar_4_rand_25_01_1.meandiffs_median	0.9452168817169073	0.9452168817169073	0.00019998000199980003	0.0006045089691382355
SC_FluctAnal_2_dfa_50_2_logi.r1_se2	-0.9450810299715164	0.9450810299715164	9.999000099990002e-05	0.00034276592271017045
CO_Embed2_Basic_1.parabup01_n1	0.9450772914209237	0.9450772914209237	9.999000099990002e-05	0.00034276592271017045
PP_Compare_resample_2_1.statav8	0.9449533947980415	0.9449533947980415	9.999000099990002e-05	0.00034276592271017045
PP_Compare_medianf3.swss10_2	0.9449503432841746	0.9449503432841746	9.999000099990002e-05	0.00034276592271017045
WL_dwtcoeff_sym2_5.maxd_l2	0.9447046246416416	0.9447046246416416	9.999000099990002e-05	0.00034276592271017045
CO_AddNoise_1_even_10.linfit_mse	-0.9446984505835195	0.9446984505835195	9.999000099990002e-05	0.00034276592271017045
EN_mse_1-10_2_015_diff1.sampen_s5	-0.9446164690135168	0.9446164690135168	9.999000099990002e-05	0.00034276592271017045
CO_TranslateShape_circle_25_pts.twos	0.9446046576818915	0.9446046576818915	9.999000099990002e-05	0.00034276592271017045
PP_Compare_rav10.swss2_2	0.9445224255278601	0.9445224255278601	9.999000099990002e-05	0.00034276592271017045
EX_MovingThreshold_01_002.meanqover	0.9444497003420336	0.9444497003420336	9.999000099990002e-05	0.00034276592271017045
MF_CompareTestSets_y_ss_2_uniform_25_01_1.meandiffs_mean	0.9444052115600954	0.9444052115600954	9.999000099990002e-05	0.00034276592271017045
MF_steps_ahead_ss_best_6.meandiffrms	-0.9442392266959021	0.9442392266959021	9.999000099990002e-05	0.00034276592271017045
MF_steps_ahead_arma_3_1_6.meandiffrms	-0.9442018834903169	0.9442018834903169	9.999000099990002e-05	0.00034276592271017045
FC_Surprise_T1_100_5_q_500.tstat	0.9440718304835651	0.9440718304835651	9.999000099990002e-05	0.00034276592271017045
CO_Embed2_Basic_1.parabdown01_1	0.9439473664423974	0.9439473664423974	9.999000099990002e-05	0.00034276592271017045
FC_Surprise_T1_20_2_q_500.median	0.9435859281045988	0.9435859281045988	9.999000099990002e-05	0.00034276592271017045
NL_TSTL_FractalDimensions_5_20_02_1_10_0_32_ac_fnnmar.linfit_a	-0.9435800871161154	0.9435800871161154	9.999000099990002e-05	0.00034276592271017045
DN_RemovePoints_absclose_05_remove.ac3rat	0.9435685626412181	0.9435685626412181	9.999000099990002e-05	0.00034276592271017045
FC_LocalSimple_median5.ac2	-0.9432617932240813	0.9432617932240813	9.999000099990002e-05	0.00034276592271017045
CO_Embed2_Basic_1.ring1_02	0.9432097479405702	0.9432097479405702	9.999000099990002e-05	0.00034276592271017045
WL_cwt_db3_32.min_ssc	0.9431834804955765	0.9431834804955765	9.999000099990002e-05	0.00034276592271017045
FC_Surprise_T1_10_1_m2quad_500.tstat	-0.9431294188969295	0.9431294188969295	9.999000099990002e-05	0.00034276592271017045
FC_Surprise_T1_50_3_q_500.lq	0.943021542762622	0.943021542762622	9.999000099990002e-05	0.00034276592271017045
MF_FitSubsegments_ar_2_uniform_25_01.a_1_min	0.9429866589816626	0.9429866589816626	9.999000099990002e-05	0.00034276592271017045
FC_Surprise_T1_100_5_q_500.mean	0.9428980928874072	0.9428980928874072	9.999000099990002e-05	0.00034276592271017045
SB_MotifThree_quantile.aacc	0.9428815273817148	0.9428815273817148	9.999000099990002e-05	0.00034276592271017045
SB_MotifThree_quantile.acac	0.9428207195511755	0.9428207195511755	9.999000099990002e-05	0.00034276592271017045
PP_Compare_rav4.swss2_2	0.9427348547892906	0.9427348547892906	9.999000099990002e-05	0.00034276592271017045
PH_Walker_biasprop_05_01.w_std	-0.942732554881334	0.942732554881334	9.999000099990002e-05	0.00034276592271017045
CO_StickAngles_y.q90_n	0.9426381165376073	0.9426381165376073	9.999000099990002e-05	0.00034276592271017045
SC_FluctAnal_2_dfa_50_0_logi.linfitint	-0.9425759810990144	0.9425759810990144	9.999000099990002e-05	0.00034276592271017045
PP_Compare_medianf4.statav8	0.9425679426576652	0.9425679426576652	9.999000099990002e-05	0.00034276592271017045
SB_MotifTwo_median.uddu	0.9423960820892197	0.9423960820892197	9.999000099990002e-05	0.00034276592271017045
SB_MotifThree_quantile.bbca	0.9423731423640462	0.9423731423640462	9.999000099990002e-05	0.00034276592271017045
MF_CompareTestSets_y_ar_4_rand_25_01_1.meandiffs_std	0.9423616827218276	0.9423616827218276	9.999000099990002e-05	0.00034276592271017045
SB_MotifTwo_mean.uddu	0.9422844641774578	0.9422844641774578	9.999000099990002e-05	0.00034276592271017045
NL_TSTL_ReturnTime_10_1_1_n1_ac_8.statrtys	-0.9422425415517264	0.9422425415517264	9.999000099990002e-05	0.00034276592271017045
EN_Randomize_statdist.sampen2_015fexprmse	-0.9422215208188761	0.9422215208188761	9.999000099990002e-05	0.00034276592271017045
SB_MotifTwo_mean.duud	0.9421108870669441	0.9421108870669441	9.999000099990002e-05	0.00034276592271017045
SB_MotifThree_quantile.acbb	0.9420648240738646	0.9420648240738646	9.999000099990002e-05	0.00034276592271017045
MF_steps_ahead_arma_3_1_6.mabserr_1	-0.9419259219203354	0.9419259219203354	9.999000099990002e-05	0.00034276592271017045
SB_MotifThree_quantile.bcac	0.9419104765163054	0.9419104765163054	9.999000099990002e-05	0.00034276592271017045
PP_Compare_rav3.statav2	0.94183699318644	0.94183699318644	9.999000099990002e-05	0.00034276592271017045
MF_steps_ahead_ar_2_6.ac1_5	-0.9417915173939605	0.9417915173939605	9.999000099990002e-05	0.00034276592271017045
NL_MS_fnn_1_10_mi_5_1.stdpfnn	-0.9417456633903778	0.9417456633903778	9.999000099990002e-05	0.00034276592271017045
SB_MotifTwo_median.duud	0.941631741484818	0.941631741484818	9.999000099990002e-05	0.00034276592271017045
SB_MotifThree_quantile.baca	0.9416193675529069	0.9416193675529069	9.999000099990002e-05	0.00034276592271017045
PP_Compare_medianf10.swms10_1	0.9415304507911819	0.9415304507911819	0.00019998000199980003	0.0006045089691382355
MF_CompareTestSets_y_ss_2_uniform_25_01_1.meandiffs_std	0.9414053248626241	0.9414053248626241	9.999000099990002e-05	0.00034276592271017045
PP_Compare_resample_1_2.statav2	0.9413995989535072	0.9413995989535072	9.999000099990002e-05	0.00034276592271017045
PP_Compare_rav2.swss10_2	0.9413632523254345	0.9413632523254345	9.999000099990002e-05	0.00034276592271017045
CO_HistogramAMI_std2_2bin.ami3	-0.9412573176646992	0.9412573176646992	9.999000099990002e-05	0.00034276592271017045
SB_TransitionMatrix_51.mineig	-0.9412230124754075	0.9412230124754075	9.999000099990002e-05	0.00034276592271017045
SY_SpreadRandomLocal_ac2_100.stdskew	-0.9412033390563835	0.9412033390563835	9.999000099990002e-05	0.00034276592271017045
PP_Compare_medianf3.swss10_1	0.9411969169244152	0.9411969169244152	9.999000099990002e-05	0.00034276592271017045
SC_FluctAnal_2_std_50_logi.linfitint	-0.941154703191138	0.941154703191138	9.999000099990002e-05	0.00034276592271017045
CO_AddNoise_1_kraskov1_4.firstUnder25	0.9408950223281497	0.9408950223281497	9.999000099990002e-05	0.00034276592271017045
SB_MotifTwo_mean.ddud	0.940786919482261	0.940786919482261	9.999000099990002e-05	0.00034276592271017045
NL_MS_nlpe_fnn_mi.ac1n	-0.9407740773025393	0.9407740773025393	9.999000099990002e-05	0.00034276592271017045
SB_MotifTwo_mean.dudd	0.9406433689846553	0.9406433689846553	9.999000099990002e-05	0.00034276592271017045
FC_LocalSimple_median5.taures	-0.9406347963826621	0.9406347963826621	9.999000099990002e-05	0.00034276592271017045
CO_Embed2_Basic_1.ring1_01	0.9406249313310595	0.9406249313310595	9.999000099990002e-05	0.00034276592271017045
NL_MS_fnn_1_10_mi_5_1.firstunder001	0.9406199335804267	0.9406199335804267	9.999000099990002e-05	0.00034276592271017045
WL_dwtcoeff_sym2_5.mind_l2	-0.9405017187800916	0.9405017187800916	9.999000099990002e-05	0.00034276592271017045
FC_Surprise_T1_50_3_q_500.median	0.9404270060395972	0.9404270060395972	9.999000099990002e-05	0.00034276592271017045
SB_MotifTwo_median.uudu	0.9403971951449946	0.9403971951449946	9.999000099990002e-05	0.00034276592271017045
EN_Randomize_dyndist.sampen2_015fexpb	-0.9403771435595958	0.9403771435595958	9.999000099990002e-05	0.00034276592271017045
SB_MotifTwo_median.ddud	0.9403665629461246	0.9403665629461246	9.999000099990002e-05	0.00034276592271017045
SB_TransitionpAlphabet_40_1.trcovfexp_a	-0.9403484964059573	0.9403484964059573	9.999000099990002e-05	0.00034276592271017045
PP_Compare_rav2.swss5_1	0.940330404640842	0.940330404640842	9.999000099990002e-05	0.00034276592271017045
SB_MotifTwo_median.dudd	0.9402759882560755	0.9402759882560755	9.999000099990002e-05	0.00034276592271017045
CO_AutoCorrShape_drown.pextrema	0.9402751897643982	0.9402751897643982	9.999000099990002e-05	0.00034276592271017045
FC_LocalSimple_mean4.meanabserr	0.9402742642312615	0.9402742642312615	9.999000099990002e-05	0.00034276592271017045
PP_Compare_resample_1_2.statav6	0.9402561372631633	0.9402561372631633	9.999000099990002e-05	0.00034276592271017045
SB_MotifTwo_mean.uudu	0.9402152450920958	0.9402152450920958	9.999000099990002e-05	0.00034276592271017045
MF_CompareTestSets_y_ss_2_uniform_25_01_1.meandiffs_median	0.9402144821282449	0.9402144821282449	9.999000099990002e-05	0.00034276592271017045
SB_MotifTwo_median.uduu	0.9402128890646438	0.9402128890646438	9.999000099990002e-05	0.00034276592271017045
MF_CompareTestSets_y_ar_best_uniform_25_01_1.meandiffs_mean	0.9402035071257138	0.9402035071257138	9.999000099990002e-05	0.00034276592271017045
SB_MotifTwo_mean.uduu	0.9400868279852166	0.9400868279852166	9.999000099990002e-05	0.00034276592271017045
SB_MotifTwo_mean.dud	0.9397672876538479	0.9397672876538479	9.999000099990002e-05	0.00034276592271017045
MF_GP_hyperparameters_covSEiso_covPeriodic_covNoise_1_200_first.std_S_data	-0.9397232112639519	0.9397232112639519	9.999000099990002e-05	0.00034276592271017045
PH_Walker_biasprop_01_05.w_std	-0.939696029350051	0.939696029350051	9.999000099990002e-05	0.00034276592271017045
CO_StickAngles_y.q10_p	-0.9396329910720042	0.9396329910720042	9.999000099990002e-05	0.00034276592271017045
CO_TranslateShape_circle_35_pts.mean	-0.9395803844665712	0.9395803844665712	9.999000099990002e-05	0.00034276592271017045
DN_RemovePoints_absclose_05_remove.ac1diff	0.9395237758441639	0.9395237758441639	9.999000099990002e-05	0.00034276592271017045
SB_MotifTwo_mean.udu	0.9395202320037734	0.9395202320037734	9.999000099990002e-05	0.00034276592271017045
PH_Walker_biasprop_01_05.res_ac1	-0.9394964243990389	0.9394964243990389	9.999000099990002e-05	0.00034276592271017045
MF_hmm_CompareNStates_06_24.maxLLtrain	-0.9394770377273989	0.9394770377273989	9.999000099990002e-05	0.00034276592271017045
PH_Walker_biasprop_05_01.res_ac1	-0.9394157783016297	0.9394157783016297	9.999000099990002e-05	0.00034276592271017045
SB_MotifThree_quantile.acab	0.9394034323680889	0.9394034323680889	9.999000099990002e-05	0.00034276592271017045
SP_Summaries_pgram_hamm.linfitloglog_all_sigma	-0.9393374292612416	0.9393374292612416	9.999000099990002e-05	0.00034276592271017045
SP_Summaries_pgram_hamm.linfitloglog_all_sea1	-0.9393374292612415	0.9393374292612415	9.999000099990002e-05	0.00034276592271017045
SB_TransitionpAlphabet_40_1.stdeigfexp_rmse	0.9393315879070845	0.9393315879070845	9.999000099990002e-05	0.00034276592271017045
SB_MotifThree_quantile.cacb	0.9393275688467363	0.9393275688467363	9.999000099990002e-05	0.00034276592271017045
SB_BinaryStats_iqr.longstretch1	-0.9393131051033784	0.9393131051033784	9.999000099990002e-05	0.00034276592271017045
SB_MotifTwo_median.udu	0.9392590278408747	0.9392590278408747	9.999000099990002e-05	0.00034276592271017045
SB_MotifTwo_median.dud	0.939233776846861	0.939233776846861	9.999000099990002e-05	0.00034276592271017045
SB_MotifThree_quantile.cabb	0.9391245983001119	0.9391245983001119	9.999000099990002e-05	0.00034276592271017045
SB_MotifThree_quantile.bacb	0.9389989030483274	0.9389989030483274	9.999000099990002e-05	0.00034276592271017045
FC_LocalSimple_meantau.ac1	-0.9388287247778192	0.9388287247778192	9.999000099990002e-05	0.00034276592271017045
DN_RemovePoints_absclose_01_remove.ac2rat	0.9385819746009961	0.9385819746009961	0.00019998000199980003	0.0006045089691382355
MF_steps_ahead_arma_3_1_6.rmserr_1	-0.9383199289947617	0.9383199289947617	9.999000099990002e-05	0.00034276592271017045
CO_StickAngles_y.kurtosis_all	-0.9378974191518843	0.9378974191518843	9.999000099990002e-05	0.00034276592271017045
SP_Summaries_welch_rect.linfitloglog_all_sigma	-0.9376948044382603	0.9376948044382603	9.999000099990002e-05	0.00034276592271017045
SP_Summaries_welch_rect.linfitloglog_all_sea1	-0.9376948044382601	0.9376948044382601	9.999000099990002e-05	0.00034276592271017045
SP_Summaries_fft.linfitloglog_all_sea1	-0.9376858134399034	0.9376858134399034	9.999000099990002e-05	0.00034276592271017045
SP_Summaries_fft.linfitloglog_all_sigma	-0.9376858134399033	0.9376858134399033	9.999000099990002e-05	0.00034276592271017045
SB_MotifThree_quantile.bcab	0.9376395446505802	0.9376395446505802	9.999000099990002e-05	0.00034276592271017045
FC_Surprise_dist_5_tau_m2quad_500.tstat	-0.937390497804322	0.937390497804322	9.999000099990002e-05	0.00034276592271017045
PH_Walker_prop_05.w_ac2	-0.9373392111381038	0.9373392111381038	9.999000099990002e-05	0.00034276592271017045
CO_AutoCorrShape_posDrown.pextrema	0.9372771409324988	0.9372771409324988	9.999000099990002e-05	0.00034276592271017045
CO_RM_AMInformation_3	-0.9372133274331724	0.9372133274331724	9.999000099990002e-05	0.00034276592271017045
PP_Compare_medianf3.swss5_1	0.9371864787437387	0.9371864787437387	9.999000099990002e-05	0.00034276592271017045
FC_Surprise_dist_5_2_q_500.mean	0.9369851551628738	0.9369851551628738	9.999000099990002e-05	0.00034276592271017045
FC_Surprise_T1_100_4_q_500.median	0.9368894490555294	0.9368894490555294	9.999000099990002e-05	0.00034276592271017045
EN_Randomize_dyndist.sampen2_015fexprmse	-0.9367962568268209	0.9367962568268209	9.999000099990002e-05	0.00034276592271017045
FC_Surprise_T1_100_5_q_500.median	0.93679345628997	0.93679345628997	9.999000099990002e-05	0.00034276592271017045
EN_PermEn_5_2.normPermEn	0.9366224304751171	0.9366224304751171	9.999000099990002e-05	0.00034276592271017045
NL_TSTL_LargestLyap_n1_01_001_3_1_4.ve_gradient	0.9363892546426404	0.9363892546426404	9.999000099990002e-05	0.00034276592271017045
EN_Randomize_permute.sampen2_015fexprmse	-0.9363245536948596	0.9363245536948596	9.999000099990002e-05	0.00034276592271017045
FC_Surprise_T1_10_1_m2quad_500.std	0.9362209578907644	0.9362209578907644	9.999000099990002e-05	0.00034276592271017045
PP_Compare_rav4.statav2	0.9362096305036411	0.9362096305036411	9.999000099990002e-05	0.00034276592271017045
IN_AutoMutualInfoStats_40_kraskov1_4.ami3	-0.9361614434895816	0.9361614434895816	9.999000099990002e-05	0.00034276592271017045
SY_SpreadRandomLocal_50_100.stdstd	-0.9361389952144562	0.9361389952144562	9.999000099990002e-05	0.00034276592271017045
MF_CompareTestSets_y_ss_2_uniform_25_01_1.meandiffs_iqr	0.9359550136989216	0.9359550136989216	9.999000099990002e-05	0.00034276592271017045
PP_Compare_diff1.swms10_1	-0.935896958015524	0.935896958015524	9.999000099990002e-05	0.00034276592271017045
MF_arfit_1_8_sbc.rmsA	-0.9358831531980205	0.9358831531980205	9.999000099990002e-05	0.00034276592271017045
FC_Surprise_dist_5_1_m2quad_500.std	0.9358643000066112	0.9358643000066112	9.999000099990002e-05	0.00034276592271017045
CO_HistogramAMI_std2_5bin.ami3	-0.9357907953343664	0.9357907953343664	9.999000099990002e-05	0.00034276592271017045
CO_HistogramAMI_std2_10bin.ami3	-0.9357746242244739	0.9357746242244739	9.999000099990002e-05	0.00034276592271017045
PP_Compare_rav2.swss10_1	0.9356527389113172	0.9356527389113172	9.999000099990002e-05	0.00034276592271017045
MF_steps_ahead_ss_best_6.ac1_5	-0.9356308473976992	0.9356308473976992	9.999000099990002e-05	0.00034276592271017045
WL_dwtcoeff_db3_5.mind_l1	-0.9356204212052932	0.9356204212052932	9.999000099990002e-05	0.00034276592271017045
CO_HistogramAMI_even_5bin.ami2	-0.9353808219985537	0.9353808219985537	9.999000099990002e-05	0.00034276592271017045
FC_Surprise_T1_100_4_q_500.mean	0.9353783841523104	0.9353783841523104	9.999000099990002e-05	0.00034276592271017045
CO_HistogramAMI_even_10bin.ami3	-0.9352746998244568	0.9352746998244568	9.999000099990002e-05	0.00034276592271017045
NL_MS_fnn_1_10_mi_5_1.max1stepchange	-0.9351933847120298	0.9351933847120298	9.999000099990002e-05	0.00034276592271017045
PH_Walker_biasprop_01_05.sw_meanabsdiff	0.935140882910518	0.935140882910518	9.999000099990002e-05	0.00034276592271017045
FC_Surprise_dist_5_tau_m2quad_500.median	0.9349918948983684	0.9349918948983684	9.999000099990002e-05	0.00034276592271017045
NL_embed_PCA_1_10.std	-0.9349502117276753	0.9349502117276753	9.999000099990002e-05	0.00034276592271017045
PH_Walker_biasprop_05_01.sw_meanabsdiff	0.9345493843163257	0.9345493843163257	9.999000099990002e-05	0.00034276592271017045
PP_Compare_rav2.swss5_2	0.9345145296286013	0.9345145296286013	9.999000099990002e-05	0.00034276592271017045
FC_Surprise_T1_20_2_q_500.lq	0.9344840547319233	0.9344840547319233	9.999000099990002e-05	0.00034276592271017045
ST_LocalExtrema_l50.medianabsext	0.9340974276400039	0.9340974276400039	9.999000099990002e-05	0.00034276592271017045
PP_Compare_medianf4.statav6	0.934024578126664	0.934024578126664	9.999000099990002e-05	0.00034276592271017045
AC_nl_246	-0.933996930631888	0.933996930631888	9.999000099990002e-05	0.00034276592271017045
FC_LocalSimple_meantau.ac2	-0.933947965692276	0.933947965692276	9.999000099990002e-05	0.00034276592271017045
PP_Compare_rav3.swss2_2	0.9338129395340681	0.9338129395340681	9.999000099990002e-05	0.00034276592271017045
CP_ML_StepDetect_l1pwc_005.pshort_3	-0.9337744699459563	0.9337744699459563	9.999000099990002e-05	0.00034276592271017045
MF_armax_1_1_05_1.p2_5	0.9336543060699811	0.9336543060699811	9.999000099990002e-05	0.00034276592271017045
CO_StickAngles_y.q10_n	-0.9335246000628564	0.9335246000628564	9.999000099990002e-05	0.00034276592271017045
MF_steps_ahead_ar_2_6.rmserr_2	-0.9334154221739182	0.9334154221739182	9.999000099990002e-05	0.00034276592271017045
CO_glscf_2_5_3	-0.933360246960039	0.933360246960039	9.999000099990002e-05	0.00034276592271017045
PP_Compare_medianf3.swss5_2	0.9329735940268854	0.9329735940268854	9.999000099990002e-05	0.00034276592271017045
MF_arfit_1_8_sbc.sumsqA	-0.9329249160094014	0.9329249160094014	9.999000099990002e-05	0.00034276592271017045
CO_HistogramAMI_quantiles_10bin.ami3	-0.9327818062905683	0.9327818062905683	9.999000099990002e-05	0.00034276592271017045
WL_DetailCoeffs_db3_max.wheremax_median	-0.9327393807417129	0.9327393807417129	9.999000099990002e-05	0.00034276592271017045
MS_shannon_2t10_4.maxent	0.9326809349775438	0.9326809349775438	9.999000099990002e-05	0.00034276592271017045
CO_StickAngles_y.q90_p	0.9326254298175568	0.9326254298175568	9.999000099990002e-05	0.00034276592271017045
FC_LocalSimple_median7.ac1	-0.9325695818141511	0.9325695818141511	9.999000099990002e-05	0.00034276592271017045
FC_Surprise_T1_20_2_q_500.uq	0.9325259309270076	0.9325259309270076	9.999000099990002e-05	0.00034276592271017045
PP_Compare_resample_2_1.statav6	0.9323946923949216	0.9323946923949216	9.999000099990002e-05	0.00034276592271017045
PP_Compare_medianf3.statav10	0.932381842007	0.932381842007	9.999000099990002e-05	0.00034276592271017045
MF_steps_ahead_ar_2_6.meandiffrms	-0.9323755346438021	0.9323755346438021	9.999000099990002e-05	0.00034276592271017045
CO_HistogramAMI_std1_10bin.ami3	-0.9323279957379546	0.9323279957379546	9.999000099990002e-05	0.00034276592271017045
CO_TranslateShape_circle_35_pts.sevens	-0.9323249554250702	0.9323249554250702	9.999000099990002e-05	0.00034276592271017045
CO_TranslateShape_circle_35_pts.npatmode	-0.9323249554250702	0.9323249554250702	9.999000099990002e-05	0.00034276592271017045
SB_MotifTwo_mean.dudu	0.932289827033061	0.932289827033061	9.999000099990002e-05	0.00034276592271017045
MF_CompareTestSets_y_ar_4_rand_25_01_1.meandiffs_iqr	0.9322791378393922	0.9322791378393922	9.999000099990002e-05	0.00034276592271017045
CO_HistogramAMI_std1_5bin.ami3	-0.9322012644421305	0.9322012644421305	9.999000099990002e-05	0.00034276592271017045
CO_HistogramAMI_std1_2bin.ami3	-0.9321696424020878	0.9321696424020878	9.999000099990002e-05	0.00034276592271017045
SP_Summaries_pgram_hamm.fpolysat_a	-0.9321053102037846	0.9321053102037846	9.999000099990002e-05	0.00034276592271017045
SB_MotifTwo_mean.udud	0.9320878117913515	0.9320878117913515	9.999000099990002e-05	0.00034276592271017045
FC_LoopLocalSimple_mean.stderr_chn	-0.9320619094240408	0.9320619094240408	9.999000099990002e-05	0.00034276592271017045
SB_MotifThree_quantile.aba	0.9319874582734956	0.9319874582734956	9.999000099990002e-05	0.00034276592271017045
CO_glscf_1_10_2	-0.9319732877940354	0.9319732877940354	9.999000099990002e-05	0.00034276592271017045
SB_MotifTwo_median.udud	0.931776463575126	0.931776463575126	9.999000099990002e-05	0.00034276592271017045
FC_LoopLocalSimple_mean.ac2_stdn	-0.9317687813091207	0.9317687813091207	9.999000099990002e-05	0.00034276592271017045
FC_LocalSimple_mean3.tauresrat	-0.9316812592634478	0.9316812592634478	9.999000099990002e-05	0.00034276592271017045
SB_MotifThree_quantile.cbc	0.9316052097040917	0.9316052097040917	9.999000099990002e-05	0.00034276592271017045
SC_FluctAnal_mag_2_dfa_50_2_logi.stdssr	-0.9315998858372485	0.9315998858372485	9.999000099990002e-05	0.00034276592271017045
AC_nl_12345	-0.931509611267132	0.931509611267132	9.999000099990002e-05	0.00034276592271017045
MF_hmm_CompareNStates_06_24.meanLLtrain	-0.9314919050442849	0.9314919050442849	9.999000099990002e-05	0.00034276592271017045
SB_MotifTwo_median.dudu	0.9314063180588112	0.9314063180588112	9.999000099990002e-05	0.00034276592271017045
MF_steps_ahead_arma_3_1_6.ac1_4	-0.93135856091362	0.93135856091362	9.999000099990002e-05	0.00034276592271017045
FC_Surprise_T1_50_tau_m2quad_500.median	0.9312164595361418	0.9312164595361418	9.999000099990002e-05	0.00034276592271017045
PP_Compare_medianf4.swss2_2	0.9312121733264062	0.9312121733264062	9.999000099990002e-05	0.00034276592271017045
CO_Embed2_Basic_1.ring1_05	0.9312065496936164	0.9312065496936164	9.999000099990002e-05	0.00034276592271017045
CO_StickAngles_y.kurtosis_n	-0.9311981823125111	0.9311981823125111	9.999000099990002e-05	0.00034276592271017045
MS_shannon_2t10_4.meanent	0.9311823677440688	0.9311823677440688	9.999000099990002e-05	0.00034276592271017045
SC_FluctAnal_2_iqr_50_logi.linfitint	-0.9310892227088081	0.9310892227088081	9.999000099990002e-05	0.00034276592271017045
CO_Embed2_Basic_1.parabup05_n1	0.9310747546755084	0.9310747546755084	9.999000099990002e-05	0.00034276592271017045
MF_StateSpace_n4sid_2_05_1.ac1diff	-0.9310245278018836	0.9310245278018836	9.999000099990002e-05	0.00034276592271017045
FC_LocalSimple_mean4.ac2	-0.9310220653831307	0.9310220653831307	9.999000099990002e-05	0.00034276592271017045
PP_Compare_medianf10.swss2_2	0.930620197429555	0.930620197429555	9.999000099990002e-05	0.00034276592271017045
SC_FluctAnal_2_dfa_50_3_logi.r1_se2	-0.9305812855467039	0.9305812855467039	9.999000099990002e-05	0.00034276592271017045
MF_StateSpace_n4sid_2_05_1.p2_5	0.9305630942034738	0.9305630942034738	9.999000099990002e-05	0.00034276592271017045
FC_Surprise_T1_10_tau_m2quad_500.uq	0.9305039593264699	0.9305039593264699	9.999000099990002e-05	0.00034276592271017045
MF_armax_2_2_05_1.minfpe	0.9304104196400109	0.9304104196400109	9.999000099990002e-05	0.00034276592271017045
CO_Embed2_Dist_tau.d_max	0.930353851532963	0.930353851532963	9.999000099990002e-05	0.00034276592271017045
WL_dwtcoeff_sym2_5.maxd_l1	0.93034555897053	0.93034555897053	9.999000099990002e-05	0.00034276592271017045
PP_Compare_resample_1_2.swss10_2	0.9303010673665095	0.9303010673665095	9.999000099990002e-05	0.00034276592271017045
NL_TISEAN_fnn_ac_10_005.pfnn_6	0.9299934755245962	0.9299934755245962	9.999000099990002e-05	0.00034276592271017045
CO_HistogramAMI_quantiles_5bin.ami3	-0.9299199320720559	0.9299199320720559	9.999000099990002e-05	0.00034276592271017045
DN_RemovePoints_absclose_01_remove.ac1diff	0.9298506468982505	0.9298506468982505	9.999000099990002e-05	0.00034276592271017045
SC_FluctAnal_2_iqr_50_logi.r1_linfitint	-0.9297950168388338	0.9297950168388338	9.999000099990002e-05	0.00034276592271017045
AC_nl_035	-0.9297120889259545	0.9297120889259545	9.999000099990002e-05	0.00034276592271017045
SY_SpreadRandomLocal_100_100.stdstd	-0.9296467538322776	0.9296467538322776	9.999000099990002e-05	0.00034276592271017045
AC_nl_033	-0.9296294676747181	0.9296294676747181	9.999000099990002e-05	0.00034276592271017045
FC_Surprise_T1_100_5_q_500.uq	0.9295774243556959	0.9295774243556959	9.999000099990002e-05	0.00034276592271017045
FC_LocalSimple_mean4.tauresrat	-0.929147631981161	0.929147631981161	9.999000099990002e-05	0.00034276592271017045
FC_Surprise_dist_5_2_q_500.median	0.9291413340240994	0.9291413340240994	9.999000099990002e-05	0.00034276592271017045
CO_HistogramAMI_even_2bin.ami2	-0.9291166030019463	0.9291166030019463	9.999000099990002e-05	0.00034276592271017045
PP_Compare_resample_1_2.swss5_1	0.9290292787786042	0.9290292787786042	9.999000099990002e-05	0.00034276592271017045
MF_StateSpace_n4sid_1_05_1.p2_5	0.9288205000763057	0.9288205000763057	9.999000099990002e-05	0.00034276592271017045
SC_FluctAnal_2_std_50_logi.r1_linfitint	-0.9284516151877346	0.9284516151877346	9.999000099990002e-05	0.00034276592271017045
NL_TSTL_FractalDimensions_5_20_02_1_10_0_32_ac_fnnmar.maxq	0.9284325667187694	0.9284325667187694	9.999000099990002e-05	0.00034276592271017045
SC_FluctAnal_2_dfa_50_3_logi.logtausplit	0.9283529769323947	0.9283529769323947	9.999000099990002e-05	0.00034276592271017045
SC_FluctAnal_2_dfa_50_3_logi.prop_r1	0.9283113754964536	0.9283113754964536	9.999000099990002e-05	0.00034276592271017045
FC_Surprise_T1_50_3_q_500.mean	0.9280634616460048	0.9280634616460048	9.999000099990002e-05	0.00034276592271017045
FC_LocalSimple_median3.tauresrat	-0.9280123288428458	0.9280123288428458	9.999000099990002e-05	0.00034276592271017045
EN_mse_1-10_2_015_diff1.sampen_s4	-0.9279604738649251	0.9279604738649251	0.00019998000199980003	0.0006045089691382355
MF_AR_arcov_2.a2	0.9277918971473981	0.9277918971473981	9.999000099990002e-05	0.00034276592271017045
FC_Surprise_T1_10_tau_m2quad_500.mean	0.927626610481426	0.927626610481426	9.999000099990002e-05	0.00034276592271017045
CO_Embed2_Basic_1.parabdown05_1	0.927625090084166	0.927625090084166	9.999000099990002e-05	0.00034276592271017045
CO_AddNoise_1_kraskov1_4.firstUnder75	0.9275038275708719	0.9275038275708719	9.999000099990002e-05	0.00034276592271017045
SB_MotifThree_quantile.baab	0.9274157818544221	0.9274157818544221	9.999000099990002e-05	0.00034276592271017045
MF_arfit_1_8_sbc.stdA	-0.9273119739546024	0.9273119739546024	0.00019998000199980003	0.0006045089691382355
FC_Surprise_T1_20_2_q_500.mean	0.926732447815727	0.926732447815727	9.999000099990002e-05	0.00034276592271017045
WL_dwtcoeff_sym2_5.mind_l4	0.9262913194539636	0.9262913194539636	9.999000099990002e-05	0.00034276592271017045
SC_FluctAnal_sign_2_dfa_50_2_logi.r1_se1	-0.9261925507635859	0.9261925507635859	9.999000099990002e-05	0.00034276592271017045
MF_AR_arcov_5.a3	0.9261593245979195	0.9261593245979195	9.999000099990002e-05	0.00034276592271017045
SC_FluctAnal_sign_2_dfa_50_2_logi.r1_se2	-0.9260408535248539	0.9260408535248539	9.999000099990002e-05	0.00034276592271017045
DN_RemovePoints_absclose_05_remove.ac2diff	0.9257916190794566	0.9257916190794566	9.999000099990002e-05	0.00034276592271017045
MF_GARCHfit_ar_P1_Q1.stde_minfpe	-0.9257547594698888	0.9257547594698888	0.00019998000199980003	0.0006045089691382355
MF_GARCHfit_ar_P1_Q2.stde_minfpe	-0.9256195164134142	0.9256195164134142	0.00019998000199980003	0.0006045089691382355
NW_VisibilityGraph_horiz.skewnessk	0.9255960784987624	0.9255960784987624	0.00019998000199980003	0.0006045089691382355
MF_GP_LocalPrediction_covSEiso_covNoise_5_3_10_beforeafter.meanerrbar	0.9255619550601464	0.9255619550601464	9.999000099990002e-05	0.00034276592271017045
WL_dwtcoeff_db3_5.maxd_l1	0.9255130570465506	0.9255130570465506	9.999000099990002e-05	0.00034276592271017045
SY_SpreadRandomLocal_ac2_100.stdkurt	-0.9254866888420814	0.9254866888420814	9.999000099990002e-05	0.00034276592271017045
MF_FitSubsegments_ar_2_uniform_25_01.a_1_mean	0.9254533794194721	0.9254533794194721	9.999000099990002e-05	0.00034276592271017045
MF_hmm_CompareNStates_06_24.maxLLtest	-0.9253988026547619	0.9253988026547619	9.999000099990002e-05	0.00034276592271017045
CO_TranslateShape_circle_35_pts.sixes	0.9253484608544129	0.9253484608544129	9.999000099990002e-05	0.00034276592271017045
SC_FluctAnal_2_dfa_50_0_logi.r1_linfitint	-0.9251273973565921	0.9251273973565921	9.999000099990002e-05	0.00034276592271017045
PH_Walker_biasprop_05_01.sw_propcross	0.9250935179036106	0.9250935179036106	9.999000099990002e-05	0.00034276592271017045
NL_TSTL_PoincareSection_max_ac.stdD	-0.9250472779152406	0.9250472779152406	9.999000099990002e-05	0.00034276592271017045
PP_Compare_resample_1_2.swss10_1	0.9248888248771732	0.9248888248771732	9.999000099990002e-05	0.00034276592271017045
NL_MS_nlpe_3_ac.acmnd0	0.9246701088246004	0.9246701088246004	9.999000099990002e-05	0.00034276592271017045
PH_Walker_biasprop_01_05.sw_propcross	0.9246526011054446	0.9246526011054446	9.999000099990002e-05	0.00034276592271017045
CO_HistogramAMI_quantiles_2bin.ami3	-0.9245664898035382	0.9245664898035382	9.999000099990002e-05	0.00034276592271017045
FC_Surprise_T1_100_4_q_500.uq	0.9244765610093029	0.9244765610093029	9.999000099990002e-05	0.00034276592271017045
SY_SpreadRandomLocal_ac5_100.stdskew	-0.9244063642809146	0.9244063642809146	9.999000099990002e-05	0.00034276592271017045
CO_StickAngles_y.kurtosis_p	-0.9242566665708206	0.9242566665708206	9.999000099990002e-05	0.00034276592271017045
PP_Compare_medianf4.swms5_2	0.9241121545719461	0.9241121545719461	9.999000099990002e-05	0.00034276592271017045
SP_Summaries_pgram_hamm.w_weighted_peak_height	0.9239162259205269	0.9239162259205269	9.999000099990002e-05	0.00034276592271017045
MF_StateSpace_n4sid_2_05_1.p4_5	-0.9236371536296855	0.9236371536296855	9.999000099990002e-05	0.00034276592271017045
PP_Compare_medianf10.statav10	0.9236367005961675	0.9236367005961675	0.00019998000199980003	0.0006045089691382355
DN_RemovePoints_min_08_saturate.ac3rat	-0.9236051129214274	0.9236051129214274	9.999000099990002e-05	0.00034276592271017045
WL_coeffs_db3_1.max_coeff	0.9235985339970522	0.9235985339970522	9.999000099990002e-05	0.00034276592271017045
MF_CompareTestSets_y_ar_best_uniform_25_01_1.meandiffs_std	0.9235053504202158	0.9235053504202158	9.999000099990002e-05	0.00034276592271017045
SP_Summaries_pgram_hamm.w_weighted_peak_prom	0.9234635580759183	0.9234635580759183	9.999000099990002e-05	0.00034276592271017045
SB_MotifThree_quantile.cbcc	0.9232044328723706	0.9232044328723706	9.999000099990002e-05	0.00034276592271017045
SB_MotifThree_quantile.bccb	0.923002144061571	0.923002144061571	9.999000099990002e-05	0.00034276592271017045
MF_ExpSmoothing_05_best.alphamin_1	-0.922663783165876	0.922663783165876	0.00019998000199980003	0.0006045089691382355
SP_Summaries_welch_rect.linfitloglog_all_a2	0.922635553560122	0.922635553560122	0.00019998000199980003	0.0006045089691382355
SP_Summaries_fft.linfitloglog_all_a2	0.9226345994347904	0.9226345994347904	0.00019998000199980003	0.0006045089691382355
MS_shannon_2t10_3.maxent	0.9225887571829453	0.9225887571829453	9.999000099990002e-05	0.00034276592271017045
CO_TranslateShape_circle_35_pts.fours	0.9223340357645042	0.9223340357645042	9.999000099990002e-05	0.00034276592271017045
CP_ML_StepDetect_l1pwc_10.meanstepint	0.9223098638254924	0.9223098638254924	9.999000099990002e-05	0.00034276592271017045
NL_TISEAN_fnn_ac_10_005.pfnn_2	0.9221176700849348	0.9221176700849348	9.999000099990002e-05	0.00034276592271017045
FC_Surprise_T1_50_3_q_500.tstat	-0.9220169437434793	0.9220169437434793	9.999000099990002e-05	0.00034276592271017045
CO_glscf_1_5_2	-0.9219362875923858	0.9219362875923858	9.999000099990002e-05	0.00034276592271017045
SP_Summaries_pgram_hamm.linfitloglog_all_a2	0.9218647225538298	0.9218647225538298	0.00019998000199980003	0.0006045089691382355
MF_armax_3_1_05_1.AR_3	0.9218089848615427	0.9218089848615427	9.999000099990002e-05	0.00034276592271017045
SB_MotifThree_quantile.abaa	0.921724990181265	0.921724990181265	0.00019998000199980003	0.0006045089691382355
SB_MotifThree_quantile.ccbc	0.9215650894788968	0.9215650894788968	9.999000099990002e-05	0.00034276592271017045
NL_TSTL_ReturnTime_10_1_1_n1_ac_8.pg05	0.9214963398689205	0.9214963398689205	9.999000099990002e-05	0.00034276592271017045
PP_Compare_resample_1_2.swss5_2	0.921489933696039	0.921489933696039	9.999000099990002e-05	0.00034276592271017045
FC_Surprise_dist_5_1_m2quad_500.uq	0.9214601765450909	0.9214601765450909	9.999000099990002e-05	0.00034276592271017045
MF_arfit_1_8_sbc.A2	-0.9214346301695971	0.9214346301695971	9.999000099990002e-05	0.00034276592271017045
MF_armax_2_2_05_1.ac3n	-0.9214143577109615	0.9214143577109615	9.999000099990002e-05	0.00034276592271017045
SP_Summaries_fft.w_weighted_peak_height	0.921352507180784	0.921352507180784	9.999000099990002e-05	0.00034276592271017045
SP_Summaries_welch_rect.w_weighted_peak_height	0.92135029240098	0.92135029240098	9.999000099990002e-05	0.00034276592271017045
CP_ML_StepDetect_l1pwc_10.nsegments	-0.9213433334542657	0.9213433334542657	9.999000099990002e-05	0.00034276592271017045
EX_MovingThreshold_01_01.stdkickf	-0.9213066230141324	0.9213066230141324	9.999000099990002e-05	0.00034276592271017045
MF_arfit_1_8_sbc.hasInfper	0.9212953550532906	0.9212953550532906	9.999000099990002e-05	0.00034276592271017045
CO_AddNoise_1_gaussian.firstUnder75	0.921158941598521	0.921158941598521	9.999000099990002e-05	0.00034276592271017045
NL_TSTL_LargestLyap_n1_01_001_3_mi_fnnmar.expfit_b	-0.9211240635549451	0.9211240635549451	9.999000099990002e-05	0.00034276592271017045
SP_Summaries_welch_rect.w_weighted_peak_prom	0.9210989685271918	0.9210989685271918	9.999000099990002e-05	0.00034276592271017045
SP_Summaries_fft.w_weighted_peak_prom	0.9210974421031006	0.9210974421031006	9.999000099990002e-05	0.00034276592271017045
NL_TSTL_LargestLyap_n1_01_001_3_1_4.to05max	-0.9210908352872894	0.9210908352872894	9.999000099990002e-05	0.00034276592271017045
NL_TSTL_FractalDimensions_2_100_02_1_5_10_32_ac_5.maxq	-0.9209678694858234	0.9209678694858234	9.999000099990002e-05	0.00034276592271017045
MS_shannon_2t10_3.meanent	0.9208982598145081	0.9208982598145081	9.999000099990002e-05	0.00034276592271017045
NW_VisibilityGraph_norm.evnlogL	-0.9206529045771222	0.9206529045771222	9.999000099990002e-05	0.00034276592271017045
SB_MotifThree_quantile.aaba	0.9206164704295512	0.9206164704295512	0.00019998000199980003	0.0006045089691382355
NL_TSTL_ReturnTime_5_1_40_n1_1_8.iqr	-0.9206056929794191	0.9206056929794191	9.999000099990002e-05	0.00034276592271017045
MF_ExpSmoothing_05_best.alphamin	-0.9205775622848387	0.9205775622848387	0.00019998000199980003	0.0006045089691382355
MF_steps_ahead_ar_best_6.ac1_6	-0.9205629592405957	0.9205629592405957	0.00019998000199980003	0.0006045089691382355
FC_LocalSimple_mean2.tauresrat	-0.9199992850034338	0.9199992850034338	9.999000099990002e-05	0.00034276592271017045
MF_armax_1_1_05_1.acsnd0	-0.9199986845697647	0.9199986845697647	9.999000099990002e-05	0.00034276592271017045
AC_nl_045	-0.9199756728839408	0.9199756728839408	9.999000099990002e-05	0.00034276592271017045
ST_LocalExtrema_l50.meanabsext	0.9196191808169857	0.9196191808169857	9.999000099990002e-05	0.00034276592271017045
SB_TransitionpAlphabet_40_1.mineigfexp_rmse	-0.9193514799041704	0.9193514799041704	9.999000099990002e-05	0.00034276592271017045
WL_cwt_sym2_32.gam1	0.919212352090175	0.919212352090175	0.00019998000199980003	0.0006045089691382355
MF_steps_ahead_arma_3_1_6.ac1_3	-0.9191679609577968	0.9191679609577968	0.00019998000199980003	0.0006045089691382355
DN_RemovePoints_max_08_saturate.ac3rat	-0.9191419510796128	0.9191419510796128	9.999000099990002e-05	0.00034276592271017045
WL_cwt_sym2_32.gam2	-0.919077750008715	0.919077750008715	0.00019998000199980003	0.0006045089691382355
FC_LocalSimple_median3.taures	-0.918793930322364	0.918793930322364	9.999000099990002e-05	0.00034276592271017045
MF_steps_ahead_ar_2_6.mabserr_2	-0.9187803467691642	0.9187803467691642	9.999000099990002e-05	0.00034276592271017045
PP_Compare_rav2.swss2_2	0.9185606185005208	0.9185606185005208	9.999000099990002e-05	0.00034276592271017045
PH_Walker_prop_11.sw_maxrat	0.9184597674614893	0.9184597674614893	9.999000099990002e-05	0.00034276592271017045
SC_FluctAnal_2_dfa_50_2_logi.prop_r1	0.9183337241136995	0.9183337241136995	9.999000099990002e-05	0.00034276592271017045
SC_FluctAnal_2_dfa_50_2_logi.logtausplit	0.9183214096202366	0.9183214096202366	9.999000099990002e-05	0.00034276592271017045
MF_steps_ahead_ar_best_6.meandiffrms	-0.9183090747608103	0.9183090747608103	0.00019998000199980003	0.0006045089691382355
CO_TranslateShape_rectangle_2_pts.twos	0.9182268464022983	0.9182268464022983	0.00019998000199980003	0.0006045089691382355
NL_embed_PCA_1_10.range	-0.9181739000721573	0.9181739000721573	9.999000099990002e-05	0.00034276592271017045
MF_steps_ahead_ar_2_6.ac1_4	-0.9180541632664871	0.9180541632664871	0.00019998000199980003	0.0006045089691382355
PP_Compare_medianf10.kscn_adiff	0.9178707995510729	0.9178707995510729	9.999000099990002e-05	0.00034276592271017045
SC_FluctAnal_sign_2_dfa_50_2_logi.r1_ssr	-0.9177488848318439	0.9177488848318439	9.999000099990002e-05	0.00034276592271017045
MF_StateSpace_n4sid_3_05_1.A_5	-0.9176486791953415	0.9176486791953415	9.999000099990002e-05	0.00034276592271017045
AC_nl_025	-0.9174281650828239	0.9174281650828239	9.999000099990002e-05	0.00034276592271017045
PH_Walker_biasprop_05_01.sw_maxrat	-0.9170621626520022	0.9170621626520022	9.999000099990002e-05	0.00034276592271017045
DN_RemovePoints_absclose_01_remove.ac2diff	0.9168476572738221	0.9168476572738221	0.00019998000199980003	0.0006045089691382355
MF_AR_arcov_4.a3	0.9164391123757832	0.9164391123757832	9.999000099990002e-05	0.00034276592271017045
CO_AddNoise_1_quantiles_10.firstUnder75	0.9162032954642728	0.9162032954642728	9.999000099990002e-05	0.00034276592271017045
SC_FluctAnal_2_dfa_50_2_logi.resac1	-0.916176062117039	0.916176062117039	9.999000099990002e-05	0.00034276592271017045
CO_TranslateShape_rectangle_2_pts.ones	-0.9160920436908303	0.9160920436908303	0.00019998000199980003	0.0006045089691382355
WL_cwt_db3_32.gam1	0.9160378264380572	0.9160378264380572	0.00019998000199980003	0.0006045089691382355
CO_TranslateShape_rectangle_2_pts.std	-0.9159975158141186	0.9159975158141186	0.00019998000199980003	0.0006045089691382355
MF_hmm_CompareNStates_06_24.LLtestdiff2	-0.9159864660826869	0.9159864660826869	9.999000099990002e-05	0.00034276592271017045
WL_cwt_db3_32.gam2	-0.9158980704622615	0.9158980704622615	0.00019998000199980003	0.0006045089691382355
SC_FluctAnal_2_endptdiff_50_logi.r1_linfitint	-0.9158472603274113	0.9158472603274113	9.999000099990002e-05	0.00034276592271017045
CO_HistogramAMI_even_5bin.ami1	-0.9156992917240206	0.9156992917240206	9.999000099990002e-05	0.00034276592271017045
SC_FluctAnal_2_range_50_logi.r1_linfitint	-0.9156282121038342	0.9156282121038342	9.999000099990002e-05	0.00034276592271017045
CO_TranslateShape_rectangle_2_pts.npatmode	-0.915410055652265	0.915410055652265	0.00019998000199980003	0.0006045089691382355
MF_arfit_1_8_sbc.A6	0.9153030499970838	0.9153030499970838	9.999000099990002e-05	0.00034276592271017045
SC_FluctAnal_2_dfa_50_2_logi.r1_alpha	-0.9152870203955609	0.9152870203955609	9.999000099990002e-05	0.00034276592271017045
MF_GP_LocalPrediction_covSEiso_covNoise_5_3_10_beforeafter.stdmlik	-0.914952755492759	0.914952755492759	9.999000099990002e-05	0.00034276592271017045
IN_AutoMutualInfoStats_diff_20_gaussian.ami14	-0.9148840508456413	0.9148840508456413	9.999000099990002e-05	0.00034276592271017045
FC_LocalSimple_mean3.taures	-0.9148783961853723	0.9148783961853723	9.999000099990002e-05	0.00034276592271017045
PH_Walker_prop_01.res_swss5_1	-0.9147728839156329	0.9147728839156329	9.999000099990002e-05	0.00034276592271017045
CO_TranslateShape_rectangle_2_pts.fives	-0.9143022269146838	0.9143022269146838	0.00019998000199980003	0.0006045089691382355
NW_VisibilityGraph_norm.propmode	0.9142119154332938	0.9142119154332938	0.00019998000199980003	0.0006045089691382355
EX_MovingThreshold_01_002.iqrq	-0.9141344694379745	0.9141344694379745	9.999000099990002e-05	0.00034276592271017045
MF_ExpSmoothing_05_best.ac3n	-0.9140803388055264	0.9140803388055264	9.999000099990002e-05	0.00034276592271017045
NW_VisibilityGraph_norm.ktau	-0.9140733825851514	0.9140733825851514	0.00019998000199980003	0.0006045089691382355
SC_FluctAnal_2_dfa_50_2_logi.r1_linfitint	0.9138889822406536	0.9138889822406536	9.999000099990002e-05	0.00034276592271017045
NL_TSTL_FractalDimensions_2_100_02_1_5_10_32_1_5.meanq	0.9137086912588126	0.9137086912588126	9.999000099990002e-05	0.00034276592271017045
MF_steps_ahead_arma_3_1_6.ac1_2	-0.9135299946858254	0.9135299946858254	0.00019998000199980003	0.0006045089691382355
NL_TSTL_FractalDimensions_2_100_02_1_5_10_32_1_5.meanDq	0.9134321552388622	0.9134321552388622	9.999000099990002e-05	0.00034276592271017045
SB_BinaryStats_iqr.stdstretch0	-0.9132023196411165	0.9132023196411165	9.999000099990002e-05	0.00034276592271017045
MF_armax_2_2_05_1.ac3	-0.9132015062222606	0.9132015062222606	9.999000099990002e-05	0.00034276592271017045
MF_CompareTestSets_y_ar_best_uniform_25_01_1.meandiffs_median	0.9131504293462389	0.9131504293462389	9.999000099990002e-05	0.00034276592271017045
PP_Compare_rav10.kscn_adiff	0.9131027848147392	0.9131027848147392	9.999000099990002e-05	0.00034276592271017045
MF_ExpSmoothing_05_best.ac3	-0.9128333393108043	0.9128333393108043	9.999000099990002e-05	0.00034276592271017045
SC_FluctAnal_2_rsrangefit_50_1_logi.ssr	-0.9127282071186988	0.9127282071186988	9.999000099990002e-05	0.00034276592271017045
NW_VisibilityGraph_norm.kac1	-0.9123729003411094	0.9123729003411094	0.00019998000199980003	0.0006045089691382355
SB_MotifThree_diffquant.cbba	0.9121889008783394	0.9121889008783394	9.999000099990002e-05	0.00034276592271017045
SC_FluctAnal_2_rsrange_50_logi.prop_r1	0.9118100674146594	0.9118100674146594	9.999000099990002e-05	0.00034276592271017045
SC_FluctAnal_2_rsrange_50_logi.logtausplit	0.9117231907437943	0.9117231907437943	9.999000099990002e-05	0.00034276592271017045
SY_SpreadRandomLocal_200_100.stdstd	-0.9115989556975428	0.9115989556975428	9.999000099990002e-05	0.00034276592271017045
TSTL_localdensity_5_40_ac_2.ac3den	-0.9114682554506471	0.9114682554506471	9.999000099990002e-05	0.00034276592271017045
CO_TranslateShape_rectangle_2_pts.threes	0.9111858888513215	0.9111858888513215	0.00019998000199980003	0.0006045089691382355
CO_HistogramAMI_even_2bin.ami1	-0.9111043728397797	0.9111043728397797	9.999000099990002e-05	0.00034276592271017045
MF_ExpSmoothing_05_best.p5_5	-0.9109280650471911	0.9109280650471911	0.00019998000199980003	0.0006045089691382355
FC_LocalSimple_mean3.ac2	-0.9108453855693164	0.9108453855693164	0.00019998000199980003	0.0006045089691382355
NL_TSTL_PoincareSection_max_1.pwithin2	-0.9105526916518962	0.9105526916518962	9.999000099990002e-05	0.00034276592271017045
FC_LocalSimple_median3.ac2	-0.9105473674250728	0.9105473674250728	0.00019998000199980003	0.0006045089691382355
SC_FluctAnal_2_dfa_50_1_logi.r1_ssr	-0.910452187791949	0.910452187791949	9.999000099990002e-05	0.00034276592271017045
DN_RemovePoints_min_05_saturate.ac3rat	-0.9104175187983587	0.9104175187983587	9.999000099990002e-05	0.00034276592271017045
EN_PermEn_4_2.normPermEn	0.9103800886392737	0.9103800886392737	0.00019998000199980003	0.0006045089691382355
PP_Compare_diff1.statav10	-0.910273384263035	0.910273384263035	9.999000099990002e-05	0.00034276592271017045
PP_Compare_diff1.swms5_2	-0.910257728445269	0.910257728445269	0.00019998000199980003	0.0006045089691382355
SB_MotifTwo_median.dddu	0.9100568616188619	0.9100568616188619	9.999000099990002e-05	0.00034276592271017045
SB_MotifTwo_median.uddd	0.9100004389732239	0.9100004389732239	9.999000099990002e-05	0.00034276592271017045
SB_MotifTwo_median.uuud	0.909956569138317	0.909956569138317	9.999000099990002e-05	0.00034276592271017045
MF_steps_ahead_ss_best_6.ac1_4	-0.9099479007322495	0.9099479007322495	0.00019998000199980003	0.0006045089691382355
SB_MotifTwo_median.duuu	0.9099113256237326	0.9099113256237326	9.999000099990002e-05	0.00034276592271017045
TSTL_localdensity_5_40_ac_fnnmar.ac4den	-0.9098582739649616	0.9098582739649616	9.999000099990002e-05	0.00034276592271017045
SB_MotifTwo_mean.uuud	0.9097124371084154	0.9097124371084154	9.999000099990002e-05	0.00034276592271017045
SB_MotifTwo_mean.duuu	0.9096627487133463	0.9096627487133463	9.999000099990002e-05	0.00034276592271017045
SB_MotifTwo_mean.dddu	0.9094896792207185	0.9094896792207185	9.999000099990002e-05	0.00034276592271017045
SB_MotifTwo_mean.uddd	0.9094527002892371	0.9094527002892371	9.999000099990002e-05	0.00034276592271017045
MF_arfit_1_8_sbc.aerr_max	-0.9094105983757309	0.9094105983757309	0.00019998000199980003	0.0006045089691382355
NL_MS_nlpe_3_ac.propbth	-0.9090668403677281	0.9090668403677281	9.999000099990002e-05	0.00034276592271017045
CO_TranslateShape_circle_25_pts.ones	0.9088669412424824	0.9088669412424824	0.00019998000199980003	0.0006045089691382355
WL_cwt_sym2_32.meanabsC	-0.9085080403353426	0.9085080403353426	9.999000099990002e-05	0.00034276592271017045
MF_steps_ahead_ar_best_6.ac1_5	-0.9083971968736712	0.9083971968736712	0.00019998000199980003	0.0006045089691382355
MF_AR_arcov_3.res_AC2	-0.9081780587750393	0.9081780587750393	0.00019998000199980003	0.0006045089691382355
NL_TSTL_ReturnTime_5_1_40_n1_1_8.pzeros	-0.9081598595699597	0.9081598595699597	9.999000099990002e-05	0.00034276592271017045
FC_Surprise_T2_20_2_q_500.median	0.9080704216020651	0.9080704216020651	9.999000099990002e-05	0.00034276592271017045
WL_DetailCoeffs_db3_max.std_max	-0.9077640824656048	0.9077640824656048	9.999000099990002e-05	0.00034276592271017045
NW_VisibilityGraph_horiz.evparam2	0.907736928399003	0.907736928399003	0.00029997000299970003	0.00084547055331337
FC_LocalSimple_median5.ac1	-0.9075033012570345	0.9075033012570345	0.00019998000199980003	0.0006045089691382355
PH_Walker_runningvar_15_50.w_std	-0.9074086523919584	0.9074086523919584	9.999000099990002e-05	0.00034276592271017045
PP_Compare_medianf10.statav8	0.9072144751092746	0.9072144751092746	0.00019998000199980003	0.0006045089691382355
WL_dwtcoeff_sym2_5.maxd_l4	-0.907057914378172	0.907057914378172	9.999000099990002e-05	0.00034276592271017045
ST_LocalExtrema_l100.medianabsext	0.9069634309764112	0.9069634309764112	9.999000099990002e-05	0.00034276592271017045
SB_MotifThree_diffquant.abba	-0.906556054709779	0.906556054709779	0.00039996000399960006	0.0010761536282820681
SY_SpreadRandomLocal_50_100.stdskew	-0.9064224601857893	0.9064224601857893	9.999000099990002e-05	0.00034276592271017045
CO_AutoCorrShape_drown.nminima	0.9062960971597908	0.9062960971597908	9.999000099990002e-05	0.00034276592271017045
NW_VisibilityGraph_horiz.evnlogL	0.9059380478738045	0.9059380478738045	0.00029997000299970003	0.00084547055331337
NW_VisibilityGraph_norm.kac2	-0.9058925343867972	0.9058925343867972	0.00029997000299970003	0.00084547055331337
CO_AddNoise_1_kraskov1_4.ami_at_20	-0.9057932483461244	0.9057932483461244	9.999000099990002e-05	0.00034276592271017045
MF_hmm_CompareNStates_06_24.meanLLtest	-0.9056826608582502	0.9056826608582502	9.999000099990002e-05	0.00034276592271017045
DN_RemovePoints_absfar_01_remove.ac1rat	-0.9055773768096351	0.9055773768096351	9.999000099990002e-05	0.00034276592271017045
CO_TranslateShape_circle_35_pts.mode	0.9054550813481811	0.9054550813481811	9.999000099990002e-05	0.00034276592271017045
MF_CompareTestSets_y_ar_best_uniform_25_01_1.meandiffs_iqr	0.905447519717544	0.905447519717544	9.999000099990002e-05	0.00034276592271017045
NL_TSTL_FractalDimensions_2_100_02_1_5_10_32_1_5.rangeq	-0.9053060410495166	0.9053060410495166	9.999000099990002e-05	0.00034276592271017045
CO_AutoCorrShape_posDrown.nminima	0.9052773084103809	0.9052773084103809	9.999000099990002e-05	0.00034276592271017045
WL_cwt_db3_32.meanabsC	-0.9051247135346229	0.9051247135346229	9.999000099990002e-05	0.00034276592271017045
PP_Compare_resample_2_1.swms10_1	0.9050549603630595	0.9050549603630595	0.00019998000199980003	0.0006045089691382355
NL_TSTL_FractalDimensions_2_100_02_1_5_10_32_1_5.linfit_b	0.9048178697820837	0.9048178697820837	9.999000099990002e-05	0.00034276592271017045
SC_FluctAnal_2_dfa_50_1_2_logi.r1_ssr	-0.9047996773445904	0.9047996773445904	9.999000099990002e-05	0.00034276592271017045
NL_embed_PCA_1_10.perc_1	-0.9047987326609339	0.9047987326609339	9.999000099990002e-05	0.00034276592271017045
MF_AR_arcov_4.a2	0.9046557671755766	0.9046557671755766	0.00019998000199980003	0.0006045089691382355
PP_Compare_medianf3.swss2_2	0.904644595779175	0.904644595779175	9.999000099990002e-05	0.00034276592271017045
MF_AR_arcov_5.a2	0.9045751874016488	0.9045751874016488	0.00019998000199980003	0.0006045089691382355
MS_shannon_3_1t10.stdent	-0.904463734637072	0.904463734637072	0.00029997000299970003	0.00084547055331337
NL_TSTL_FractalDimensions_2_100_02_1_5_10_32_1_5.maxDq	0.9042283440232971	0.9042283440232971	9.999000099990002e-05	0.00034276592271017045
IN_AutoMutualInfoStats_40_gaussian.pextrema	0.9040740011757472	0.9040740011757472	9.999000099990002e-05	0.00034276592271017045
FC_LocalSimple_median7.sws	-0.9040297822505908	0.9040297822505908	9.999000099990002e-05	0.00034276592271017045
SB_MotifThree_quantile.abba	0.9038705227888748	0.9038705227888748	0.00019998000199980003	0.0006045089691382355
MF_armax_2_2_05_1.acsnd0	-0.9038060231107073	0.9038060231107073	9.999000099990002e-05	0.00034276592271017045
SY_RangeEvolve.totnuq	-0.9037889291246695	0.9037889291246695	0.00019998000199980003	0.0006045089691382355
CO_TranslateShape_rectangle_2_pts.fours	0.9037783019928676	0.9037783019928676	0.00019998000199980003	0.0006045089691382355
SC_FluctAnal_sign_2_dfa_50_2_logi.resac1	-0.9037391684260098	0.9037391684260098	9.999000099990002e-05	0.00034276592271017045
SY_VarRatioTest_24682468_00001111.meanstat	-0.90369408550898	0.90369408550898	0.00019998000199980003	0.0006045089691382355
MF_armax_1_1_05_1.p4_5	-0.9036394108528337	0.9036394108528337	9.999000099990002e-05	0.00034276592271017045
IN_AutoMutualInfoStats_40_gaussian.pmaxima	0.9035749173614184	0.9035749173614184	9.999000099990002e-05	0.00034276592271017045
FC_Surprise_dist_5_2_q_500.tstat	-0.9034817723641374	0.9034817723641374	9.999000099990002e-05	0.00034276592271017045
IN_AutoMutualInfoStats_40_gaussian.pminima	0.9033954819821781	0.9033954819821781	9.999000099990002e-05	0.00034276592271017045
MF_steps_ahead_ar_2_6.ac1_3	-0.9031429961232886	0.9031429961232886	0.00019998000199980003	0.0006045089691382355
PH_Walker_prop_09.sw_maxrat	-0.9030817175505041	0.9030817175505041	9.999000099990002e-05	0.00034276592271017045
SB_MotifThree_diffquant.cbbc	-0.9029708742464909	0.9029708742464909	0.00029997000299970003	0.00084547055331337
MF_AR_arcov_3.a2	0.9025562540455088	0.9025562540455088	0.00019998000199980003	0.0006045089691382355
NL_TSTL_PoincareSection_max_ac.maxds	-0.9022678265768783	0.9022678265768783	9.999000099990002e-05	0.00034276592271017045
MF_StateSpace_n4sid_1_05_1.p1_5	-0.9022098386200816	0.9022098386200816	9.999000099990002e-05	0.00034276592271017045
ST_LocalExtrema_l50.stdext	0.9020681200734886	0.9020681200734886	9.999000099990002e-05	0.00034276592271017045
FC_Surprise_T2_100_5_q_500.tstat	0.90194942776117	0.90194942776117	9.999000099990002e-05	0.00034276592271017045
NL_MS_nlpe_fnn_mi.sbc1	0.901827124513374	0.901827124513374	9.999000099990002e-05	0.00034276592271017045
SB_MotifThree_diffquant.abbc	0.9018119084968015	0.9018119084968015	0.00019998000199980003	0.0006045089691382355
MF_hmm_08_2.LLtrainpersample	-0.9017271585909041	0.9017271585909041	9.999000099990002e-05	0.00034276592271017045
PP_Compare_medianf3.statav8	0.9016283252370276	0.9016283252370276	9.999000099990002e-05	0.00034276592271017045
AC_nl_015	-0.9014813468611709	0.9014813468611709	9.999000099990002e-05	0.00034276592271017045
MF_FitSubsegments_ar_2_uniform_25_01.a_1_max	0.9014313739764618	0.9014313739764618	0.00019998000199980003	0.0006045089691382355
FC_Surprise_T1_50_tau_m2quad_500.mean	0.9009904559715505	0.9009904559715505	9.999000099990002e-05	0.00034276592271017045
NL_TSTL_PoincareSection_max_mi.pwithin02	-0.9009755834111992	0.9009755834111992	9.999000099990002e-05	0.00034276592271017045
FC_LocalSimple_lfit5.tauresrat	-0.9007189828730668	0.9007189828730668	9.999000099990002e-05	0.00034276592271017045
FC_LocalSimple_median7.gofr2	0.9006927858577626	0.9006927858577626	9.999000099990002e-05	0.00034276592271017045
PP_Compare_resample_1_2.swss2_2	0.9006696901928782	0.9006696901928782	9.999000099990002e-05	0.00034276592271017045
NL_embed_PCA_1_10.nto70	0.900474554715924	0.900474554715924	0.00019998000199980003	0.0006045089691382355
NL_TSTL_PoincareSection_max_1.meands	0.9003333867750413	0.9003333867750413	9.999000099990002e-05	0.00034276592271017045
MF_steps_ahead_ss_best_6.ac1_3	-0.9000806365918828	0.9000806365918828	0.00029997000299970003	0.00084547055331337
PP_Compare_rav10.statav10	0.9000584613778514	0.9000584613778514	9.999000099990002e-05	0.00034276592271017045
CO_AddNoise_1_even_10.fitexpr2	-0.8998795845639498	0.8998795845639498	9.999000099990002e-05	0.00034276592271017045
MF_GP_LocalPrediction_covSEiso_covNoise_5_3_10_beforeafter.maxmlik	-0.8996859174614691	0.8996859174614691	9.999000099990002e-05	0.00034276592271017045
NL_MS_nlpe_fnn_mi.p1_5	0.8991283517354804	0.8991283517354804	0.00019998000199980003	0.0006045089691382355
IN_AutoMutualInfoStats_diff_20_gaussian.pmaxima	-0.8990836005354226	0.8990836005354226	0.00019998000199980003	0.0006045089691382355
NL_MS_fnn_1_10_mi_5_1.pfnn_1	0.8987622156817193	0.8987622156817193	9.999000099990002e-05	0.00034276592271017045
SB_TransitionpAlphabet_40_1.trfexp_a	-0.8986753963195684	0.8986753963195684	9.999000099990002e-05	0.00034276592271017045
DN_RemovePoints_min_08_saturate.ac2diff	0.8986643819304365	0.8986643819304365	0.00019998000199980003	0.0006045089691382355
AC_nl_004	-0.898644839433835	0.898644839433835	9.999000099990002e-05	0.00034276592271017045
CO_AddNoise_1_even_10.ac2	0.8985681716930486	0.8985681716930486	9.999000099990002e-05	0.00034276592271017045
NL_TSTL_PoincareSection_max_mi.pwithinr01	-0.898412680181645	0.898412680181645	9.999000099990002e-05	0.00034276592271017045
NL_TISEAN_fnn_ac_10_005.pfnn_5	0.8983435576398119	0.8983435576398119	9.999000099990002e-05	0.00034276592271017045
NL_TSTL_PoincareSection_max_1.pwithin1	-0.8980411588871184	0.8980411588871184	9.999000099990002e-05	0.00034276592271017045
PH_Walker_prop_05.sw_maxrat	-0.8980398076346705	0.8980398076346705	0.00019998000199980003	0.0006045089691382355
WL_dwtcoeff_db3_5.mind_l4	0.8980091282582655	0.8980091282582655	0.00029997000299970003	0.00084547055331337
NL_TSTL_PoincareSection_max_mi.pwithin03	-0.8978780486907318	0.8978780486907318	9.999000099990002e-05	0.00034276592271017045
SY_SpreadRandomLocal_ac5_100.stdkurt	-0.8977914894128614	0.8977914894128614	9.999000099990002e-05	0.00034276592271017045
SC_FluctAnal_2_rsrangefit_50_1_logi.prop_r1	0.8977106741783762	0.8977106741783762	9.999000099990002e-05	0.00034276592271017045
SC_FluctAnal_2_rsrangefit_50_1_logi.logtausplit	0.8976706686915267	0.8976706686915267	9.999000099990002e-05	0.00034276592271017045
EN_mse_1-10_2_015_diff1.sampen_s3	-0.897369438449576	0.897369438449576	0.00029997000299970003	0.00084547055331337
NL_TISEAN_fnn_ac_10_005.pfnn_4	0.8972727653273399	0.8972727653273399	9.999000099990002e-05	0.00034276592271017045
PH_Walker_prop_11.sw_minrat	0.8972339206506486	0.8972339206506486	0.00019998000199980003	0.0006045089691382355
DN_RemovePoints_max_08_saturate.ac2diff	0.8972149866615157	0.8972149866615157	9.999000099990002e-05	0.00034276592271017045
MF_GP_LocalPrediction_covSEiso_covNoise_5_3_10_beforeafter.minerrbar	0.8970831278402123	0.8970831278402123	9.999000099990002e-05	0.00034276592271017045
EN_mse_1-10_2_015.minScale	0.8970717248613292	0.8970717248613292	0.00019998000199980003	0.0006045089691382355
PP_Compare_rav10.swms10_1	0.8967898055247461	0.8967898055247461	9.999000099990002e-05	0.00034276592271017045
PP_Compare_rav10.statav4	0.8965897531040696	0.8965897531040696	9.999000099990002e-05	0.00034276592271017045
PP_Compare_rav10.swms5_1	0.8964887765483668	0.8964887765483668	9.999000099990002e-05	0.00034276592271017045
PH_Walker_prop_09.sw_ansarib_pval	-0.8964061555109253	0.8964061555109253	9.999000099990002e-05	0.00034276592271017045
FC_Surprise_T1_10_tau_m2quad_500.tstat	-0.8963665109654742	0.8963665109654742	9.999000099990002e-05	0.00034276592271017045
NL_TISEAN_fnn_ac_10_005.pfnn_3	0.8963514816065798	0.8963514816065798	9.999000099990002e-05	0.00034276592271017045
DN_RemovePoints_absclose_08_remove.ac3rat	0.8962551505025367	0.8962551505025367	9.999000099990002e-05	0.00034276592271017045
PH_Walker_prop_05.res_ac1	-0.8957723942531208	0.8957723942531208	0.00019998000199980003	0.0006045089691382355
FC_LocalSimple_mean4.ac1	-0.8957588989427285	0.8957588989427285	0.00029997000299970003	0.00084547055331337
IN_AutoMutualInfoStats_diff_20_gaussian.pextrema	-0.8954471906939018	0.8954471906939018	0.00029997000299970003	0.00084547055331337
MF_armax_2_2_05_1.p4_5	-0.8954316565943291	0.8954316565943291	9.999000099990002e-05	0.00034276592271017045
SY_SpreadRandomLocal_ac2_100.stdstd	-0.8954251117333702	0.8954251117333702	0.00029997000299970003	0.00084547055331337
MF_StateSpace_n4sid_1_05_1.ac2	-0.8953546820801129	0.8953546820801129	0.00029997000299970003	0.00084547055331337
MF_FitSubsegments_arma_2_2_uniform_25_01.q_1_max	-0.8952116206156598	0.8952116206156598	9.999000099990002e-05	0.00034276592271017045
SP_Summaries_pgram_hamm.fpoly2csS_p1	0.8951933533667327	0.8951933533667327	9.999000099990002e-05	0.00034276592271017045
SB_MotifThree_quantile.cbbc	0.8949205742610427	0.8949205742610427	0.00029997000299970003	0.00084547055331337
SB_MotifTwo_diff.uudd	0.8948293459715627	0.8948293459715627	0.00019998000199980003	0.0006045089691382355
FC_LocalSimple_median5.tauresrat	-0.8942711028306256	0.8942711028306256	9.999000099990002e-05	0.00034276592271017045
CO_glscf_1_10_1	-0.8941776375876491	0.8941776375876491	9.999000099990002e-05	0.00034276592271017045
WL_coeffs_db3_4.max_coeff	-0.8941763614775635	0.8941763614775635	0.00019998000199980003	0.0006045089691382355
SP_Summaries_welch_rect.fpoly2csS_p1	0.8941530627228435	0.8941530627228435	9.999000099990002e-05	0.00034276592271017045
SP_Summaries_fft.fpoly2csS_p1	0.8941530627110053	0.8941530627110053	9.999000099990002e-05	0.00034276592271017045
NL_TSTL_FractalDimensions_2_100_02_1_5_10_32_1_5.linfit_a	-0.8941372883758018	0.8941372883758018	9.999000099990002e-05	0.00034276592271017045
PH_Walker_prop_05.sw_minrat	-0.8940528834762216	0.8940528834762216	9.999000099990002e-05	0.00034276592271017045
SY_SpreadRandomLocal_100_100.meankurt	0.8940386777983503	0.8940386777983503	0.00019998000199980003	0.0006045089691382355
PH_ForcePotential_dblwell_1_02_01.range	-0.893876157841827	0.893876157841827	0.00019998000199980003	0.0006045089691382355
NW_VisibilityGraph_horiz.evparam1	0.8937455424958886	0.8937455424958886	0.00029997000299970003	0.00084547055331337
MF_GP_LocalPrediction_covSEiso_covNoise_10_3_20_randomgap.stdmlik	-0.893741806563245	0.893741806563245	0.00019998000199980003	0.0006045089691382355
SP_Summaries_pgram_hamm.spect_shann_ent_norm	0.8934435507480343	0.8934435507480343	9.999000099990002e-05	0.00034276592271017045
SP_Summaries_pgram_hamm.spect_shann_ent	0.8934435507480343	0.8934435507480343	9.999000099990002e-05	0.00034276592271017045
PH_Walker_biasprop_01_05.sw_minrat	-0.8934311126532075	0.8934311126532075	9.999000099990002e-05	0.00034276592271017045
WL_DetailCoeffs_db3_max.max_max	-0.8933390560309641	0.8933390560309641	9.999000099990002e-05	0.00034276592271017045
NL_crptool_fnn_10_2_mi.fnn10	0.8932337731886083	0.8932337731886083	9.999000099990002e-05	0.00034276592271017045
CO_HistogramAMI_even_5bin.ami3	-0.8932176503276975	0.8932176503276975	0.00019998000199980003	0.0006045089691382355
PP_Compare_rav10.swms5_2	0.8931431190943502	0.8931431190943502	9.999000099990002e-05	0.00034276592271017045
FC_Surprise_T2_20_2_udq_500.std	-0.8930990460214943	0.8930990460214943	9.999000099990002e-05	0.00034276592271017045
PH_Walker_momentum_2.sw_distdiff	0.8929713246939104	0.8929713246939104	9.999000099990002e-05	0.00034276592271017045
MF_CompareAR_1_10_05.where01max	-0.8927069243509498	0.8927069243509498	9.999000099990002e-05	0.00034276592271017045
CO_AddNoise_1_even_10.ac1	0.8926061966016787	0.8926061966016787	9.999000099990002e-05	0.00034276592271017045
FC_LocalSimple_median5.meanabserr	0.8923219469467035	0.8923219469467035	9.999000099990002e-05	0.00034276592271017045
PH_Walker_momentum_2.w_std	-0.8923155211856928	0.8923155211856928	0.00029997000299970003	0.00084547055331337
MF_steps_ahead_ar_best_6.ac1_4	-0.8919528183788371	0.8919528183788371	0.00029997000299970003	0.00084547055331337
PH_Walker_biasprop_05_01.w_ac1	-0.8917396341444838	0.8917396341444838	9.999000099990002e-05	0.00034276592271017045
FC_LoopLocalSimple_mean.sws_fexp_c	-0.8914197917478598	0.8914197917478598	9.999000099990002e-05	0.00034276592271017045
EN_mse_1-10_2_015.sampen_s10	-0.891218274998161	0.891218274998161	9.999000099990002e-05	0.00034276592271017045
SC_FluctAnal_2_dfa_50_1_2_logi.linfitint	-0.8910964052560068	0.8910964052560068	9.999000099990002e-05	0.00034276592271017045
NL_TSTL_PoincareSection_max_ac.pwithin03	-0.8910936166982989	0.8910936166982989	9.999000099990002e-05	0.00034276592271017045
SB_MotifThree_quantile.bab	0.8910408768407562	0.8910408768407562	0.00019998000199980003	0.0006045089691382355
MS_shannon_4_1t10.stdent	-0.8909592841221395	0.8909592841221395	0.00019998000199980003	0.0006045089691382355
SC_MMA_0__n5_5.stdStdHurstQ	-0.8909326924630273	0.8909326924630273	9.999000099990002e-05	0.00034276592271017045
MD_hrv_classic.lf	-0.8909081168426537	0.8909081168426537	0.00019998000199980003	0.0006045089691382355
MF_steps_ahead_ar_best_6.ac1_3	-0.8906897130756203	0.8906897130756203	0.00029997000299970003	0.00084547055331337
FC_Surprise_T2_100_5_q_500.std	-0.8905878715554081	0.8905878715554081	9.999000099990002e-05	0.00034276592271017045
PH_Walker_prop_09.sw_minrat	-0.8904738318465076	0.8904738318465076	9.999000099990002e-05	0.00034276592271017045
NL_TSTL_LargestLyap_n1_01_001_3_1_4.to09max	-0.8904007962595638	0.8904007962595638	9.999000099990002e-05	0.00034276592271017045
NL_TSTL_LargestLyap_n1_01_001_3_mi_fnnmar.expfit_rmse	-0.8902265661602046	0.8902265661602046	9.999000099990002e-05	0.00034276592271017045
FC_LocalSimple_median5.stderr	0.8901697641259311	0.8901697641259311	9.999000099990002e-05	0.00034276592271017045
CO_AddNoise_ac_even_10.firstUnder50	0.8901151232142445	0.8901151232142445	9.999000099990002e-05	0.00034276592271017045
PH_Walker_biasprop_01_05.w_ac1	-0.8899467360186182	0.8899467360186182	9.999000099990002e-05	0.00034276592271017045
MF_GP_LocalPrediction_covSEiso_covNoise_10_3_20_randomgap.meanlogh1	-0.8899086922120295	0.8899086922120295	0.00019998000199980003	0.0006045089691382355
MF_arfit_1_8_sbc.aerr_mean	-0.889897219209927	0.889897219209927	0.00029997000299970003	0.00084547055331337
AC_nl_046	-0.8892935389410707	0.8892935389410707	9.999000099990002e-05	0.00034276592271017045
CP_ML_StepDetect_l1pwc_005.nsegments	-0.889271516196363	0.889271516196363	9.999000099990002e-05	0.00034276592271017045
MF_steps_ahead_ar_best_6.ac1_2	-0.8892298082140042	0.8892298082140042	0.00029997000299970003	0.00084547055331337
PP_Compare_diff1.statav8	-0.8892089163235192	0.8892089163235192	9.999000099990002e-05	0.00034276592271017045
FC_LocalSimple_mean2.ac2	-0.8891926263325233	0.8891926263325233	0.00039996000399960006	0.0010761536282820681
MF_FitSubsegments_arma_2_2_uniform_25_01.q_2_max	-0.888914503459468	0.888914503459468	0.00039996000399960006	0.0010761536282820681
SC_FluctAnal_mag_2_dfa_50_2_logi.ssr	-0.8888415484317744	0.8888415484317744	9.999000099990002e-05	0.00034276592271017045
DN_RemovePoints_absfar_01_remove.ac2rat	-0.888829991041279	0.888829991041279	9.999000099990002e-05	0.00034276592271017045
SY_KPSStest_0_10.minstat	0.8882901161452312	0.8882901161452312	9.999000099990002e-05	0.00034276592271017045
FC_Surprise_T1_50_tau_m2quad_500.tstat	-0.8881409084085952	0.8881409084085952	9.999000099990002e-05	0.00034276592271017045
MF_arfit_1_8_sbc.maxA	-0.8880113798430158	0.8880113798430158	0.00029997000299970003	0.00084547055331337
MF_arfit_1_8_sbc.A1	-0.8880100582983419	0.8880100582983419	0.00029997000299970003	0.00084547055331337
SC_FluctAnal_2_dfa_50_0_logi.alpha	0.8875932261432923	0.8875932261432923	9.999000099990002e-05	0.00034276592271017045
SC_FluctAnal_2_std_50_logi.alpha	0.8874338092130614	0.8874338092130614	9.999000099990002e-05	0.00034276592271017045
PP_Compare_medianf4.swms5_1	0.8873610877926061	0.8873610877926061	9.999000099990002e-05	0.00034276592271017045
SB_BinaryStats_diff.stdstretch1	-0.8873567739383086	0.8873567739383086	0.00019998000199980003	0.0006045089691382355
CO_glscf_1_10_3	-0.8872511348249378	0.8872511348249378	9.999000099990002e-05	0.00034276592271017045
PH_ForcePotential_sine_3_05_1.ac10	0.8870106152599568	0.8870106152599568	9.999000099990002e-05	0.00034276592271017045
MF_armax_1_1_05_1.MA_1	-0.886955140393314	0.886955140393314	0.00039996000399960006	0.0010761536282820681
PP_Compare_rav10.statav8	0.8869087754040007	0.8869087754040007	9.999000099990002e-05	0.00034276592271017045
SB_MotifThree_quantile.bcbc	0.8868903282141316	0.8868903282141316	9.999000099990002e-05	0.00034276592271017045
IN_AutoMutualInfoStats_diff_20_gaussian.pminima	-0.8867597584042876	0.8867597584042876	0.00039996000399960006	0.0010761536282820681
ST_LocalExtrema_l100.meanabsext	0.8867053615023719	0.8867053615023719	9.999000099990002e-05	0.00034276592271017045
SB_MotifThree_quantile.abab	0.886597035545719	0.886597035545719	9.999000099990002e-05	0.00034276592271017045
PH_Walker_prop_11.sw_ansarib_pval	-0.8865900300633491	0.8865900300633491	9.999000099990002e-05	0.00034276592271017045
NW_VisibilityGraph_norm.evparam2	-0.886481971943819	0.886481971943819	9.999000099990002e-05	0.00034276592271017045
SB_MotifTwo_diff.dduu	0.8864131872479881	0.8864131872479881	0.00029997000299970003	0.00084547055331337
CO_AddNoise_1_kraskov1_4.pdec	-0.8864001149244843	0.8864001149244843	9.999000099990002e-05	0.00034276592271017045
AC_nl_123456	-0.8857182299485133	0.8857182299485133	9.999000099990002e-05	0.00034276592271017045
PH_Walker_prop_05.sw_propcross	0.8857098670127524	0.8857098670127524	0.00029997000299970003	0.00084547055331337
SB_BinaryStats_diff.stdstretch0	-0.8855989138741284	0.8855989138741284	0.00029997000299970003	0.00084547055331337
SC_FluctAnal_2_range_50_logi.alpha	0.8855750857288313	0.8855750857288313	9.999000099990002e-05	0.00034276592271017045
FC_Surprise_T1_10_tau_m2quad_500.median	0.8855255838217199	0.8855255838217199	0.00019998000199980003	0.0006045089691382355
SB_TransitionpAlphabet_40_1.stdeigfexp_r2	-0.8854927754036878	0.8854927754036878	0.00019998000199980003	0.0006045089691382355
DN_RemovePoints_min_05_saturate.ac2diff	0.8854897798263381	0.8854897798263381	9.999000099990002e-05	0.00034276592271017045
SC_FluctAnal_2_dfa_50_3_logi.r1_se1	-0.8854331351825439	0.8854331351825439	0.00019998000199980003	0.0006045089691382355
PH_Walker_momentum_5.w_min	0.8852475556373391	0.8852475556373391	9.999000099990002e-05	0.00034276592271017045
NL_TSTL_PoincareSection_max_ac.pwithin02	-0.8846260564464975	0.8846260564464975	9.999000099990002e-05	0.00034276592271017045
MF_GP_LocalPrediction_covSEiso_covNoise_10_3_20_randomgap.meanerrbar	0.8845808417065602	0.8845808417065602	0.00039996000399960006	0.0010761536282820681
NW_VisibilityGraph_horiz.stdk	0.8844684580562288	0.8844684580562288	0.00029997000299970003	0.00084547055331337
MS_shannon_2t10_2.maxent	0.8843011664670066	0.8843011664670066	0.00019998000199980003	0.0006045089691382355
SC_FluctAnal_2_rsrange_50_logi.r2_resac1	-0.8840443412994994	0.8840443412994994	9.999000099990002e-05	0.00034276592271017045
SC_FluctAnal_2_dfa_50_1_logi.linfitint	-0.8839351176475717	0.8839351176475717	9.999000099990002e-05	0.00034276592271017045
AC_nl_1357	-0.883894245412317	0.883894245412317	9.999000099990002e-05	0.00034276592271017045
NW_VisibilityGraph_horiz.gaussnlogL	0.8838887283240686	0.8838887283240686	0.00029997000299970003	0.00084547055331337
NL_crptool_fnn_10_2_ac.fnn10	0.8837961113327667	0.8837961113327667	9.999000099990002e-05	0.00034276592271017045
NW_VisibilityGraph_norm.olu90	0.8837862149232636	0.8837862149232636	9.999000099990002e-05	0.00034276592271017045
MF_GP_LocalPrediction_covSEiso_covNoise_10_3_20_frombefore.meanerrbar	0.8836737794280427	0.8836737794280427	0.00039996000399960006	0.0010761536282820681
NL_TSTL_FractalDimensions_2_100_02_1_5_10_32_ac_5.meanDq	-0.8832502080266548	0.8832502080266548	9.999000099990002e-05	0.00034276592271017045
MF_CompareAR_1_10_all.where01max	-0.8830726155572917	0.8830726155572917	9.999000099990002e-05	0.00034276592271017045
PH_ForcePotential_sine_10_004_10.ac10	0.8829330189953317	0.8829330189953317	9.999000099990002e-05	0.00034276592271017045
FC_Surprise_T2_100_5_q_500.mean	-0.8827549995090721	0.8827549995090721	9.999000099990002e-05	0.00034276592271017045
SB_MotifThree_diffquant.cccc	-0.8827290276419938	0.8827290276419938	0.00019998000199980003	0.0006045089691382355
WL_cwt_sym2_32.maxabsC	-0.8820495427464271	0.8820495427464271	0.00019998000199980003	0.0006045089691382355
SB_MotifThree_diffquant.bcbc	-0.8819776766093269	0.8819776766093269	0.00039996000399960006	0.0010761536282820681
SB_MotifThree_diffquant.aaaa	-0.8819475097458237	0.8819475097458237	0.00019998000199980003	0.0006045089691382355
PP_ModelFit_ar_2.rmserrrat_rmgd	-0.881927577057986	0.881927577057986	9.999000099990002e-05	0.00034276592271017045
SY_VarRatioTest_4_1.ratio	-0.8812280371141868	0.8812280371141868	0.00029997000299970003	0.00084547055331337
SY_VarRatioTest_4_1.stat	-0.8812280371141865	0.8812280371141865	0.00029997000299970003	0.00084547055331337
MF_CompareAR_1_10_05.stddiff	0.8809277818668863	0.8809277818668863	0.00029997000299970003	0.00084547055331337
SB_MotifThree_quantile.baba	0.8808690288444814	0.8808690288444814	9.999000099990002e-05	0.00034276592271017045
FC_LocalSimple_mean3.ac1	-0.8808456269559385	0.8808456269559385	0.00029997000299970003	0.00084547055331337
SC_FluctAnal_2_endptdiff_50_logi.alpha	0.8808311407986293	0.8808311407986293	9.999000099990002e-05	0.00034276592271017045
SC_FluctAnal_2_iqr_50_logi.alpha	0.8807379390069277	0.8807379390069277	9.999000099990002e-05	0.00034276592271017045
TSTL_localdensity_5_40_ac_fnnmar.medianden	0.8805515638336602	0.8805515638336602	9.999000099990002e-05	0.00034276592271017045
SB_MotifTwo_diff.uuuu	-0.8804368259942166	0.8804368259942166	0.00029997000299970003	0.00084547055331337
CO_AddNoise_ac_even_10.meanch	0.8803860474215462	0.8803860474215462	9.999000099990002e-05	0.00034276592271017045
SB_MotifThree_diffquant.ccbc	-0.8802771802889335	0.8802771802889335	0.00029997000299970003	0.00084547055331337
CP_ML_StepDetect_l1pwc_005.meanstepint	0.8802319499341746	0.8802319499341746	9.999000099990002e-05	0.00034276592271017045
MD_hrv_classic.hf	-0.8801684887397252	0.8801684887397252	0.0005999400059994001	0.0015517245267954406
MF_armax_3_1_05_1.AR_2	0.8801581006083291	0.8801581006083291	0.0005999400059994001	0.0015517245267954406
CO_AddNoise_1_even_10.fitexpb	0.8801119426586338	0.8801119426586338	9.999000099990002e-05	0.00034276592271017045
MF_AR_arcov_4.a5	-0.8800468484044407	0.8800468484044407	0.00039996000399960006	0.0010761536282820681
SB_MotifThree_diffquant.abaa	-0.879946745108944	0.879946745108944	0.00029997000299970003	0.00084547055331337
NL_TSTL_FractalDimensions_2_100_02_1_5_10_32_ac_5.meanq	-0.879851298030523	0.879851298030523	9.999000099990002e-05	0.00034276592271017045
SB_MotifThree_diffquant.aaba	-0.8797340479248434	0.8797340479248434	0.00029997000299970003	0.00084547055331337
SB_MotifThree_diffquant.cbcc	-0.8797268956678858	0.8797268956678858	0.00029997000299970003	0.00084547055331337
SC_FluctAnal_2_rsrangefit_50_1_logi.r2_resac1	-0.8797114176421754	0.8797114176421754	9.999000099990002e-05	0.00034276592271017045
CO_Embed2_Basic_1.stdincircle	0.879678424880452	0.879678424880452	0.00019998000199980003	0.0006045089691382355
FC_LocalSimple_median3.ac1	-0.8796767162778176	0.8796767162778176	0.00029997000299970003	0.00084547055331337
EX_MovingThreshold_01_002.stdq	-0.8796652500154902	0.8796652500154902	0.00019998000199980003	0.0006045089691382355
PP_Compare_resample_2_1.statav4	0.8795047924163744	0.8795047924163744	0.00019998000199980003	0.0006045089691382355
CO_AddNoise_ac_even_10.fitlinb	-0.879305369255404	0.879305369255404	9.999000099990002e-05	0.00034276592271017045
NL_TISEAN_fnn_ac_10_005.firstunder06	0.8791984920566358	0.8791984920566358	9.999000099990002e-05	0.00034276592271017045
NL_TSTL_LargestLyap_n1_01_001_3_mi_fnnmar.p4	0.8790630465225678	0.8790630465225678	0.00019998000199980003	0.0006045089691382355
AC_nl_44	-0.8788736053993345	0.8788736053993345	9.999000099990002e-05	0.00034276592271017045
CO_HistogramAMI_even_2bin.ami3	-0.8788265242371956	0.8788265242371956	9.999000099990002e-05	0.00034276592271017045
MF_GP_LocalPrediction_covSEiso_covNoise_10_3_20_randomgap.maxmlik	-0.87872232882095	0.87872232882095	0.00019998000199980003	0.0006045089691382355
MF_armax_1_1_05_1.ac2	-0.8787150619566152	0.8787150619566152	0.00029997000299970003	0.00084547055331337
SB_MotifThree_quantile.cbcb	0.8786367339093099	0.8786367339093099	9.999000099990002e-05	0.00034276592271017045
SC_FluctAnal_2_dfa_50_1_logi.stdssr	0.8786322844937194	0.8786322844937194	9.999000099990002e-05	0.00034276592271017045
MF_StateSpace_n4sid_2_05_1.A_4	-0.8785789564634502	0.8785789564634502	9.999000099990002e-05	0.00034276592271017045
MF_steps_ahead_ss_best_6.ac1_2	-0.8785344753625628	0.8785344753625628	0.00029997000299970003	0.00084547055331337
MF_armax_3_1_05_1.MA_1	-0.8783608059123008	0.8783608059123008	0.0005999400059994001	0.0015517245267954406
PP_Compare_rav10.statav6	0.8783513580416199	0.8783513580416199	9.999000099990002e-05	0.00034276592271017045
MF_StateSpace_n4sid_2_05_1.ac3n	-0.8782270899956013	0.8782270899956013	9.999000099990002e-05	0.00034276592271017045
SB_MotifTwo_diff.dddd	-0.8781724855469658	0.8781724855469658	0.00029997000299970003	0.00084547055331337
SC_FluctAnal_2_dfa_50_2_logi.r1_se1	-0.8780795729744252	0.8780795729744252	9.999000099990002e-05	0.00034276592271017045
MF_GARCHfit_ar_P1_Q2.stde_ac2n	0.8780774369081396	0.8780774369081396	0.0010998900109989002	0.0026284276747733358
NL_TSTL_LargestLyap_n1_01_001_3_mi_fnnmar.to08max	-0.8780411283004308	0.8780411283004308	9.999000099990002e-05	0.00034276592271017045
MF_GARCHfit_ar_P1_Q1.stde_ac2n	0.8779639100048412	0.8779639100048412	0.0010998900109989002	0.0026284276747733358
SY_SlidingWindow_mom3_sampen10_10	-0.8777187482742231	0.8777187482742231	9.999000099990002e-05	0.00034276592271017045
MF_armax_2_2_05_1.MA_2	-0.8775551931775722	0.8775551931775722	0.00039996000399960006	0.0010761536282820681
MF_CompareAR_1_10_all.stddiff	0.8774696121458585	0.8774696121458585	0.00029997000299970003	0.00084547055331337
SC_FluctAnal_sign_2_dfa_50_2_logi.meanssr	-0.8774336877739901	0.8774336877739901	0.00019998000199980003	0.0006045089691382355
MF_armax_1_1_05_1.minfpe	0.8773740451123477	0.8773740451123477	9.999000099990002e-05	0.00034276592271017045
MF_FitSubsegments_arma_2_2_uniform_25_01.q_2_mean	-0.8772913985969149	0.8772913985969149	0.0004999500049995	0.0013128458146551756
MS_shannon_2t10_2.meanent	0.8768253858662993	0.8768253858662993	9.999000099990002e-05	0.00034276592271017045
SB_MotifThree_quantile.bcb	0.8767260714290445	0.8767260714290445	0.00019998000199980003	0.0006045089691382355
AC_nl_056	-0.876700192806236	0.876700192806236	9.999000099990002e-05	0.00034276592271017045
FC_Surprise_T1_50_3_q_500.uq	0.876671634227936	0.876671634227936	9.999000099990002e-05	0.00034276592271017045
CO_glscf_1_5_3	-0.8766363049686171	0.8766363049686171	9.999000099990002e-05	0.00034276592271017045
CO_Embed2_AngleTau_50.min_thetaac1	-0.8763955002462384	0.8763955002462384	0.0007999200079992001	0.001999800019998
MF_GP_LocalPrediction_covSEiso_covNoise_5_3_10_beforeafter.meanlogh1	-0.8763905967743291	0.8763905967743291	0.00039996000399960006	0.0010761536282820681
TSTL_localdensity_5_40_1_3.ac3den	-0.8763712779861931	0.8763712779861931	9.999000099990002e-05	0.00034276592271017045
FC_Surprise_T1_50_tau_m2quad_500.std	-0.8763330352637084	0.8763330352637084	0.00019998000199980003	0.0006045089691382355
NL_TSTL_GPCorrSum2_n1_05_100_20_ac_fnnmar.robfit_a1	-0.8762685577349548	0.8762685577349548	9.999000099990002e-05	0.00034276592271017045
NL_TSTL_GPCorrSum2_n1_05_40_20_ac_fnnmar.robfit_a1	-0.8760614513103694	0.8760614513103694	9.999000099990002e-05	0.00034276592271017045
EN_PermEn_3_2.normPermEn	0.8760523820564436	0.8760523820564436	0.00039996000399960006	0.0010761536282820681
MF_StateSpace_n4sid_1_05_1.acsnd0	-0.8760153893196078	0.8760153893196078	0.00019998000199980003	0.0006045089691382355
SC_FluctAnal_2_rsrangefit_50_1_logi.linfitint	-0.8759743872129101	0.8759743872129101	9.999000099990002e-05	0.00034276592271017045
SY_SlidingWindow_lil_s10_10	0.8752875634977162	0.8752875634977162	9.999000099990002e-05	0.00034276592271017045
IN_AutoMutualInfoStats_diff_20_gaussian.pcrossmean	-0.8751028194715044	0.8751028194715044	9.999000099990002e-05	0.00034276592271017045
SD_TSTL_surrogates_1_100_2_tc3.stdsurr	0.8750118232666425	0.8750118232666425	0.00019998000199980003	0.0006045089691382355
CO_StickAngles_y.ac1_all	-0.8749084720082828	0.8749084720082828	0.00019998000199980003	0.0006045089691382355
NL_TSTL_ReturnTime_10_1_1_n1_ac_8.pzeros	-0.8747841928617015	0.8747841928617015	9.999000099990002e-05	0.00034276592271017045
FC_Surprise_dist_5_2_udq_500.mean	0.8747463715547373	0.8747463715547373	9.999000099990002e-05	0.00034276592271017045
FC_Surprise_dist_5_2_udq_500.std	-0.8742483907989403	0.8742483907989403	0.0004999500049995	0.0013128458146551756
MF_steps_ahead_ss_best_6.mabserr_2	-0.8742034960479403	0.8742034960479403	9.999000099990002e-05	0.00034276592271017045
SY_KPSStest_2.pValue	-0.8741935975292757	0.8741935975292757	9.999000099990002e-05	0.00034276592271017045
CO_Embed2_AngleTau_50.ac1_thetaac1	-0.8741536879806434	0.8741536879806434	9.999000099990002e-05	0.00034276592271017045
CO_AddNoise_ac_even_10.fitexpa	-0.874149901216626	0.874149901216626	9.999000099990002e-05	0.00034276592271017045
CO_AutoCorrShape_posDrown.fexpacf_r2	-0.8740903915902094	0.8740903915902094	9.999000099990002e-05	0.00034276592271017045
CO_StickAngles_y.ac1_n	-0.8737630103346601	0.8737630103346601	0.00019998000199980003	0.0006045089691382355
SY_KPSStest_2.stat	0.8737298142036212	0.8737298142036212	9.999000099990002e-05	0.00034276592271017045
SB_MotifThree_diffquant.baba	-0.873727180705551	0.873727180705551	0.00039996000399960006	0.0010761536282820681
SB_MotifThree_diffquant.abab	-0.8736892801420392	0.8736892801420392	0.00039996000399960006	0.0010761536282820681
PP_Compare_medianf3.statav6	0.8736881353085704	0.8736881353085704	9.999000099990002e-05	0.00034276592271017045
CO_StickAngles_y.ac1_p	-0.8736063371655195	0.8736063371655195	0.00029997000299970003	0.00084547055331337
PH_Walker_momentum_5.w_max	-0.8735642493582653	0.8735642493582653	9.999000099990002e-05	0.00034276592271017045
SC_FluctAnal_2_dfa_50_1_logi.se2	-0.8732758412433715	0.8732758412433715	9.999000099990002e-05	0.00034276592271017045
SC_FluctAnal_2_dfa_50_1_logi.se1	-0.8732758412433715	0.8732758412433715	9.999000099990002e-05	0.00034276592271017045
CO_StickAngles_y.tau_all	-0.8731771458012176	0.8731771458012176	0.00019998000199980003	0.0006045089691382355
SB_MotifThree_diffquant.babc	0.8729280157372854	0.8729280157372854	0.0005999400059994001	0.0015517245267954406
WL_cwt_db3_32.maxabsC	-0.8723567558437557	0.8723567558437557	0.0004999500049995	0.0013128458146551756
CP_ML_StepDetect_l1pwc_10.meanerrstepint	0.8723538130609156	0.8723538130609156	9.999000099990002e-05	0.00034276592271017045
EX_MovingThreshold_01_01.stdq	-0.8721564348459668	0.8721564348459668	0.00019998000199980003	0.0006045089691382355
CO_StickAngles_y.tau_n	-0.8721435826798641	0.8721435826798641	0.00019998000199980003	0.0006045089691382355
SB_MotifThree_diffquant.cbcb	-0.872083868401445	0.872083868401445	0.0005999400059994001	0.0015517245267954406
DN_RemovePoints_absfar_08_saturate.ac3diff	-0.8719957407831608	0.8719957407831608	0.00029997000299970003	0.00084547055331337
EN_mse_1-10_2_015_diff1.sampen_s2	-0.8718987723766363	0.8718987723766363	0.00029997000299970003	0.00084547055331337
CO_StickAngles_y.tau_p	-0.8718852772851476	0.8718852772851476	0.00029997000299970003	0.00084547055331337
NL_TSTL_PoincareSection_max_ac.pwithin05	-0.8717049809186155	0.8717049809186155	9.999000099990002e-05	0.00034276592271017045
PH_Walker_biasprop_05_01.w_max	-0.8716763891299093	0.8716763891299093	0.00019998000199980003	0.0006045089691382355
PP_Compare_rav10.swms2_2	0.87167316194527	0.87167316194527	9.999000099990002e-05	0.00034276592271017045
AC_nl_044	-0.8715189573071143	0.8715189573071143	9.999000099990002e-05	0.00034276592271017045
FC_Surprise_dist_5_1_m2quad_500.median	0.8712843810522023	0.8712843810522023	9.999000099990002e-05	0.00034276592271017045
TSTL_localdensity_5_40_ac_fnnmar.minden	0.8712600092340966	0.8712600092340966	9.999000099990002e-05	0.00034276592271017045
CO_glscf_1_1_4	-0.8712363114145134	0.8712363114145134	9.999000099990002e-05	0.00034276592271017045
MF_arfit_1_8_sbc.meanper	-0.8712278895711298	0.8712278895711298	9.999000099990002e-05	0.00034276592271017045
MF_arfit_1_8_sbc.maxper	-0.8708606385543595	0.8708606385543595	9.999000099990002e-05	0.00034276592271017045
NL_TSTL_dimensions_50_ac_fnnmar.bc_minmmax	0.8708139214269446	0.8708139214269446	9.999000099990002e-05	0.00034276592271017045
AC_nl_1234567	-0.8707535827301787	0.8707535827301787	9.999000099990002e-05	0.00034276592271017045
SB_MotifThree_diffquant.bcba	0.8705085725114885	0.8705085725114885	0.0005999400059994001	0.0015517245267954406
MF_steps_ahead_ss_best_6.meandiffrmsabs	0.8704404934133788	0.8704404934133788	9.999000099990002e-05	0.00034276592271017045
CO_AddNoise_ac_even_10.fitexpb	0.8702846616576367	0.8702846616576367	9.999000099990002e-05	0.00034276592271017045
MF_FitSubsegments_arma_2_2_uniform_25_01.p_1_min	0.8701856394925724	0.8701856394925724	0.00039996000399960006	0.0010761536282820681
MF_StateSpace_n4sid_2_05_1.popt	-0.8699611901819666	0.8699611901819666	9.999000099990002e-05	0.00034276592271017045
NL_TSTL_PoincareSection_max_mi.pwithin05	-0.8698869988567901	0.8698869988567901	9.999000099990002e-05	0.00034276592271017045
NL_TSTL_dimensions_50_ac_fnnmar.co_minmmax	0.8697360813865324	0.8697360813865324	9.999000099990002e-05	0.00034276592271017045
SB_MotifThree_diffquant.aaab	-0.8695869347089763	0.8695869347089763	0.00039996000399960006	0.0010761536282820681
MF_GP_LocalPrediction_covSEiso_covNoise_10_3_20_frombefore.stdmlik	-0.8693707385024073	0.8693707385024073	0.00029997000299970003	0.00084547055331337
MF_arfit_1_8_sbc.stdper	-0.8692912371196083	0.8692912371196083	9.999000099990002e-05	0.00034276592271017045
MF_armax_1_1_05_1.p5_5	-0.8691024249738609	0.8691024249738609	0.0012998700129987	0.003046016924193139
MF_steps_ahead_ss_best_6.rmserr_2	-0.8690354532178736	0.8690354532178736	9.999000099990002e-05	0.00034276592271017045
SY_SlidingWindow_mom3_sampen10_2	-0.8688333004611029	0.8688333004611029	9.999000099990002e-05	0.00034276592271017045
SY_VarRatioTest_4_0.stat	-0.8686371631296455	0.8686371631296455	0.00019998000199980003	0.0006045089691382355
MF_armax_3_1_05_1.minfpe	0.8686071794733867	0.8686071794733867	9.999000099990002e-05	0.00034276592271017045
PP_Compare_medianf10.statav6	0.8686030139094414	0.8686030139094414	9.999000099990002e-05	0.00034276592271017045
SB_MotifThree_diffquant.cccb	-0.8683327743830435	0.8683327743830435	0.00039996000399960006	0.0010761536282820681
FC_LocalSimple_mean1.tauresrat	-0.8681362978847258	0.8681362978847258	0.00019998000199980003	0.0006045089691382355
MF_AR_arcov_3.res_AC1	-0.8679131111025351	0.8679131111025351	0.00029997000299970003	0.00084547055331337
PP_Compare_medianf3.swms5_2	0.867796755955569	0.867796755955569	9.999000099990002e-05	0.00034276592271017045
IN_AutoMutualInfoStats_diff_20_gaussian.ami15	-0.8675983592392569	0.8675983592392569	9.999000099990002e-05	0.00034276592271017045
PH_Walker_momentum_2.w_tau	0.8675598088228068	0.8675598088228068	0.00029997000299970003	0.00084547055331337
SB_MotifThree_diffquant.bacc	0.8675577166691333	0.8675577166691333	0.00029997000299970003	0.00084547055331337
PH_Walker_biasprop_01_05.w_propzcross	0.8674191280221735	0.8674191280221735	9.999000099990002e-05	0.00034276592271017045
PH_Walker_momentum_5.sw_meanabsdiff	0.867076182716437	0.867076182716437	9.999000099990002e-05	0.00034276592271017045
SB_MotifThree_diffquant.baaa	-0.8670460831952886	0.8670460831952886	0.00039996000399960006	0.0010761536282820681
PP_Compare_medianf3.kscn_adiff	0.8670247882064299	0.8670247882064299	9.999000099990002e-05	0.00034276592271017045
SB_MotifThree_diffquant.bccc	-0.8670128052121785	0.8670128052121785	0.00039996000399960006	0.0010761536282820681
PH_Walker_runningvar_15_50.w_tau	0.8668167345038897	0.8668167345038897	0.00029997000299970003	0.00084547055331337
NL_TSTL_GPCorrSum2_n1_05_40_20_ac_fnnmar.robfit_a2	0.8663126392810199	0.8663126392810199	9.999000099990002e-05	0.00034276592271017045
WL_cwt_sym2_32.stat_5_s_s	-0.8662738270650424	0.8662738270650424	9.999000099990002e-05	0.00034276592271017045
SB_MotifThree_diffquant.cbab	0.8662736661209087	0.8662736661209087	0.0004999500049995	0.0013128458146551756
WL_cwt_db3_32.stat_5_s_s	-0.8662676267849416	0.8662676267849416	9.999000099990002e-05	0.00034276592271017045
NL_TSTL_PoincareSection_max_ac.tauacx	0.8661465837524616	0.8661465837524616	9.999000099990002e-05	0.00034276592271017045
WL_dwtcoeff_db3_5.maxd_l4	-0.8660572347233353	0.8660572347233353	0.0010998900109989002	0.0026284276747733358
MF_armax_3_1_05_1.p3_5	-0.865960781861615	0.865960781861615	0.00019998000199980003	0.0006045089691382355
SB_MotifTwo_diff.duu	0.8659346456483484	0.8659346456483484	0.0022997700229977	0.004970913527560219
SB_MotifTwo_diff.uud	0.8658172867518547	0.8658172867518547	0.0022997700229977	0.004970913527560219
EN_MS_LZcomplexity_6_diff	-0.8658088225921041	0.8658088225921041	0.00029997000299970003	0.00084547055331337
EN_MS_LZcomplexity_4_diff	-0.8656110711755383	0.8656110711755383	0.00029997000299970003	0.00084547055331337
FC_LoopLocalSimple_mean.stderr_meansgndiff	-0.8655943163302562	0.8655943163302562	0.00019998000199980003	0.0006045089691382355
SC_FluctAnal_2_rsrange_50_logi.linfitint	-0.8655579599544421	0.8655579599544421	0.00029997000299970003	0.00084547055331337
CO_AddNoise_1_even_10.firstUnder50	0.8654413456258544	0.8654413456258544	0.00019998000199980003	0.0006045089691382355
CO_glscf_1_2_4	-0.8653089541315427	0.8653089541315427	9.999000099990002e-05	0.00034276592271017045
PH_ForcePotential_dblwell_1_02_01.ac1	0.8651625250924182	0.8651625250924182	0.0005999400059994001	0.0015517245267954406
NL_TSTL_PoincareSection_max_ac.pwithinr01	-0.8651010867601115	0.8651010867601115	9.999000099990002e-05	0.00034276592271017045
MF_armax_3_1_05_1.AR_1	-0.865099697389179	0.865099697389179	0.0011998800119988001	0.002834881347030132
CO_AddNoise_1_even_10.firstUnder25	0.8650213569310161	0.8650213569310161	9.999000099990002e-05	0.00034276592271017045
SC_FluctAnal_2_dfa_50_1_2_logi.r1_se2	-0.8649817602858462	0.8649817602858462	0.00019998000199980003	0.0006045089691382355
EN_Randomize_dyndist.ac4fexpa	-0.8648928368025485	0.8648928368025485	9.999000099990002e-05	0.00034276592271017045
MF_FitSubsegments_arma_2_2_uniform_25_01.p_2_max	-0.8648663796326727	0.8648663796326727	0.0006999300069993001	0.0017717139250019076
PH_ForcePotential_dblwell_1_05_02.ac10	0.8648280913074771	0.8648280913074771	0.0013998600139986002	0.0032460522063735655
MF_FitSubsegments_arma_2_2_uniform_25_01.p_2_std	-0.8647811173495908	0.8647811173495908	0.0004999500049995	0.0013128458146551756
SB_MotifThree_diffquant.aacb	0.8646872272122245	0.8646872272122245	9.999000099990002e-05	0.00034276592271017045
WL_dwtcoeff_sym2_5.stdd_l4	-0.8646637967056874	0.8646637967056874	0.0017998200179982	0.00403215946721837
MF_steps_ahead_ar_best_6.meandiffrmsabs	0.8646411922939763	0.8646411922939763	0.00019998000199980003	0.0006045089691382355
PH_Walker_prop_05.w_tau	0.864531457550027	0.864531457550027	0.0005999400059994001	0.0015517245267954406
MF_armax_2_2_05_1.ac2n	-0.864443156795773	0.864443156795773	0.00019998000199980003	0.0006045089691382355
MF_StateSpace_n4sid_2_05_1.ac3	-0.8644021869152173	0.8644021869152173	9.999000099990002e-05	0.00034276592271017045
SB_MotifThree_diffquant.cba	0.8643568430747672	0.8643568430747672	0.0006999300069993001	0.0017717139250019076
MF_FitSubsegments_arma_2_2_uniform_25_01.q_1_std	-0.8640966884483955	0.8640966884483955	0.00039996000399960006	0.0010761536282820681
DN_RemovePoints_absclose_01_remove.ac3rat	0.8640365158779826	0.8640365158779826	0.0011998800119988001	0.002834881347030132
MS_shannon_2_1t10.stdent	-0.8640313603614199	0.8640313603614199	9.999000099990002e-05	0.00034276592271017045
MF_StateSpace_n4sid_1_05_1.minfpe	0.8639415810117924	0.8639415810117924	9.999000099990002e-05	0.00034276592271017045
EN_MS_LZcomplexity_5_diff	-0.8638034518740645	0.8638034518740645	0.00029997000299970003	0.00084547055331337
SB_MotifTwo_diff.udd	0.8638004546490309	0.8638004546490309	0.000999900009999	0.002416337221212898
SB_MotifTwo_diff.ddu	0.8637812454219196	0.8637812454219196	0.000999900009999	0.002416337221212898
PH_Walker_prop_09.w_tau	0.8636860461887474	0.8636860461887474	0.00029997000299970003	0.00084547055331337
FC_LocalSimple_lfit4.tauresrat	-0.8636770241707291	0.8636770241707291	0.00039996000399960006	0.0010761536282820681
WL_cwt_sym2_32.std_ssc	-0.8636614864704046	0.8636614864704046	0.0008999100089991	0.002209629144151966
WL_DetailCoeffs_db3_max.wheremax_mean	-0.8634027354372781	0.8634027354372781	0.00019998000199980003	0.0006045089691382355
SP_Summaries_pgram_hamm.numPromPeaks_5	-0.8633995876191549	0.8633995876191549	0.00039996000399960006	0.0010761536282820681
SB_MotifThree_diffquant.abcb	0.8631730296138789	0.8631730296138789	0.0007999200079992001	0.001999800019998
CP_ML_StepDetect_l1pwc_10.medianstepint	0.8631537373652888	0.8631537373652888	0.00019998000199980003	0.0006045089691382355
EN_MS_LZcomplexity_7_diff	-0.8630137703413061	0.8630137703413061	0.00029997000299970003	0.00084547055331337
FC_LocalSimple_mean2.ac1	-0.8629561379744798	0.8629561379744798	0.00039996000399960006	0.0010761536282820681
SB_MotifThree_diffquant.ccc	-0.8629049846261108	0.8629049846261108	0.00029997000299970003	0.00084547055331337
MF_steps_ahead_ar_2_6.meandiffrmsabs	0.8628561368920528	0.8628561368920528	9.999000099990002e-05	0.00034276592271017045
MF_CompareTestSets_y_ar_4_rand_25_01_1.ac1s_std	-0.8627923979991402	0.8627923979991402	9.999000099990002e-05	0.00034276592271017045
EX_MovingThreshold_1_002.iqrq	0.8627589541647702	0.8627589541647702	9.999000099990002e-05	0.00034276592271017045
NL_TISEAN_fnn_mi_10_005.max1stepchange	-0.8627428325027335	0.8627428325027335	9.999000099990002e-05	0.00034276592271017045
SY_SpreadRandomLocal_ac5_100.meantaul	0.8625667510866932	0.8625667510866932	9.999000099990002e-05	0.00034276592271017045
PH_ForcePotential_dblwell_1_05_02.pcross	-0.8625357474552168	0.8625357474552168	0.0013998600139986002	0.0032460522063735655
CO_glscf_1_5_1	-0.8624933836869857	0.8624933836869857	9.999000099990002e-05	0.00034276592271017045
SB_MotifThree_diffquant.cbc	-0.8623989599231612	0.8623989599231612	0.0010998900109989002	0.0026284276747733358
SB_MotifTwo_diff.uuu	-0.8623881282008319	0.8623881282008319	0.00029997000299970003	0.00084547055331337
NL_embed_PCA_mi_10.fb01	-0.8623509839939454	0.8623509839939454	0.00019998000199980003	0.0006045089691382355
FC_Surprise_T2_20_2_q_500.mean	0.8622594742937554	0.8622594742937554	9.999000099990002e-05	0.00034276592271017045
SB_MotifThree_diffquant.aaa	-0.8622525136766565	0.8622525136766565	0.00039996000399960006	0.0010761536282820681
PH_Walker_biasprop_05_01.w_propzcross	0.8622176190687455	0.8622176190687455	9.999000099990002e-05	0.00034276592271017045
MF_CompareAR_1_10_05.maxdiff	0.8620871188787118	0.8620871188787118	0.00029997000299970003	0.00084547055331337
AC_4	-0.861839540550352	0.861839540550352	9.999000099990002e-05	0.00034276592271017045
AC_nl_2468	-0.8616846918590066	0.8616846918590066	9.999000099990002e-05	0.00034276592271017045
MF_FitSubsegments_arma_2_2_uniform_25_01.q_2_std	-0.8616501735458739	0.8616501735458739	0.0004999500049995	0.0013128458146551756
NL_TSTL_GPCorrSum2_n1_05_100_20_ac_fnnmar.robfit_a2	0.8615827822107671	0.8615827822107671	9.999000099990002e-05	0.00034276592271017045
SB_TransitionpAlphabet_40_1.trflin10adjr2	-0.8615790657283223	0.8615790657283223	9.999000099990002e-05	0.00034276592271017045
SY_SpreadRandomLocal_ac5_100.stdstd	-0.861549916743671	0.861549916743671	0.0004999500049995	0.0013128458146551756
PH_ForcePotential_dblwell_1_05_02.ac1	0.8615276198265527	0.8615276198265527	0.0017998200179982	0.00403215946721837
EN_MS_LZcomplexity_8_diff	-0.8614314209948563	0.8614314209948563	0.00029997000299970003	0.00084547055331337
NL_TSTL_FractalDimensions_2_100_02_1_5_10_32_ac_5.linfit_b	-0.8613229711391623	0.8613229711391623	9.999000099990002e-05	0.00034276592271017045
SY_SlidingWindow_lil_sampen10_2	0.8612635411187999	0.8612635411187999	0.00019998000199980003	0.0006045089691382355
CO_AddNoise_ac_even_10.fitlina	0.8612356723852986	0.8612356723852986	9.999000099990002e-05	0.00034276592271017045
MF_GARCHfit_ar_P1_Q1.stde_p1_5	-0.8612202060581937	0.8612202060581937	0.00039996000399960006	0.0010761536282820681
SC_MMA_0__n5_5.qHurstTrend	0.8611650143509719	0.8611650143509719	0.00019998000199980003	0.0006045089691382355
MF_GARCHfit_ar_P1_Q2.stde_p1_5	-0.8611367932056389	0.8611367932056389	0.00039996000399960006	0.0010761536282820681
SB_MotifThree_diffquant.aba	-0.8610466102498247	0.8610466102498247	0.000999900009999	0.002416337221212898
EN_Randomize_statdist.ac4fexpa	-0.861031697256919	0.861031697256919	9.999000099990002e-05	0.00034276592271017045
EN_Randomize_permute.ac4fexpa	-0.8609070979985781	0.8609070979985781	9.999000099990002e-05	0.00034276592271017045
CP_ML_StepDetect_l1pwc_005.meanerrstepint	0.8607942710419181	0.8607942710419181	9.999000099990002e-05	0.00034276592271017045
EN_MS_LZcomplexity_10_diff	-0.8607883695930311	0.8607883695930311	0.00029997000299970003	0.00084547055331337
SC_FluctAnal_2_dfa_50_1_2_logi.r1_se1	-0.8607582415605688	0.8607582415605688	0.00019998000199980003	0.0006045089691382355
SC_FluctAnal_2_rsrange_50_logi.r1_alpha	-0.8607159846346238	0.8607159846346238	0.00019998000199980003	0.0006045089691382355
WL_cwt_db3_32.std_ssc	-0.8606490803768824	0.8606490803768824	0.0012998700129987	0.003046016924193139
EN_MS_LZcomplexity_3_diff	-0.8606248738609699	0.8606248738609699	0.00039996000399960006	0.0010761536282820681
CO_AddNoise_ac_even_10.fitexprmse	-0.8603614036530264	0.8603614036530264	9.999000099990002e-05	0.00034276592271017045
PP_Compare_resample_2_1.swss10_2	0.8600191952557468	0.8600191952557468	9.999000099990002e-05	0.00034276592271017045
[truncated: 4,881 more rows]
