# Supplementary material for: Neurophysiological signatures of cortical micro-architecture
Source: bioRxiv. 2023 Jan 23:2023.01.23.525101. Preprint. [Version 1] doi: 10.1101/2023.01.23.525101 (PMC9900796; doi:10.1101/2023.01.23.525101)
Supplement: Supplement 2 [file media-2.csv]

CodeString	loadings
PP_Compare_diff2.olbt_s5	0.781060972
PP_Compare_diff1.olbt_s5	0.7784149
SC_FluctAnal_sign_2_dfa_50_2_logi.r1_se2	0.77604144
FC_LocalSimple_lfit5.tauresrat	0.775659667
SC_FluctAnal_sign_2_dfa_50_2_logi.ratsplitminerr	0.775003126
FC_LoopLocalSimple_mean.sws_chn	0.774740187
FC_LocalSimple_mean2.tauresrat	0.772858682
FC_LocalSimple_mean4.tauresrat	0.772849086
SC_FluctAnal_2_dfa_50_1_2_logi.ratsplitminerr	0.772179664
PP_Compare_diff1.olbt_s2	0.771629892
SC_FluctAnal_sign_2_dfa_50_2_logi.r1_se1	0.769886535
PP_Compare_diff2.olbt_s2	0.769789932
EN_mse_1-10_2_015_rescale_tau.minSampEn	0.769722669
DN_RemovePoints_absclose_08_remove.fzcacrat	0.769314151
SC_FluctAnal_2_range_50_logi.r1_linfitint	0.769155851
SP_Summaries_pgram_hamm.fpoly2_sse	0.767671931
WL_cwt_sym2_32.meanabsC	0.766970201
SC_FluctAnal_2_dfa_50_0_logi.r1_linfitint	0.766538852
WL_cwt_db3_32.meanabsC	0.765911989
FC_LocalSimple_mean3.tauresrat	0.765261255
SC_FluctAnal_2_dfa_50_2_logi.r1_se2	0.764454145
SC_MMA_0__n5_5.qHurstStd	0.763730078
SP_Summaries_pgram_hamm.fpoly2_rmse	0.763301787
SC_FluctAnal_2_std_50_logi.r1_linfitint	0.762544691
FC_LocalSimple_median3.tauresrat	0.762153981
SC_FluctAnal_2_dfa_50_3_logi.r1_se2	0.761633351
SP_Summaries_welch_rect.fpoly2_sse	0.761630855
SP_Summaries_fft.fpoly2_sse	0.761630855
FC_LocalSimple_lfit4.tauresrat	0.760104674
SC_FluctAnal_2_iqr_50_logi.r1_linfitint	0.759929364
CO_tc3_ac.denom	0.759625645
FC_LocalSimple_mean1.tauresrat	0.7593036
SP_Summaries_welch_rect.fpoly2_rmse	0.75716852
SP_Summaries_fft.fpoly2_rmse	0.75716852
FC_LocalSimple_lfit3.tauresrat	0.756043024
SC_FluctAnal_2_dfa_50_1_2_logi.r1_linfitint	0.75562726
MF_ExpSmoothing_05_best.acmnd0	0.754280335
DN_RemovePoints_absfar_08_saturate.ac2diff	0.753687574
FC_LoopLocalSimple_mean.sws_meansgndiff	0.753422479
SC_FluctAnal_2_rsrange_50_logi.r2_alpha	0.753045371
FC_LocalSimple_lfit2.tauresrat	0.752838899
CO_trev_ac.denom	0.752032737
SC_FluctAnal_2_iqr_50_logi.ratsplitminerr	0.75073035
NL_embed_PCA_mi_10.perc_3	0.748673515
SC_FluctAnal_2_rsrange_50_logi.r2_resac1	0.747872229
SC_FluctAnal_sign_2_dfa_50_2_logi.linfitint	0.747790568
SC_FluctAnal_2_rsrangefit_50_1_logi.linfitint	0.746179403
CO_AddNoise_ac_gaussian.fitexpa	0.745534963
FC_LocalSimple_median5.tauresrat	0.745413282
CO_AddNoise_ac_gaussian.linfit_mse	0.745230166
SY_SpreadRandomLocal_ac2_100.stdskew	0.74338676
CO_AddNoise_ac_gaussian.fitlinb	0.743163029
SC_FluctAnal_2_rsrangefit_50_1_logi.r2_alpha	0.742749289
SY_SpreadRandomLocal_ac2_100.stdkurt	0.741249813
PH_ForcePotential_dblwell_1_05_02.pcross	0.740845177
SC_FluctAnal_2_dfa_50_1_3_logi.ratsplitminerr	0.739103134
SC_FluctAnal_2_rsrange_50_logi.linfitint	0.738936054
SC_FluctAnal_2_dfa_50_1_2_logi.r1_ssr	0.738131022
CO_glscf_1_5_tau	0.737914775
SY_DynWin10.stdactaul	0.737892129
DN_RemovePoints_absfar_08_saturate.ac3diff	0.737636148
MF_GP_hyperparameters_covSEiso_covNoise_1_200_resample.mabserr_std	0.736177106
CO_AddNoise_ac_gaussian.ami_at_5	0.734210288
SC_FluctAnal_2_endptdiff_50_logi.r1_linfitint	0.733826092
SD_TSTL_surrogates_mi_100_2_tc3.stdsurr	0.73271298
MF_GP_hyperparameters_covSEiso_covPeriodic_covNoise_1_200_resample.rmserr	0.732568632
SP_Summaries_pgram_hamm.linfitloglog_lf_sigma	0.731894817
SP_Summaries_pgram_hamm.linfitloglog_lf_sea1	0.731894817
FC_LocalSimple_median7.tauresrat	0.731392373
SY_KPSStest_1.pValue	0.729247071
CO_tc3_mi.abs	0.729185419
SD_TSTL_surrogates_mi_100_1_tc3.stdsurr	0.728862804
DN_OutlierInclude_abs_001.nfla	0.727344585
SB_TransitionpAlphabet_20_ac.maxdiagfexp_a	0.727104156
MF_GP_hyperparameters_covSEiso_covPeriodic_covNoise_1_200_resample.mabserr_std	0.726518281
SP_Summaries_welch_rect.linfitloglog_lf_sea1	0.726363072
SP_Summaries_welch_rect.linfitloglog_lf_sigma	0.726363072
SP_Summaries_fft.linfitloglog_lf_sigma	0.726363072
SP_Summaries_fft.linfitloglog_lf_sea1	0.726363072
DN_SimpleFit_gauss1_ks.rmse	0.726223692
SP_Summaries_welch_rect.fpolysat_r2	0.72616778
SP_Summaries_fft.fpolysat_r2	0.72616778
SB_TransitionpAlphabet_20_ac.mineigfexp_r2	0.725680318
WL_DetailCoeffs_db3_max.max_mean	0.725676218
PH_ForcePotential_dblwell_1_02_01.pcrossup	0.725521241
SP_Summaries_pgram_hamm.fpolysat_r2	0.725194044
CO_glscf_2_5_tau	0.725087293
CO_trev_mi.denom	0.724964034
PH_ForcePotential_dblwell_1_05_02.range	0.724949248
CO_glscf_1_2_tau	0.724300346
SC_FluctAnal_sign_2_dfa_50_2_logi.r1_ssr	0.72304117
SC_FluctAnal_2_dfa_50_0_logi.ratsplitminerr	0.722766285
SB_TransitionpAlphabet_20_ac.maxdiagfexp_r2	0.722291614
SC_FluctAnal_sign_2_dfa_50_2_logi.se1	0.722046768
SC_FluctAnal_sign_2_dfa_50_2_logi.se2	0.722046768
SC_FluctAnal_2_dfa_50_1_2_logi.r1_se1	0.721743967
SC_FluctAnal_2_range_50_logi.ratsplitminerr	0.721697518
NL_TSTL_PoincareSection_max_ac.maxds	0.720907051
PP_Compare_diff1.statav8	0.720653775
DN_RemovePoints_absfar_08_remove.fzcacrat	0.719603392
PH_Walker_runningvar_15_50.w_std	0.718838326
PH_ForcePotential_dblwell_1_02_01.pcrossdown	0.718194066
PP_Compare_diff1.gauss1_kd_r2	0.717649497
PD_PeriodicityWang.th1	0.717614789
CO_glscf_2_2_tau	0.717609364
SC_FluctAnal_2_dfa_50_3_logi.se2	0.717553881
SC_FluctAnal_2_dfa_50_3_logi.se1	0.717553881
SP_Summaries_pgram_hamm.wmax_10	0.717212106
SC_FluctAnal_2_rsrange_50_logi.r2_ssr	0.716594791
WL_DetailCoeffs_db3_max.std_mean	0.71625494
SP_Summaries_welch_rect.wmax_10	0.716157766
SP_Summaries_fft.wmax_10	0.716157766
PH_ForcePotential_dblwell_1_02_01.pcross	0.715612506
SC_FluctAnal_2_dfa_50_1_logi.linfitint	0.715198704
SY_KPSStest_2.pValue	0.714872741
SY_SpreadRandomLocal_ac5_100.stdskew	0.714408782
CO_glscf_1_1_tau	0.714160782
CO_AddNoise_ac_even_10.fitexpa	0.714032647
MF_CompareAR_1_10_all.where01max	0.713863975
SC_FluctAnal_2_dfa_50_3_logi.meanssr	0.713796508
CO_AddNoise_ac_even_10.fitlinb	0.713755233
CO_FirstMax_ac	0.713493716
PP_Compare_diff2.gauss1_kd_r2	0.713307216
SC_FluctAnal_2_dfa_50_1_2_logi.r1_se2	0.713272524
WL_coeffs_db3_4.max_coeff	0.712687827
SC_FluctAnal_2_dfa_50_1_logi.ratsplitminerr	0.71258049
CO_glscf_1_10_tau	0.712357512
TSTL_localdensity_5_40_ac_2.iqrden	0.712194212
SY_SpreadRandomLocal_50_100.stdstd	0.712017232
MD_hrv_classic.lf	0.711713719
PP_Compare_diff1.swms5_2	0.711330452
WL_dwtcoeff_sym2_5.stdd_l5	0.709372427
WL_dwtcoeff_db3_5.maxd_l4	0.709128506
WL_dwtcoeff_db3_5.stdd_l5	0.708940007
SP_Summaries_fft.wmax_25	0.708855004
SP_Summaries_welch_rect.wmax_25	0.708849741
SY_SpreadRandomLocal_ac5_100.stdstd	0.708597132
DN_CompareKSFit_beta.adiff	0.706847714
WL_coeffs_db3_5.mean_coeff	0.706698814
SC_FluctAnal_2_dfa_50_2_logi.meanssr	0.706591629
WL_dwtcoeff_sym2_5.mind_l1	0.706344889
WL_dwtcoeff_sym2_5.noisestd_l5	0.705440532
MF_CompareAR_1_10_05.where01max	0.705288887
SC_FluctAnal_2_dfa_50_2_logi.linfitint	0.70491516
PP_ModelFit_ar_2.rmserrrat_rmgd	0.70453707
PP_Compare_diff1.swms10_1	0.704173789
CO_AddNoise_ac_even_10.fitexprmse	0.702518196
MF_StateSpace_n4sid_3_05_1.A_5	0.70169071
SB_TransitionpAlphabet_20_ac.stdeigfexp_r2	0.701433466
SC_FluctAnal_2_dfa_50_3_logi.r1_se1	0.700971835
PH_ForcePotential_dblwell_1_02_01.range	0.700850953
FC_LocalSimple_mean4.taures	0.700278402
CO_AutoCorrShape_posDrown.fexpacf_r2	0.700212516
WL_coeffs_db3_5.med_coeff	0.70018576
SC_FluctAnal_2_rsrangefit_50_1_logi.r2_resac1	0.699608349
SY_SlidingWindow_mom4_sampen5_10	0.699601072
SC_FluctAnal_2_rsrange_50_logi.meanssr	0.699507134
PP_Compare_resample_1_2.kscn_olapint	0.698618681
SP_Summaries_pgram_hamm.wmax_25	0.698519624
EN_mse_1-10_2_015_rescale_tau.meanch	0.69851726
CO_Embed2_Shapes_tau_circle_1.iqronrange	0.698339472
CO_Embed2_Basic_1.incircle_2	0.698120435
SY_SpreadRandomLocal_ac5_100.stdmean	0.697950645
CO_AddNoise_ac_std1_10.ac2	0.697588944
WL_dwtcoeff_db3_5.mind_l1	0.697465943
SC_FluctAnal_2_dfa_50_2_logi.r1_se1	0.697245381
CO_glscf_1_5_2	0.697183521
WL_dwtcoeff_db3_5.noisestd_l5	0.696624144
PH_Walker_prop_01.res_ac1	0.69638216
SB_TransitionpAlphabet_20_ac.maxeig_fexpr2	0.696027778
CO_AddNoise_ac_even_10.linfit_mse	0.695615962
DN_RemovePoints_max_08_saturate.ac1rat	0.695237123
SC_FluctAnal_2_rsrangefit_50_1_logi.r2_ssr	0.695015277
CO_AddNoise_ac_even_10.ami_at_5	0.694832318
SC_FluctAnal_2_rsrangefit_50_1_logi.meanssr	0.694799942
SC_FluctAnal_2_dfa_50_1_logi.meanssr	0.694678872
WL_DetailCoeffs_db3_max.corrcoef_max_medians	0.694641542
PH_ForcePotential_dblwell_1_02_01.std	0.694433833
WL_dwtcoeff_sym2_5.maxd_l4	0.694424488
CO_AutoCorrShape_posDrown.meanacf	0.693521193
SY_SpreadRandomLocal_100_100.stdstd	0.693501892
SY_SpreadRandomLocal_ac2_100.stdstd	0.693375633
SY_SlidingWindow_mom4_sampen10_10	0.692731454
PP_Compare_rav2.kscn_olapint	0.692459665
TSTL_localdensity_5_40_ac_fnnmar.ac1den	0.692443635
EN_Randomize_dyndist.sampen2_015fexpb	0.691977986
SB_TransitionMatrix_5ac.mineig	0.69120244
WL_cwt_db3_32.maxabsC	0.691056848
WL_cwt_db3_32.gam2	0.691044061
CO_glscf_2_5_1	0.690832355
SC_FluctAnal_2_std_50_logi.ratsplitminerr	0.690051981
DN_RemovePoints_max_08_saturate.ac2rat	0.689693832
TSTL_localdensity_5_40_ac_fnnmar.ac2den	0.689692179
FC_Surprise_dist_100_4_q_500.min	0.689626242
MF_StateSpace_n4sid_2_05_1.p4_5	0.689608792
WL_cwt_sym2_32.gam2	0.688738765
CO_Embed2_Shapes_tau_circle_01.iqr	0.688727295
CO_glscf_1_5_1	0.688477915
SC_FluctAnal_2_dfa_50_2_logi.se1	0.688423247
SC_FluctAnal_2_dfa_50_2_logi.se2	0.688423247
SY_DriftingMean100.min	0.688417004
WL_dwtcoeff_sym2_5.stdd_l4	0.688386294
WL_dwtcoeff_db3_5.mind_l2	0.688041447
DN_pleft_005	0.688036937
PH_ForcePotential_dblwell_1_05_02.pcrossup	0.688005047
WL_cwt_sym2_32.maxabsC	0.687723216
MF_armax_1_1_05_1.p5_5	0.686663212
CO_AddNoise_ac_quantiles_10.ami_at_5	0.686535706
CO_AddNoise_ac_gaussian.pdec	0.686428218
CO_AddNoise_ac_std1_10.ac1	0.686332934
EX_MovingThreshold_01_002.iqrq	0.686292261
DN_RemovePoints_absclose_08_remove.ac3diff	0.685998508
PP_Compare_medianf3.kscn_olapint	0.685431798
CO_AddNoise_ac_std1_10.fitlinb	0.685323203
SC_FluctAnal_2_dfa_50_3_logi.resac1	0.685318712
SP_Summaries_pgram_hamm.fpoly2csS_p2	0.684743325
SP_Summaries_welch_rect.ncross_f02	0.684558852
SP_Summaries_fft.ncross_f02	0.684558852
SP_Summaries_fft.wmax_5	0.684233009
SP_Summaries_welch_rect.wmax_5	0.684233009
NL_TSTL_FractalDimensions_5_20_02_1_10_0_32_ac_fnnmar.linfit_a	0.68395033
CO_AddNoise_ac_std1_10.fitexpa	0.683425763
CO_glscf_1_10_2	0.682518802
SP_Summaries_fft.fpoly2csS_p2	0.682494562
SP_Summaries_welch_rect.fpoly2csS_p2	0.682494561
DN_FitKernelSmoothraw.area_005	0.682192003
SC_FluctAnal_2_rsrange_50_logi.r1_alpha	0.682118955
SC_FluctAnal_2_dfa_50_3_logi.r1_alpha	0.681607528
WL_dwtcoeff_sym2_5.mind_l2	0.681524823
CO_AddNoise_ac_gaussian.ami_at_10	0.681408572
FC_Surprise_dist_100_5_q_500.min	0.681059086
CO_Embed2_Dist_tau.d_expfit_meandiff	0.681000243
CO_AddNoise_ac_quantiles_10.fitlinb	0.680866811
FC_LocalSimple_median7.ac2	0.680800935
DN_OutlierInclude_abs_001.nfexpc	0.680642139
SP_Summaries_pgram_hamm.ncross_f02	0.680526239
NL_TSTL_FractalDimensions_2_100_02_1_5_10_32_1_5.rangeq	0.680490159
SY_SpreadRandomLocal_ac2_100.stdsampen1_015	0.680488911
SC_FluctAnal_2_range_50_logi.r1_ssr	0.68046001
CO_AddNoise_ac_quantiles_10.fitexpa	0.680429346
CO_Embed2_Shapes_tau_circle_1.std	0.680371686
SB_TransitionpAlphabet_20_ac.maxeig_fexpa	0.680111443
CO_Embed2_Shapes_tau_circle_1.max	0.679683065
DN_OutlierInclude_abs_001.nflrmse	0.679467598
CO_glscf_1_10_1	0.678950072
CO_AddNoise_ac_even_10.fitexpr2	0.678844517
WL_cwt_db3_32.std_ssc	0.678628699
FC_Surprise_dist_20_2_udq_500.std	0.678306225
PD_PeriodicityWang.th5	0.678169564
SY_SpreadRandomLocal_ac2_100.stdmean	0.677583477
MF_arfit_1_8_sbc.stdper	0.677542411
FC_LoopLocalSimple_mean.sws_fexp_c	0.677539684
MF_arfit_1_8_sbc.maxper	0.677213956
WL_coeffs_db3_5.max_coeff	0.677073795
MF_ExpSmoothing_05_best.ac2	0.676706321
CO_Embed2_Shapes_tau_circle_1.iqr	0.676341603
TSTL_localdensity_5_40_ac_fnnmar.iqrden	0.676301314
DN_RemovePoints_min_08_saturate.ac1rat	0.676259722
MF_arfit_1_8_sbc.A2	0.675912098
NL_TSTL_PoincareSection_max_ac.stdD	0.675564563
SP_Summaries_fft.ncross_f01	0.675357389
SP_Summaries_welch_rect.ncross_f01	0.675357389
AC_nl_001	0.675310973
WL_cwt_sym2_32.std_ssc	0.674918952
FC_Surprise_dist_20_2_q_500.uq	0.674735623
CO_Embed2_Shapes_tau_circle_01.std	0.674663826
SC_MMA_0__n5_5.stdStdHurstQ	0.674630249
PP_Compare_diff2.statav10	0.674576179
DN_RemovePoints_absfar_01_remove.sumabsacfdiff	0.674459909
DN_OutlierInclude_n_001.nfla	0.674079011
EN_rpde_3_ac.meanNonZero	0.674059403
MF_AR_arcov_5.a6	0.673890828
PH_Walker_prop_09.sw_minrat	0.673819379
MF_arfit_1_8_sbc.meanper	0.673775823
NL_TSTL_FractalDimensions_2_100_02_1_5_10_32_1_5.linfit_a	0.673691284
CO_glscf_2_5_2	0.673658679
CO_Embed2_Shapes_tau_circle_1.median	0.672340279
SY_SpreadRandomLocal_50_100.meanac2	0.671597305
DN_SimpleFit_gauss2_ks.rmse	0.671449368
SP_Summaries_pgram_hamm.ncross_f01	0.671332879
SB_TransitionpAlphabet_40_1.maxdiagfexp_rmse	0.671209224
SC_MMA_0__n5_5.stdStdHurstScale	0.671061002
CO_Embed2_Shapes_tau_circle_01.mean	0.670516606
WL_dwtcoeff_sym2_5.maxd_l5	0.670417092
CO_Embed2_Basic_tau.incircle_1	0.670355108
AC_nl_002	0.670286404
EN_mse_1-10_2_015_diff1.sampen_s7	0.669989634
EN_mse_1-10_2_015_diff1.sampen_s6	0.669931152
MF_StateSpace_n4sid_1_05_1.ac2	0.669799206
CO_Embed2_Basic_tau.updiag05	0.669778958
MD_hrv_classic.hf	0.66977055
EN_mse_1-10_2_015_diff1.sampen_s8	0.669508077
CO_AddNoise_ac_quantiles_10.linfit_mse	0.669504719
PH_Walker_prop_05.sw_minrat	0.669351322
SC_FluctAnal_2_dfa_50_0_logi.prop_r1	0.668957864
DN_OutlierInclude_abs_001.mfexpa	0.668946308
SC_FluctAnal_2_dfa_50_0_logi.logtausplit	0.668920252
EN_DistributionEntropy_hist_auto_03	0.668852798
SB_BinaryStats_diff.longstretch0	0.668848954
EN_Randomize_permute.sampen2_015fexpb	0.668724098
CO_Embed2_Shapes_tau_circle_1.mean	0.668589782
PP_Compare_rav3.kscn_olapint	0.668530818
DN_OutlierInclude_abs_001.stdrflr2	0.668169234
AC_nl_112	0.66790411
DN_RemovePoints_min_08_saturate.ac2rat	0.667717001
WL_dwtcoeff_db3_5.maxd_l5	0.667514691
PP_Compare_medianf4.kscn_olapint	0.66747472
WL_DetailCoeffs_db3_max.std_max	0.66715903
SC_FluctAnal_2_dfa_50_1_2_logi.linfitint	0.667052691
EN_mse_1-10_2_015_diff1.sampen_s9	0.667006366
MF_StateSpace_n4sid_2_05_1.acsnd0	0.666910423
DN_CompareKSFit_norm.adiff	0.666606109
PP_Compare_diff1.statav10	0.666380647
CO_AddNoise_ac_gaussian.fitexpr2	0.666182986
PP_Compare_diff2.swms5_2	0.666079292
TSTL_localdensity_5_40_ac_fnnmar.stdden	0.665876223
CO_AddNoise_ac_std1_10.fitexpr2	0.665751104
FC_LocalSimple_median5.ac2	0.665697064
SC_FluctAnal_2_endptdiff_50_logi.ratsplitminerr	0.665559058
WL_DetailCoeffs_db3_max.wheremax_median	0.665311338
WL_DetailCoeffs_db3_max.std_median	0.665191362
MF_CompareTestSets_y_ss_2_uniform_25_01_1.stdrats_mean	0.665124918
MF_CompareTestSets_y_ss_2_uniform_25_01_1.stdrats_median	0.665082973
CO_AddNoise_ac_even_10.ac2	0.664654
SB_TransitionpAlphabet_20_ac.trcovfexp_r2	0.664616966
PH_Walker_biasprop_01_05.sw_minrat	0.664530331
SP_Summaries_pgram_hamm.wmax_5	0.664472128
EN_DistributionEntropy_hist_auto_02	0.664297172
AC_nl_012	0.664056996
EN_Randomize_statdist.sampen2_015fexpb	0.664052691
CO_Embed2_Basic_tau.medianincircle	0.664032582
MF_steps_ahead_arma_3_1_6.ac1_6	0.663801399
MF_steps_ahead_arma_3_1_6.meandiffrms	0.663596987
NW_VisibilityGraph_norm.iqrk	0.663503601
EN_mse_1-10_2_015_diff1.minSampEn	0.663125825
EN_mse_1-10_2_015_diff1.sampen_s10	0.663125825
MF_ExpSmoothing_05_best.p5_5	0.662525888
PH_ForcePotential_dblwell_1_05_02.pcrossdown	0.662311191
TSTL_localdensity_5_40_ac_fnnmar.ac3den	0.662301937
CO_Embed2_tau.mean_eucds	0.662245963
CO_AddNoise_ac_even_10.ac1	0.662163761
MF_armax_1_1_05_1.acmnd0	0.661775067
WL_DetailCoeffs_db3_max.max_max	0.661570856
EN_DistributionEntropy_hist_auto_01	0.661332275
AC_nl_233	0.660837972
CO_Embed2_Basic_1.incircle_1	0.660827913
SB_TransitionpAlphabet_40_1.maxdiagfexp_b	0.660581428
CO_Embed2_Basic_tau.parabdown01	0.660519654
NL_TSTL_FractalDimensions_2_100_02_1_5_10_32_ac_5.maxq	0.660339071
FC_LocalSimple_median5.taures	0.660292447
CO_AddNoise_ac_even_10.pdec	0.660278385
EN_mse_1-10_2_015_diff1.meanSampEn	0.660103766
AC_nl_013	0.659891869
CO_Embed2_Basic_tau.parabup05	0.659855942
SB_TransitionpAlphabet_40_1.trcovfexp_b	0.659655722
AC_nl_122	0.65958349
CO_glscf_2_2_1	0.659469871
SB_TransitionpAlphabet_40_1.trfexp_rmse	0.659256723
CO_AddNoise_ac_quantiles_10.fitexprmse	0.659196188
FC_LoopLocalSimple_mean.ac2_chn	0.659135803
MF_steps_ahead_arma_3_1_6.ac1_5	0.658438555
DN_SimpleFit_gauss1_hsqrt.resAC2	0.657840723
MF_GP_hyperparameters_covSEiso_covNoise_1_200_resample.rmserr	0.657229806
SP_Summaries_pgram_hamm.linfitloglog_all_sigma	0.657141225
SP_Summaries_pgram_hamm.linfitloglog_all_sea1	0.657141225
FC_LoopLocalSimple_mean.stderr_chn	0.657061609
DN_OutlierInclude_n_001.nflrmse	0.656628023
SC_FluctAnal_2_rsrangefit_50_1_logi.r1_alpha	0.656604899
SY_SlidingWindow_mom4_ent10_2	0.656549428
AC_nl_023	0.656261391
PH_Walker_biasprop_05_01.res_ac1	0.655896343
MF_steps_ahead_ar_2_6.ac1_6	0.655747361
FC_LocalSimple_mean4.ac2	0.655521364
MF_armax_1_1_05_1.ac2	0.655509767
CO_Embed2_tau.eucds2	0.655333817
NW_VisibilityGraph_norm.expnlogL	0.655251953
EN_mse_1-10_2_015_diff1.sampen_s5	0.655069173
SY_SlidingWindow_mom4_ent10_1	0.654871288
NW_VisibilityGraph_norm.meank	0.65486392
PH_Walker_biasprop_01_05.res_ac1	0.654831165
SC_FluctAnal_sign_2_dfa_50_2_logi.meanssr	0.654529639
SY_SpreadRandomLocal_200_100.stdstd	0.654418024
SY_SpreadRandomLocal_50_100.meanac1	0.654342222
SP_Summaries_welch_rect.linfitloglog_all_sigma	0.654319908
SP_Summaries_welch_rect.linfitloglog_all_sea1	0.654319908
SP_Summaries_fft.linfitloglog_all_sea1	0.654308846
SP_Summaries_fft.linfitloglog_all_sigma	0.654308846
SC_FluctAnal_2_dfa_50_1_3_logi.linfitint	0.654040848
CO_Embed2_Basic_tau.incircle_05	0.653785157
MF_armax_2_2_05_1.p4_5	0.653692084
DN_FitKernelSmoothraw.max	0.653593834
DN_FitKernelSmoothzscore.max	0.653593834
DN_OutlierInclude_abs_001.mfexpr2	0.653565002
SP_Summaries_welch_rect.fpolysat_a	0.65345547
SP_Summaries_fft.fpolysat_a	0.653455458
SP_Summaries_pgram_hamm.area_5_1	0.653148992
CO_Embed2_Basic_tau.incircle_2	0.653065002
DN_SimpleFit_gauss1_ks.resAC1	0.65303001
PP_Compare_rav4.kscn_olapint	0.652959798
TSTL_localdensity_5_40_ac_2.ac1den	0.652574112
MF_steps_ahead_ar_2_6.meandiffrms	0.652292478
PP_Compare_diff2.statav8	0.652191886
DN_OutlierInclude_abs_001.stdrfexpa	0.652176622
DN_SimpleFit_gauss1_ks.resAC2	0.652036081
DN_OutlierInclude_p_001.nflrmse	0.652012691
FC_Surprise_T2_100_4_q_500.mean	0.651778263
FC_LocalSimple_median7.ac1	0.651650575
FC_Surprise_T2_20_2_udq_500.std	0.651616
SY_SpreadRandomLocal_100_100.meanac2	0.651537694
NL_TSTL_FractalDimensions_2_10_n1_1_5_10_32_1_5.linfit_a	0.651467987
SP_Summaries_pgram_hamm.area_4_1	0.65136118
SC_FluctAnal_2_dfa_50_1_2_logi.r1_resac1	0.651276326
CO_glscf_1_2_1	0.651199265
PP_Compare_diff1.swms5_1	0.651075456
SB_TransitionpAlphabet_20_ac.trcovfexp_b	0.650976702
NL_MS_nlpe_3_ac.propbth	0.650966965
DN_Withinp_10	0.650682682
SP_Summaries_pgram_hamm.area_3_1	0.65038828
CO_Embed2_Basic_tau.parabdown05	0.650308687
NL_embed_PCA_mi_10.fb01	0.650219033
MF_steps_ahead_arma_3_1_6.rmserr_1	0.649224206
NW_VisibilityGraph_norm.entropy	0.64899889
AC_nl_123	0.648898781
FC_LoopLocalSimple_mean.stderr_peaksize	0.648882533
CO_Embed2_Basic_1.medianincircle	0.648791361
MF_FitSubsegments_arma_2_2_uniform_25_01.q_1_max	0.648667518
MF_steps_ahead_ar_2_6.ac1_5	0.648661619
MF_StateSpace_n4sid_2_05_1.A_4	0.648621651
MF_steps_ahead_ss_best_6.meandiffrms	0.648535675
SY_DriftingMean50.min	0.648367644
DN_RemovePoints_absclose_08_remove.std	0.648215891
AC_nl_133	0.648080158
EN_DistributionEntropy_hist_auto_005	0.647075384
MF_steps_ahead_arma_3_1_6.ac1_4	0.646990495
SY_SpreadRandomLocal_100_100.stdskew	0.646984297
SP_Summaries_pgram_hamm.linfitsemilog_all_sea1	0.646804734
SP_Summaries_pgram_hamm.linfitsemilog_all_sigma	0.646804734
SC_FluctAnal_2_std_50_logi.prop_r1	0.646802869
SC_FluctAnal_2_std_50_logi.logtausplit	0.646760175
SY_SlidingWindow_mom4_ent10_10	0.646341353
CO_glscf_2_2_2	0.646257611
FC_Surprise_dist_10_tau_m2quad_500.std	0.646171496
AC_nl_024	0.646078685
DN_RemovePoints_absclose_05_remove.std	0.646053324
SD_TSTL_surrogates_mi_100_3_tc3.iqrsfrommedian	0.645925486
CO_Embed2_Basic_tau.incircle_02	0.645924224
NL_TSTL_FractalDimensions_2_10_n1_1_5_10_32_1_5.rangeq	0.645886602
IN_AutoMutualInfoStats_diff_20_gaussian.pminima	0.645869351
CO_Embed2_Shapes_tau_circle_01.iqronrange	0.645764486
FC_LocalSimple_median3.ac2	0.645708586
SY_SpreadRandomLocal_200_100.stdskew	0.645674487
CO_AddNoise_ac_quantiles_10.fitexpr2	0.645252351
AC_nl_11	0.645217158
CO_AutoCorrShape_drown.meanabsacf	0.645159063
MF_StateSpace_n4sid_1_05_1.p5_5	0.64513095
EN_mse_1-10_2_015_diff1.sampen_s4	0.645098606
CO_Embed2_Shapes_tau_circle_01.max	0.64502674
SY_SpreadRandomLocal_200_100.stdkurt	0.64481721
DN_OutlierInclude_p_001.nfla	0.644814627
FC_LocalSimple_mean3.ac2	0.644666909
SB_TransitionMatrix_51.stddiag	0.644664131
MF_steps_ahead_ss_best_6.ac1_6	0.644455867
SB_BinaryStats_diff.longstretch1	0.644193983
NW_VisibilityGraph_norm.ktau	0.644100288
SP_Summaries_welch_rect.statav5_m	0.644006777
SP_Summaries_fft.statav5_m	0.644006745
MF_AR_arcov_3.res_AC2	0.643894923
DN_Withinp_05	0.643755444
DN_RemovePoints_absfar_08_remove.ac1diff	0.64372975
FC_LocalSimple_median3.taures	0.643527693
PH_Walker_momentum_2.sw_maxrat	0.643506221
CO_Embed2_Basic_tau.incircle_01	0.643501762
SP_Summaries_welch_rect.linfitsemilog_all_sea1	0.643404862
SP_Summaries_fft.linfitsemilog_all_sea1	0.643395506
SY_SpreadRandomLocal_ac5_100.stdsampen1_015	0.64284152
NW_VisibilityGraph_norm.kac3	0.642820776
NW_VisibilityGraph_norm.evparam1	0.642738152
DN_OutlierInclude_p_001.nfexpc	0.642652355
EN_mse_1-10_2_015_rescale_tau.minScale	0.642600342
IN_AutoMutualInfoStats_diff_20_gaussian.pextrema	0.642070564
FC_LocalSimple_mean1.ac2	0.642057959
SB_TransitionpAlphabet_40_1.trfexp_b	0.64184187
DN_OutlierInclude_n_001.stdrflr2	0.641609963
CO_glscf_1_2_2	0.640702107
MF_armax_1_1_05_1.ac3n	0.640527463
FC_LocalSimple_mean3.taures	0.640448773
CO_glscf_1_5_3	0.640426951
MF_GARCHfit_ar_P1_Q2.minsigma	0.640290012
MF_GARCHfit_ar_P1_Q1.minsigma	0.640261751
AC_nl_113	0.640221728
TSTL_localdensity_5_40_ac_fnnmar.ac4den	0.640128637
FC_Surprise_T2_100_5_q_500.mean	0.639985114
DN_RemovePoints_absfar_01_saturate.ac3diff	0.639791965
SP_Summaries_welch_rect.statav4_m	0.639776705
SP_Summaries_fft.statav4_m	0.639776683
MF_armax_1_1_05_1.p4_5	0.639746803
DN_CompareKSFit_norm.olapint	0.639633603
DN_RemovePoints_absclose_01_remove.std	0.639377897
SP_Summaries_pgram_hamm.fpolysat_a	0.639228813
AC_nl_011	0.639085371
DN_OutlierInclude_p_001.mfexpa	0.639067417
AC_nl_223	0.639001287
DN_Quantile_99	0.639001247
AC_nl_12	0.63880523
MF_GARCHfit_ar_P1_Q1.stde_minfpe	0.638766985
MF_GARCHfit_ar_P1_Q2.stde_minfpe	0.638746865
WL_dwtcoeff_db3_5.stdd_l4	0.638728893
FC_Surprise_dist_20_2_q_500.mean	0.638611497
MF_armax_1_1_05_1.ac3	0.6385989
MF_armax_1_1_05_1.dwts	0.638595525
AC_nl_124	0.638472899
DN_RemovePoints_absfar_08_remove.ac2diff	0.638223346
AC_nl_134	0.638148784
SY_SlidingWindow_s_ent10_2	0.638027044
DN_SimpleFit_sin3.resAC1	0.637926274
FC_LoopLocalSimple_mean.ac2_stdn	0.63777118
MF_CompareTestSets_y_ss_2_uniform_25_01_1.ac1s_mean	0.637561145
SP_Summaries_fft.statav3_m	0.637498408
SP_Summaries_welch_rect.statav3_m	0.637497904
CO_Embed2_Basic_1.incircle_05	0.637467167
SY_SlidingWindow_s_ent10_10	0.637293894
SP_Summaries_pgram_hamm.area_2_1	0.637235141
SY_SpreadRandomLocal_100_100.meanac1	0.637186374
FC_Surprise_T2_100_5_q_500.std	0.637159526
SP_Summaries_fft.area_5_1	0.637120605
SP_Summaries_welch_rect.area_5_1	0.637120605
DN_RemovePoints_max_08_saturate.ac3rat	0.637102336
NL_embed_PCA_1_10.top2	0.637068341
PH_Walker_momentum_2.sw_minrat	0.636869141
EN_Randomize_dyndist.ac1fexpa	0.636554361
DN_SimpleFit_sin2.resAC1	0.636478256
SP_Summaries_welch_rect.area_3_1	0.636255216
SP_Summaries_fft.area_3_1	0.636255216
NW_VisibilityGraph_norm.kac1	0.636039729
DN_SimpleFit_sin3.resAC2	0.635946808
SC_FluctAnal_2_range_50_logi.prop_r1	0.635882439
SC_FluctAnal_2_range_50_logi.logtausplit	0.635846613
MF_StateSpace_n4sid_1_05_1.p1_5	0.635722571
PH_Walker_prop_09.sw_maxrat	0.635715213
MF_StateSpace_n4sid_1_05_1.ac3n	0.635695707
MF_steps_ahead_ss_best_6.ac1_5	0.635643652
SP_Summaries_welch_rect.area_4_1	0.635563219
SP_Summaries_fft.area_4_1	0.635563219
AC_nl_22	0.635427323
IN_AutoMutualInfoStats_diff_20_gaussian.pmaxima	0.635412011
NL_TSTL_dimensions_50_ac_fnnmar.scr_co_mopt_minbad	0.635377598
MF_steps_ahead_ar_2_6.ac1_4	0.635131419
DN_SimpleFit_sin1.resAC1	0.634815329
PH_ForcePotential_sine_10_004_10.pcross	0.634766932
MF_StateSpace_n4sid_1_05_1.ac3	0.634626863
MF_steps_ahead_arma_3_1_6.rmserr_2	0.634528192
SY_SpreadRandomLocal_200_100.meanac2	0.634466077
SB_TransitionMatrix_41.stddiag	0.634454177
NL_TSTL_PoincareSection_max_mi.stdD	0.634452708
CO_AddNoise_ac_quantiles_10.ac1	0.634376446
EN_Randomize_dyndist.xcn1fexpa	0.634234268
SP_Summaries_fft.area_2_1	0.634126302
SP_Summaries_welch_rect.area_2_1	0.634126302
EN_Randomize_dyndist.xc1fexpa	0.634119885
CO_Embed2_Basic_1.incircle_3	0.634067107
SP_Summaries_welch_rect.statav2_m	0.63391087
SP_Summaries_fft.statav2_m	0.633910829
DN_SimpleFit_sin2.resAC2	0.633894264
MF_ARMA_orders_1_6_1_4.std_all_aics	0.633655908
PH_Walker_runningvar_15_50.w_ac1	0.632980589
EN_Randomize_permute.xcn1fexpa	0.632968926
SC_FluctAnal_2_dfa_50_2_logi.resac1	0.632693588
MF_armax_2_2_05_1.acsnd0	0.632555752
MF_StateSpace_n4sid_3_05_1.ac1diff	0.632539565
MF_armax_3_1_05_1.acsnd0	0.632367406
EN_mse_1-10_2_015_diff1.meanch	0.632310249
MD_rawHRVmeas.SD2	0.632241659
MD_hrv_classic.SD2	0.632241659
MF_arfit_1_8_sbc.stdA	0.63219617
EN_Randomize_statdist.xcn1fexpa	0.632139676
FC_LocalSimple_mean2.ac2	0.632118588
PH_Walker_prop_09.w_ac1	0.631996001
AC_1	0.631925544
SC_FluctAnal_2_dfa_50_2_logi.r1_alpha	0.631908181
PH_Walker_prop_11.sw_ac1rat	0.631765157
SY_StdNthDerChange.fexp_b	0.63171477
EN_Randomize_statdist.ac1fexpa	0.631692962
SY_PPtest_0_5_ar_t1.minstat	0.631612006
PH_Walker_prop_09.w_std	0.631587008
DN_SimpleFit_sin1.resAC2	0.631508235
CO_AddNoise_ac_quantiles_10.ac2	0.631498479
SP_Summaries_pgram_hamm.logstd	0.631474356
FC_LocalSimple_median5.ac1	0.631422976
PH_Walker_prop_11.w_ac1	0.631273378
PH_Walker_momentum_5.sw_minrat	0.631218869
CO_tc3_1.denom	0.631092792
SY_SpreadRandomLocal_ac5_100.stdkurt	0.630950366
EX_MovingThreshold_1_01.stdkickf	0.630935143
WL_cwt_db3_32.maxonmed_ssc	0.630847104
SY_DriftingMeann10.min	0.630777634
DN_Quantile_30	0.630723609
PH_Walker_prop_11.w_ac2	0.63049474
SD_TSTL_surrogates_mi_100_1_trev.stdsurr	0.630446598
DN_Quantile_20	0.630445461
CO_Embed2_Basic_tau.downdiag05	0.63042687
SP_Summaries_pgram_hamm.linfitloglog_hf_a2	0.630375204
MF_armax_1_1_05_1.MA_1	0.630259542
AC_nl_022	0.630183637
MF_steps_ahead_arma_3_1_6.ac1_3	0.630182521
WL_cwt_sym2_32.stat_2_m_s	0.630162269
PH_Walker_prop_01.res_swss5_1	0.629970852
PH_Walker_biasprop_05_01.w_mean	0.629855976
MF_ARMA_orders_1_6_1_4.meanstd_aicsq	0.629815109
MF_ExpSmoothing_05_best.alphamin	0.629673767
TSTL_localdensity_5_40_ac_2.ac2den	0.629599227
EN_Randomize_dyndist.ac2fexpa	0.629519222
CO_glscf_1_1_1	0.629483496
EN_Randomize_permute.ac1fexpa	0.629194987
MF_ARMA_orders_1_6_1_4.meanstd_aicsp	0.629028151
CO_Embed2_Shapes_tau_circle_01.median	0.628912173
PP_ModelFit_ar_2.rmserrrat_d1	0.628789286
DN_RemovePoints_max_08_saturate.mean	0.6287689
MF_CompareTestSets_y_ar_4_rand_25_01_1.ac1s_iqr	0.628743483
SP_Summaries_pgram_hamm.statav5_m	0.6287284
SC_FluctAnal_2_dfa_50_3_logi.linfitint	0.628538396
WL_cwt_db3_32.stat_2_m_s	0.628526142
MF_ExpSmoothing_05_best.alphamin_1	0.628513913
EN_Randomize_statdist.xc1fexpa	0.62842447
EN_Randomize_permute.xc1fexpa	0.6283992
CO_trev_mi.absnum	0.628131238
MF_arfit_1_8_sbc.rmsA	0.628080966
ST_LocalExtrema_l100.zcext	0.62802295
CO_Embed2_Basic_tau.parabup01	0.627968453
AC_2	0.627865869
DN_FitKernelSmoothraw.area_010	0.627849288
FC_Surprise_T1_20_tau_m2quad_500.tstat	0.62778639
IN_AutoMutualInfoStats_diff_20_gaussian.ami15	0.627560491
CO_AddNoise_1_gaussian.ami_at_5	0.627504754
CO_AddNoise_1_gaussian.ami_at_10	0.627256218
CO_AddNoise_1_kraskov1_4.ami_at_15	0.627253051
PP_ModelFit_ar_2.rmserrrat_lf_02	0.627113944
EN_Randomize_permute.ac2fexpa	0.627103757
CO_AddNoise_ac_std1_10.linfit_mse	0.627003659
CO_AddNoise_1_gaussian.fitexprmse	0.626950052
CO_tc3_2.denom	0.626889072
CO_AddNoise_1_gaussian.fitlinb	0.626755744
CO_AddNoise_1_gaussian.ami_at_15	0.626718079
EN_mse_1-10_2_015_diff1.sampen_s3	0.626691372
IN_AutoMutualInfoStats_40_gaussian.stdami	0.626681528
DN_OutlierInclude_n_001.mfexpa	0.626663115
MF_CompareTestSets_y_ss_2_uniform_25_01_1.ac1s_median	0.626508993
SY_PPtest_0_5_ar_t1.meanstat	0.626506737
SY_SpreadRandomLocal_200_100.meanac1	0.626404234
PH_Walker_prop_05.sw_maxrat	0.626355118
CO_AddNoise_1_gaussian.fitexpa	0.626153027
CO_Embed2_Basic_1.incircle_02	0.626051293
CO_AddNoise_1_gaussian.fitexpr2	0.626032523
IN_AutoMutualInfoStats_40_gaussian.ami1	0.626031484
WL_cwt_sym2_32.stat_5_m_s	0.626001616
SY_PPtest_0_5_ar_t1.maxstat	0.625906045
SP_Summaries_pgram_hamm.statav4_m	0.625875981
CO_AddNoise_1_gaussian.ami_at_20	0.625813622
EN_Randomize_statdist.ac2fexpa	0.625738567
SY_SlidingWindow_s_ent10_1	0.625496513
CO_Embed2_Basic_1.incircle_01	0.625266489
NW_VisibilityGraph_norm.kac2	0.62501292
EN_Randomize_dyndist.xcn1fexpr2	0.624890028
PH_Walker_biasprop_05_01.sw_maxrat	0.624844157
CO_Embed2_Shapes_tau_circle_1.ac2	0.624660939
CO_TranslateShape_rectangle_2_pts.statav4_s	0.624639608
NW_VisibilityGraph_norm.stdk	0.624545433
NW_VisibilityGraph_norm.gaussnlogL	0.62452592
MF_CompareTestSets_y_ar_best_uniform_25_01_1.stdrats_median	0.624358547
MF_CompareTestSets_y_ar_best_uniform_25_01_1.stdrats_mean	0.624250319
MF_steps_ahead_arma_3_1_6.mabserr_1	0.624202403
PH_Walker_prop_09.w_ac2	0.624147114
MF_arfit_1_8_sbc.sumsqA	0.624055055
MF_StateSpace_n4sid_2_05_1.acmnd0	0.623947394
WL_cwt_db3_32.stat_5_m_s	0.623927358
CO_Embed2_tau.hist10std	0.623754774
PP_ModelFit_ar_2.rmserrrat_peaks_08	0.623600256
SP_Summaries_pgram_hamm.statav3_m	0.623526064
AC_nl_13	0.623028306
MF_AR_arcov_4.a5	0.623013424
EN_DistributionEntropy_hist_auto_002	0.622949499
CO_AddNoise_1_even_10.ami_at_10	0.622745756
CO_glscf_1_1_2	0.622700342
MF_steps_ahead_arma_3_1_6.ac1_2	0.622645362
NL_TSTL_PoincareSection_max_mi.maxds	0.622594419
MF_FitSubsegments_arma_2_2_uniform_25_01.q_2_max	0.622564054
IN_AutoMutualInfoStats_40_gaussian.ami2	0.622530089
PP_ModelFit_ar_2.rmserrrat_lf_02_d1	0.622462072
CO_AddNoise_1_quantiles_10.fitexpr2	0.622268188
AC_nl_034	0.622252443
CO_AddNoise_1_even_10.ami_at_5	0.622039428
PP_ModelFit_ar_2.rmserrrat_peaks_08_d1	0.621731
CP_ML_StepDetect_l1pwc_02.E	0.621720163
SY_SlidingWindow_s_ent5_10	0.621661628
MF_CompareTestSets_y_ss_best_uniform_25_01_1.stdrats_median	0.621572928
MF_steps_ahead_ar_best_6.meandiffrms	0.621466724
DN_OutlierInclude_n_001.stdrfexpa	0.621390076
CO_glscf_1_10_3	0.62111134
MF_steps_ahead_ss_best_6.ac1_4	0.621055383
CO_Embed2_Shapes_tau_circle_1.ac1	0.621052787
EN_DistributionEntropy_ks__03	0.621019857
EN_DistributionEntropy_raw_ks__03	0.621019857
MF_steps_ahead_ar_2_6.ac1_3	0.620720271
MF_CompareTestSets_y_ss_best_uniform_25_01_1.stdrats_mean	0.620713161
FC_LocalSimple_mean4.ac1	0.620633671
CO_AddNoise_1_even_10.fitlinb	0.620565473
PH_Walker_momentum_2.w_ac1	0.620548418
PH_Walker_biasprop_05_01.w_median	0.620509237
CO_Embed2_Basic_tau.updiag01	0.620404087
EN_mse_1-10_2_015_diff1.sampen_s1	0.620368374
EN_mse_1-10_2_015_diff1.maxSampEn	0.620368374
ST_MomentCorr_002_02_mean_std_sqrt.mi	0.6203138
PH_Walker_runningvar_15_50.w_ac2	0.620272704
CO_AddNoise_ac_std1_10.fitexprmse	0.620152126
SY_LocalGlobal_unicg500.ac1	0.620071071
WL_dwtcoeff_sym2_5.noisestd_l4	0.620013043
CO_AddNoise_1_quantiles_10.ami_at_20	0.619551279
SP_Summaries_pgram_hamm.statav2_m	0.619518789
SP_Summaries_pgram_hamm.numPromPeaks_5	0.619449744
CO_AddNoise_1_even_10.ami_at_15	0.619425856
FC_LoopLocalSimple_mean.stderr_meansgndiff	0.619384238
MF_StateSpace_n4sid_1_05_1.ac1diff	0.619195732
CO_AddNoise_1_even_10.fitexpa	0.619180919
CO_HistogramAMI_even_10bin.ami1	0.619120394
CO_Embed2_Basic_1.parabup05	0.61874182
EN_mse_1-10_2_015.maxScale	0.618623775
SC_FluctAnal_2_dfa_50_3_logi.ssr	0.618400922
CO_AddNoise_1_even_10.fitexprmse	0.61829357
MF_CompareTestSets_y_ar_4_rand_25_01_1.stdrats_mean	0.618207565
MF_StateSpace_n4sid_1_05_1.acmnd0	0.618007631
SD_TSTL_surrogates_mi_100_2_trev.stdsurr	0.617805068
CO_AddNoise_1_gaussian.linfit_mse	0.617736793
SB_MotifThree_diffquant.abba	0.617684515
FC_Surprise_dist_100_5_q_500.uq	0.617465573
PP_ModelFit_ar_2.rmserrrat_d2	0.617453916
CO_AddNoise_1_even_10.fitexpr2	0.617422941
SB_TransitionpAlphabet_40_1.meandiagfexp_rmse	0.617394302
SY_SlidingWindow_mom4_sampen2_10	0.617260018
CO_AddNoise_1_kraskov1_4.ami_at_5	0.61703687
MF_armax_2_2_05_1.ac3n	0.616967581
PH_Walker_prop_05.res_ac1	0.616963065
MF_AR_arcov_3.res_AC1	0.616939124
MF_GP_hyperparameters_covSEiso_covNoise_1_200_first.mabserr_std	0.616864854
AC_nl_135	0.61681403
CO_HistogramAMI_even_10bin.ami2	0.616536643
CO_tc3_ac.absnum	0.616529388
CO_Embed2_Basic_1.parabdown05	0.616009091
CO_Embed2_AngleTau_50.ac1_thetaac1	0.615923254
MF_steps_ahead_arma_3_1_6.mabserr_2	0.615911332
PH_Walker_prop_05.w_ac1	0.615815088
MF_CompareTestSets_y_ar_4_rand_25_01_1.stdrats_median	0.615568283
MF_steps_ahead_ar_best_6.ac1_6	0.615402514
SY_SlidingWindow_mom3_sampen10_10	0.615270538
CO_Embed2_AngleTau_50.min_thetaac1	0.615200511
SC_FluctAnal_2_dfa_50_0_logi.r1_ssr	0.615107754
DN_RemovePoints_min_08_saturate.ac3rat	0.615093413
MF_armax_2_2_05_1.MA_2	0.615025903
CO_HistogramAMI_std2_2bin.ami1	0.61492226
SY_SlidingWindow_s_sampen10_2	0.614857112
SC_FluctAnal_2_range_50_logi.linfitint	0.6146714
MF_hmm_CompareNStates_06_24.LLtestdiff1	0.614622921
CO_Embed2_Basic_1.parabdown01	0.614426251
CO_AddNoise_1_quantiles_10.ami_at_15	0.614366387
PH_Walker_prop_05.w_std	0.614308934
ST_MomentCorr_002_02_median_iqr_sqrt.mi	0.614035183
EX_MovingThreshold_01_002.stdq	0.614006049
PH_Walker_momentum_2.w_std	0.613845723
CO_Embed2_Shapes_tau_circle_01.ac2	0.613709408
MF_GP_hyperparameters_covSEiso_covNoise_1_200_first.rmserr	0.6137006
EX_MovingThreshold_01_01.stdkickf	0.613365067
EN_mse_1-10_2_015_diff1.sampen_s2	0.613356351
NL_TSTL_ReturnTime_5_1_40_n1_1_8.iqr	0.613340085
CO_Embed2_Basic_tau.incircle_3	0.613310707
IN_AutoMutualInfoStats_diff_20_gaussian.ami20	0.613306812
CO_AddNoise_1_kraskov1_4.fitexprmse	0.613303666
NL_TSTL_PoincareSection_max_mi.stdy	0.613249935
SB_MotifThree_diffquant.cbbc	0.613136989
FC_Surprise_dist_20_2_udq_500.max	0.613085164
CO_Embed2_Basic_1.parabup01	0.61285235
MF_armax_2_2_05_1.acmnd0	0.612787104
WL_cwt_sym2_32.maxonmed_ssc	0.612750541
CO_AddNoise_1_kraskov1_4.fitlinb	0.612519941
DN_OutlierInclude_p_001.stdrflr2	0.611975352
PP_Compare_medianf10.kscn_olapint	0.611899407
PP_ModelFit_ar_2.rmserrrat_d3	0.611672598
SY_SlidingWindow_s_sampen10_10	0.611652053
CO_StickAngles_y.ac2_n	0.611589825
AC_nl_014	0.611507822
CO_AddNoise_1_even_10.linfit_mse	0.611487882
NL_MS_nlpe_fnn_mi.dwts	0.611098658
DN_RemovePoints_min_01_saturate.mean	0.610562719
CO_AddNoise_1_kraskov1_4.ami_at_10	0.610484452
WL_cwt_sym2_32.medianabsC	0.610407944
MF_armax_2_2_05_1.ac3	0.610403937
AC_nl_12345	0.610383069
CO_AddNoise_1_std1_10.fitexpr2	0.610206529
NL_TSTL_GPCorrSum2_n1_05_40_20_ac_fnnmar.robfit_a1	0.610111131
WL_coeffs_db3_4.mean_coeff	0.610004036
CP_ML_StepDetect_l1pwc_10.pshort_3	0.609972557
TSTL_localdensity_5_40_ac_fnnmar.ac5den	0.609853153
CO_AddNoise_1_even_10.ami_at_20	0.609733083
CO_RM_AMInformation_1	0.609714883
CO_HistogramAMI_even_5bin.ami2	0.609646771
CO_StickAngles_y.ac2_all	0.609563469
PH_Walker_momentum_5.sw_maxrat	0.609438539
MF_steps_ahead_ss_best_6.ac1_3	0.609298792
MF_steps_ahead_ar_best_6.ac1_5	0.609076121
CO_Embed2_Shapes_tau_circle_01.ac1	0.608881242
MF_armax_3_1_05_1.MA_1	0.608697144
SY_VarRatioTest_4_1.ratio	0.608613567
SY_VarRatioTest_4_1.stat	0.608613567
CO_HistogramAMI_std2_2bin.ami2	0.608414213
CO_AddNoise_1_kraskov1_4.fitexpa	0.60811904
MF_FitSubsegments_arma_2_2_uniform_25_01.p_2_max	0.607960667
CO_AddNoise_1_std1_10.ami_at_20	0.607729869
PP_Compare_diff2.gauss1_kd_resruns	0.607726245
IN_AutoMutualInfoStats_40_kraskov1_4.ami1	0.607589424
EN_mse_1-10_2_015.meanch	0.607516997
NL_embed_PCA_mi_10.perc_4	0.607508115
WL_DetailCoeffs_db3_max.wheremax_mean	0.607419903
CO_HistogramAMI_std2_5bin.ami1	0.607322145
SB_TransitionMatrix_4ac.mineig	0.607273554
CO_AddNoise_1_quantiles_10.ami_at_10	0.60703712
NL_embed_PCA_1_10.perc_2	0.607021389
AC_nl_1234	0.606825831
FC_LocalSimple_mean3.ac1	0.606811238
CO_TranslateShape_circle_25_pts.mean	0.606593985
IN_AutoMutualInfoStats_40_kraskov1_4.stdami	0.606588051
AC_nl_035	0.606458881
EN_Randomize_dyndist.xc1fexpr2	0.606450896
FC_Surprise_T1_50_tau_m2quad_500.std	0.606240937
NL_TSTL_PoincareSection_max_mi.minpbox5	0.605985797
CO_HistogramAMI_even_5bin.ami1	0.605620745
AC_nl_24	0.605548688
AC_nl_003	0.605390783
DN_RemovePoints_absfar_01_saturate.ac2diff	0.605390021
FC_LocalSimple_median3.ac1	0.605305144
SB_TransitionMatrix_51.TD1	0.605111698
SC_FluctAnal_mag_2_dfa_50_2_logi.meanssr	0.604977936
NL_TSTL_GPCorrSum2_n1_05_40_20_ac_fnnmar.robfit_s	0.604861886
NL_embed_PCA_mi_10.perc_5	0.604661432
MF_FitSubsegments_arma_2_2_uniform_25_01.q_2_mean	0.604435434
CO_HistogramAMI_std2_10bin.ami1	0.604205156
MF_FitSubsegments_arma_2_2_uniform_25_01.p_2_std	0.60419211
CO_RM_AMInformation_2	0.604017028
FC_LocalSimple_lfit4.swm	0.60397364
MF_FitSubsegments_arma_2_2_uniform_25_01.q_1_std	0.603947257
NL_TSTL_GPCorrSum2_n1_05_100_20_ac_fnnmar.robfit_s	0.60375431
NL_TSTL_GPCorrSum2_n1_05_100_20_ac_fnnmar.robfit_a1	0.603573545
MF_GARCHfit_ar_P1_Q1.constanterr	0.603055645
CO_glscf_2_5_3	0.602981661
MF_arfit_1_8_sbc.aerr_max	0.602660793
NW_VisibilityGraph_norm.ol90	0.602559535
MF_armax_3_1_05_1.AR_1	0.602511247
CO_TranslateShape_circle_15_pts.mean	0.601796608
MF_FitSubsegments_arma_2_2_uniform_25_01.q_2_min	0.601742108
NL_TSTL_PoincareSection_max_1.minx	0.601690081
DN_OutlierInclude_p_001.stdrfexpa	0.601638943
MF_steps_ahead_ar_2_6.ac1_2	0.60163741
FC_Surprise_T2_100_5_q_500.uq	0.601545917
NL_TSTL_PoincareSection_max_mi.hboxcounts5	0.601411915
NL_TSTL_GPCorrSum2_n1_05_40_20_ac_fnnmar.robfitresmeanabs	0.60138422
EN_DistributionEntropy_ks__02	0.601343868
EN_DistributionEntropy_raw_ks__02	0.601343868
SP_Summaries_pgram_hamm.maxw	0.601304879
SB_TransitionpAlphabet_40_1.meandiagfexp_b	0.601227572
MF_steps_ahead_ar_best_6.ac1_4	0.601094948
SC_FluctAnal_2_iqr_50_logi.r1_ssr	0.601005035
CO_HistogramAMI_std2_5bin.ami2	0.60072922
NL_TSTL_GPCorrSum2_n1_05_100_20_ac_fnnmar.robfitresmeanabs	0.600485368
CO_AddNoise_1_kraskov1_4.fitexpr2	0.600345019
IN_AutoMutualInfoStats_40_kraskov1_4.ami2	0.600322224
EX_MovingThreshold_01_002.stdkickf	0.600034345
MF_GP_hyperparameters_covSEiso_covPeriodic_covNoise_1_200_first.rmserr	0.599812437
CO_TranslateShape_circle_15_pts.threes	0.599316353
CO_TranslateShape_circle_15_pts.npatmode	0.599316353
SC_FluctAnal_2_dfa_50_0_logi.linfitint	0.599162437
MF_CompareTestSets_y_ar_best_uniform_25_01_1.ac1s_iqr	0.599160179
MF_steps_ahead_ss_best_6.ac1_2	0.599140454
CO_AddNoise_1_quantiles_10.ami_at_5	0.599079717
CO_StickAngles_y.ac2_p	0.599077352
SB_MotifThree_diffquant.cccc	0.599018646
IN_AutoMutualInfoStats_diff_20_gaussian.ami14	0.598504812
EN_DistributionEntropy_hist_10_03	0.598404414
SB_MotifThree_diffquant.aaba	0.598287502
PH_ForcePotential_sine_3_05_1.pcross	0.598272645
CO_HistogramAMI_std2_10bin.ami2	0.598130914
CO_StickAngles_y.q99_all	0.598128041
CO_AddNoise_1_quantiles_10.fitlinb	0.598052923
MF_armax_3_1_05_1.acmnd0	0.597983619
CO_TranslateShape_circle_25_pts.fives	0.597913534
CO_TranslateShape_circle_25_pts.npatmode	0.597913534
CO_TranslateShape_rectangle_2_pts.fives	0.597883593
CO_AddNoise_1_kraskov1_4.linfit_mse	0.597834825
FC_Surprise_dist_5_2_udq_500.std	0.597789864
MF_FitSubsegments_arma_2_2_uniform_25_01.q_2_std	0.597772347
ST_FitPolynomial_2	0.597440492
MF_GP_LocalPrediction_covSEiso_covNoise_5_3_10_beforeafter.stdmlik	0.597296244
SB_MotifThree_diffquant.bcbc	0.597236617
ST_MomentCorr_002_02_mean_std_sqrt.absR	0.597123149
DN_SimpleFit_gauss1_hsqrt.resAC1	0.597102861
MF_FitSubsegments_arma_2_2_uniform_25_01.p_1_std	0.597043229
CO_TranslateShape_rectangle_2_pts.std	0.596948633
SB_BinaryStats_diff.stdstretch0	0.596737655
CO_Embed2_tau.eucds3	0.596600534
EN_rpde_3_1.meanNonZero	0.596455201
CO_TranslateShape_rectangle_2_pts.npatmode	0.596319139
ST_MomentCorr_002_02_mean_std_sqrt.R	0.596303595
SB_TransitionMatrix_51.TD5	0.596264226
WL_fBM.p3	0.596045741
NL_TSTL_FractalDimensions_5_20_02_1_10_0_32_ac_fnnmar.rangeq	0.596008979
MF_ExpSmoothing_05_best.ac3	0.595936908
SB_MotifThree_diffquant.ccbc	0.595653465
SB_MotifThree_diffquant.cbcc	0.595557811
DN_SimpleFit_sin3.rmse	0.595459111
FC_LocalSimple_mean2.ac1	0.595286041
MF_steps_ahead_ar_best_6.ac1_3	0.595281853
CO_HistogramAMI_std1_2bin.ami1	0.595177754
MF_arfit_1_8_sbc.A1	0.595066929
CO_HistogramAMI_quantiles_10bin.ami1	0.594953716
MF_arfit_1_8_sbc.maxA	0.594781231
PH_Walker_momentum_2.w_ac2	0.594646872
SB_MotifThree_diffquant.abaa	0.594518987
CO_AddNoise_1_quantiles_10.fitexpa	0.594486441
SB_MotifThree_quantile.bbbc	0.594444332
SC_FluctAnal_2_std_50_logi.linfitint	0.594412836
MF_ExpSmoothing_05_best.ac3n	0.594313837
MF_GARCHfit_ar_P1_Q1.stde_ac2	0.594123352
MF_GARCHfit_ar_P1_Q2.stde_ac2	0.594113534
SB_BinaryStats_diff.stdstretch1	0.594038378
MF_GP_hyperparameters_covSEiso_covPeriodic_covNoise_1_200_first.mabserr_std	0.593965267
SB_TransitionMatrix_41.TD1	0.593950805
NL_TSTL_LargestLyap_n1_01_001_3_1_4.expfit_a	0.593904945
SB_MotifThree_diffquant.baba	0.593779303
DN_SimpleFit_sin1.rmse	0.593771777
PH_Walker_momentum_5.w_max	0.593771705
AC_nl_045	0.593770938
NL_TSTL_LargestLyap_n1_01_001_3_1_4.maxp	0.593766271
CO_TranslateShape_rectangle_2_pts.ones	0.593764157
FC_Surprise_dist_50_3_q_500.min	0.593633969
DN_SimpleFit_sin2.rmse	0.593619296
SB_MotifThree_diffquant.aba	0.593525171
MF_hmm_CompareNStates_06_24.chLLtest	0.593391488
SB_MotifThree_diffquant.abab	0.593358472
MD_polvar_1_3	0.593143378
SB_MotifThree_diffquant.cbc	0.593078854
MF_CompareTestSets_y_ss_best_uniform_25_01_1.ac1s_iqr	0.593075083
MF_steps_ahead_ar_best_6.ac1_2	0.592671904
SC_FluctAnal_2_dfa_50_1_logi.r1_se2	0.592599663
MD_polvar_1_4	0.592550777
CO_Embed2_Basic_1.updiag05	0.592543369
SB_MotifThree_diffquant.aaaa	0.592488598
MD_polvar_1_6	0.592426128
CO_HistogramAMI_std1_5bin.ami1	0.59238302
CO_AddNoise_ac_kraskov1_4.fitlinb	0.592340289
NL_TSTL_ReturnTime_10_1_1_n1_ac_8.phisthistmin	0.592321788
ST_FitPolynomial_4	0.592297916
MD_polvar_1_5	0.592283297
DN_Withinp_15	0.59217094
AC_nl_14	0.59209991
NL_MS_nlpe_fnn_mi.p4_5	0.592048863
MF_GARCHfit_ar_P1_Q2.constanterr	0.592037376
EN_Randomize_permute.ac1fexpr2	0.592014373
DN_RemovePoints_min_05_saturate.ac1rat	0.591886073
CO_HistogramAMI_std1_10bin.ami1	0.591779846
MF_GP_hyperparameters_covSEiso_covPeriodic_covNoise_1_200_first.std_S_data	0.591759796
FC_Surprise_T1_10_1_m2quad_500.tstat	0.591735884
CO_FirstMax_mi-gaussian	0.591368981
NL_TISEAN_c1_1_1_7_002_05.bestgoodness	0.59128974
CO_AddNoise_1_std1_10.fitexpa	0.591283806
DN_Quantile_10	0.59122352
CO_AddNoise_1_std1_10.fitlinb	0.591188389
DN_RemovePoints_absclose_05_remove.fzcacrat	0.59109162
ST_MomentCorr_002_02_median_iqr_sqrt.absR	0.591034696
SB_TransitionMatrix_51.stdeigcov	0.590856719
WL_cwt_sym2_32.pover80	0.590852788
NL_TSTL_GPCorrSum2_n1_05_100_20_ac_fnnmar.robfitresmeansq	0.590850358
MF_GARCHfit_ar_P1_Q1.constant	0.590471787
SB_TransitionMatrix_51.maxeigcov	0.590311266
MF_GP_LocalPrediction_covSEiso_covNoise_5_3_10_beforeafter.maxmlik	0.590295412
SY_SlidingWindow_mom3_sampen10_2	0.590227233
SB_MotifThree_quantile.cbbb	0.589760577
NL_TSTL_dimensions_50_ac_fnnmar.scr_bc_mopt_meanabsres	0.589716509
CO_Embed2_Basic_1.updiag01	0.589659126
CO_HistogramAMI_quantiles_10bin.ami2	0.589614045
CO_StickAngles_y.q99_n	0.589602478
ST_MomentCorr_002_02_median_iqr_abs.mi	0.589367023
EN_MS_LZcomplexity_7_diff	0.589307385
SB_TransitionMatrix_51.sumdiagcov	0.589200159
SB_BinaryStats_iqr.diff21stretch1	0.589156506
MF_armax_1_1_05_1.acsnd0	0.589127557
CO_AddNoise_1_std1_10.ami_at_15	0.589069825
MF_arfit_1_8_sbc.aerr_mean	0.589053736
CO_Embed2_Shapes_tau_circle_1.mode	0.5889613
EN_MS_LZcomplexity_4_diff	0.588958339
EN_SampEn_5_02_diff1.meanchsampen	0.588933832
SB_MotifTwo_diff.dddd	0.58887675
CO_fzcglscf_1_1	0.588864015
CO_HistogramAMI_std1_2bin.ami2	0.588844411
MF_AR_arcov_3.a4	0.588809366
CO_AddNoise_1_std1_10.ami_at_5	0.588777332
SB_TransitionMatrix_41.TD4	0.588748194
SC_FluctAnal_2_rsrangefit_50_1_logi.ssr	0.588524702
SB_TransitionpAlphabet_40_1.mineigfexp_rmse	0.588428104
MF_GP_hyperparameters_covSEiso_covNoise_1_200_first.std_S_data	0.588423545
EN_MS_LZcomplexity_10_diff	0.58839327
SB_TransitionMatrix_51.ondiag	0.588375699
ST_MomentCorr_002_02_median_iqr_sqrt.R	0.588348217
CO_AddNoise_ac_gaussian.ami_at_15	0.588260872
SB_MotifThree_quantile.aaa	0.588143133
CO_glscf_2_2_3	0.588090087
SB_MotifThree_diffquant.baaa	0.588081631
SY_VarRatioTest_24682468_00001111.maxstat	0.587995752
PD_PeriodicityWang.th2	0.587965302
SB_MotifThree_diffquant.cbcb	0.587885178
AC_nl_33	0.587847621
SB_MotifTwo_diff.uuuu	0.587772434
SB_MotifThree_diffquant.bc	0.587710356
SB_TransitionpAlphabet_40_1.stdeigfexp_b	0.587702904
CO_HistogramAMI_quantiles_5bin.ami1	0.587642487
SB_TransitionpAlphabet_40_1.trcovfexp_rmse	0.587631497
CO_TranslateShape_rectangle_2_pts.statav3_s	0.587573057
SB_TransitionMatrix_41.stdeigcov	0.587208293
SC_FluctAnal_2_dfa_50_1_logi.r1_ssr	0.587090717
CP_ML_StepDetect_l1pwc_10.E	0.587059262
NL_TSTL_GPCorrSum2_n1_05_40_20_ac_fnnmar.robfitresmeansq	0.587043953
SY_SlidingWindow_mom4_ent5_10	0.586885748
ST_LocalExtrema_l50.zcext	0.586731047
SB_TransitionMatrix_41.maxeigcov	0.586661643
NL_TISEAN_fnn_1_10_005.stdpfnn	0.586143415
SB_MotifThree_quantile.abbb	0.586142798
DN_RemovePoints_absfar_08_remove.ac3diff	0.586070397
CO_HistogramAMI_std1_5bin.ami2	0.585903925
SB_MotifThree_quantile.aa	0.585798007
EN_MS_LZcomplexity_6_diff	0.585795208
NL_TISEAN_fnn_mi_10_005.stdpfnn	0.585739005
MF_armax_3_1_05_1.ac2	0.585612664
CO_StickAngles_y.q99_p	0.585575315
EN_mse_1-10_2_015.sampen_s10	0.585569865
CO_AddNoise_1_quantiles_10.fitexprmse	0.585249098
CO_HistogramAMI_std1_10bin.ami2	0.585228816
SB_MotifThree_diffquant.bccc	0.585151241
AC_nl_246	0.585054411
CO_HistogramAMI_even_2bin.ami2	0.584813032
SB_MotifThree_quantile.aaaa	0.584400692
SB_TransitionMatrix_41.sumdiagcov	0.584379608
MF_GP_LocalPrediction_covSEiso_covNoise_10_3_20_randomgap.meanlogh1	0.584255325
CO_AddNoise_1_quantiles_10.linfit_mse	0.584144519
WL_cwt_db3_32.stat_5_s_s	0.584108474
MF_hmm_CompareNStates_06_24.chLLtrain	0.583998225
SB_MotifThree_diffquant.cccb	0.58396305
SB_TransitionMatrix_41.ondiag	0.583782382
SY_VarRatioTest_24682468_00001111.meanstat	0.583711285
CO_AddNoise_1_std1_10.linfit_mse	0.583607755
WL_cwt_sym2_32.stat_5_s_m	0.583458095
SC_FluctAnal_2_iqr_50_logi.prop_r1	0.583449673
SC_FluctAnal_2_iqr_50_logi.logtausplit	0.583362151
CP_ML_StepDetect_l1pwc_005.pshort_3	0.583322746
CO_AddNoise_1_std1_10.fitexprmse	0.583143959
SB_MotifThree_diffquant.aaab	0.583119268
CO_HistogramAMI_even_2bin.ami1	0.583112707
SC_FluctAnal_mag_2_dfa_50_2_logi.stdssr	0.583084019
CO_glscf_1_2_3	0.583081422
WL_cwt_sym2_32.stat_5_s_s	0.582575076
IN_AutoMutualInfoStats_diff_20_gaussian.pcrossq90	0.582447443
CO_AddNoise_1_std1_10.ami_at_10	0.582434794
CO_HistogramAMI_quantiles_5bin.ami2	0.58233346
SY_DriftingMeann5.min	0.582145759
SB_MotifThree_quantile.bbba	0.582129291
EN_MS_LZcomplexity_3_diff	0.581871635
SC_FluctAnal_2_dfa_50_1_2_logi.meanssr	0.581851274
MF_GP_LocalPrediction_covSEiso_covNoise_10_3_20_frombefore.stdmlik	0.581804075
CP_ML_StepDetect_l1pwc_005.nsegments	0.581550687
EN_rpde_3_ac.maxRPD	0.581540521
SB_MotifThree_diffquant.ccc	0.581387656
CO_AddNoise_ac_quantiles_10.pdec	0.581313486
EN_Randomize_dyndist.sampen2_015diff	0.581229303
SB_TransitionMatrix_31.ondiag	0.581084478
AC_nl_033	0.581079147
SP_Summaries_welch_rect.linfitloglog_hf_a2	0.581062131
SB_TransitionpAlphabet_40_1.mineigfexp_b	0.581057184
SP_Summaries_fft.linfitloglog_hf_a2	0.580970518
SB_BinaryStats_iqr.meanstretch1	0.580954291
SB_BinaryStats_iqr.meanstretch0	0.580942984
SB_TransitionpAlphabet_20_ac.symd_risept	0.580663719
WL_cwt_db3_32.stat_5_s_m	0.580486889
EN_Randomize_permute.sampen2_015diff	0.580395986
EN_MS_LZcomplexity_9_diff	0.580373284
SB_MotifThree_quantile.ccc	0.580333908
ST_MomentCorr_002_02_median_iqr_abs.absR	0.580265659
ST_MomentCorr_002_02_median_iqr_abs.R	0.580265659
EN_MS_LZcomplexity_8_diff	0.580253195
SB_MotifThree_diffquant.bbcc	0.580232339
MF_GP_LocalPrediction_covSEiso_covNoise_10_3_20_frombefore.maxmlik	0.580191362
SB_TransitionMatrix_31.sumdiagcov	0.580015111
EN_Randomize_statdist.sampen2_015diff	0.579762563
MF_steps_ahead_arma_3_1_6.maxdiffrms	0.579694169
ST_FitPolynomial_3	0.579595495
MF_GP_LocalPrediction_covSEiso_covNoise_10_3_20_frombefore.meanlogh1	0.579558314
EN_MS_LZcomplexity_5_diff	0.579549567
SB_MotifTwo_diff.ddd	0.579509785
SB_MotifThree_quantile.cc	0.579413153
SB_TransitionpAlphabet_20_ac.mineigfexp_b	0.57929872
FC_LoopLocalSimple_mean.ac1_stdn	0.579161778
SB_TransitionMatrix_51.TD2	0.579098015
EN_DistributionEntropy_hist_auto_001	0.579044675
CO_TranslateShape_rectangle_2_pts.statav2_s	0.578676546
SB_MotifTwo_mean.uu	0.578540532
EN_MS_LZcomplexity_2_diff	0.578329978
FC_LocalSimple_mean2.taures	0.577688716
NL_TSTL_PoincareSection_max_ac.maxpbox10	0.57766053
SB_BinaryStats_iqr.longstretch1	0.577640157
SB_MotifTwo_diff.uuu	0.577633808
MF_AR_arcov_5.a5	0.577511029
SB_MotifThree_diffquant.aaa	0.577204064
FC_LocalSimple_meantau.sws	0.577183394
CP_ML_StepDetect_l1pwc_005.E	0.577081705
SC_FluctAnal_2_iqr_50_logi.linfitint	0.577073311
MF_StateSpace_n4sid_2_05_1.ac1n	0.577051412
CO_StickAngles_y.ac1_n	0.576672381
PH_Walker_biasprop_05_01.w_max	0.576602201
SB_MotifTwo_mean.uuu	0.57656786
CO_Embed2_Basic_tau.ring1_05	0.576478232
WL_cwt_db3_32.pover80	0.576344773
MF_GARCHfit_ar_P1_Q2.lbq_max_diff_p	0.576342192
MF_GARCHfit_ar_P1_Q2.maxlbqpval_stde2	0.576342192
NL_TISEAN_fnn_ac_10_005.stdpfnn	0.575967399
DN_RemovePoints_min_05_saturate.ac2rat	0.575847069
SY_SlidingWindow_s_ent2_10	0.575776082
SY_SlidingWindow_s_sampen10_1	0.575744452
FC_Surprise_dist_100_4_q_500.uq	0.575740615
SB_MotifThree_diffquant.hhhh	0.575624375
SB_MotifThree_quantile.cccc	0.575613547
SB_MotifThree_quantile.bb	0.575585377
SB_MotifTwo_median.uu	0.575518052
NL_TSTL_dimensions_50_ac_fnnmar.co_meanscalingexp	0.575513174
SB_MotifThree_diffquant.bccb	0.575506178
SB_TransitionMatrix_21.mineig	0.575501978
SB_TransitionMatrix_21.ondiag	0.575501978
SB_MotifTwo_median.dd	0.575485908
SB_TransitionMatrix_31.mineig	0.575482742
WL_cwt_db3_32.medianabsC	0.575247333
NL_TSTL_ReturnTime_5_1_40_n1_1_8.pzeros	0.575093442
CO_StickAngles_y.tau_n	0.574928032
MF_GARCHfit_ar_P1_Q2.maxenglepval_stde	0.574913111
MF_GARCHfit_ar_P1_Q2.engle_max_diff_p	0.574913111
CO_StickAngles_y.ac1_all	0.574499464
MF_CompareAR_1_10_05.meandiff	0.57444549
SB_MotifTwo_median.ddd	0.574418771
FC_Surprise_T2_100_5_q_500.median	0.574416491
SB_MotifThree_diffquant.baab	0.57440143
MF_StateSpace_n4sid_2_05_1.ac1diff	0.574331021
SB_MotifTwo_median.uuu	0.574197924
MF_GARCHfit_ar_P1_Q1.maxlbqpval_stde2	0.574017726
MF_GARCHfit_ar_P1_Q1.lbq_max_diff_p	0.574017726
EN_Randomize_dyndist.ac3fexpa	0.57393872
SP_Summaries_fft.numPromPeaks_5	0.573822298
SP_Summaries_welch_rect.numPromPeaks_5	0.573822298
CO_AddNoise_1_std1_10.pdec	0.573580625
SB_TransitionMatrix_41.TD2	0.573351152
NL_TSTL_dimensions_50_ac_fnnmar.scr_bc_mopt_meansqres	0.573341823
CO_StickAngles_y.tau_all	0.572853537
MF_CompareAR_1_10_all.meandiff	0.572755177
SB_TransitionMatrix_21.sumdiagcov	0.572679593
NL_TSTL_PoincareSection_max_mi.iqrD	0.572665163
MF_GARCHfit_ar_P1_Q1.engle_max_diff_p	0.572522374
MF_GARCHfit_ar_P1_Q1.maxenglepval_stde	0.572522374
CO_Embed2_AngleTau_50.min_thetaac2	0.572456415
SB_MotifTwo_diff.hhhh	0.572312654
EN_Randomize_permute.ac3fexpa	0.572289994
EN_mse_1-10_2_015_rescale_tau.meanSampEn	0.572255366
NL_TSTL_GPCorrSum2_n1_05_40_20_ac_fnnmar.robfit_sea2	0.57216409
CO_HistogramAMI_quantiles_2bin.ami1	0.571970943
NL_MS_fnn_1_10_mi_5_1.stdpfnn	0.571966905
NL_MS_nlpe_fnn_mi.ac1n	0.571904723
NL_TSTL_ReturnTime_10_1_1_n1_ac_8.max	0.571884865
CO_glscf_1_1_3	0.57176068
SB_MotifThree_diffquant.bcb	0.571647715
AC_3	0.571235367
MF_GARCHfit_ar_P1_Q2.stde_sbc1	0.571229199
SB_TransitionMatrix_51.TD4	0.571074132
MF_StateSpace_n4sid_2_05_1.ac3n	0.571056455
SB_TransitionMatrix_41.TD3	0.570856982
SB_BinaryStats_mean.meanstretch1	0.570771954
SB_MotifTwo_mean.uuuu	0.570770398
SC_FluctAnal_sign_2_dfa_50_2_logi.resac1	0.570767993
EN_Randomize_statdist.ac3fexpa	0.570704592
SB_MotifThree_quantile.bbb	0.570681602
SY_SpreadRandomLocal_50_100.stdskew	0.570568777
MF_AR_arcov_4.res_AC2	0.570554291
DN_RemovePoints_absfar_08_saturate.fzcacrat	0.570480462
SB_MotifThree_diffquant.hhh	0.570320677
MF_GARCHfit_ar_P1_Q1.stde_sbc1	0.570229795
CO_StickAngles_y.ac1_p	0.570183727
EN_DistributionEntropy_hist_10_02	0.570100363
SY_SlidingWindow_s_ent5_2	0.570001943
SB_TransitionMatrix_51.TD3	0.569965289
SB_BinaryStats_iqr.stdstretch1	0.569871279
CO_tc3_3.denom	0.569871241
AC_nl_025	0.569731805
SB_MotifThree_diffquant.bbaa	0.569484076
SB_MotifThree_diffquant.bcc	0.569462767
SB_MotifTwo_mean.ddd	0.569420378
NL_TSTL_PoincareSection_max_mi.pwithinr01	0.569077424
PP_Compare_diff2.swms5_1	0.569072354
CO_AddNoise_ac_even_10.ami_at_10	0.569060784
NL_TISEAN_c1_1_1_7_002_05.bestestdstd	0.569054456
SB_MotifTwo_diff.hhh	0.568991603
EX_MovingThreshold_01_01.stdq	0.568898885
FC_Surprise_dist_100_4_q_500.mean	0.568761617
CO_StickAngles_y.tau_p	0.568709884
SB_MotifThree_diffquant.ab	0.568542018
PH_Walker_prop_09.res_ac1	0.568532383
TSTL_localdensity_5_40_ac_2.ac3den	0.568486637
DN_Moments_4	0.568412284
DN_Moments_raw_4	0.568412284
SB_MotifTwo_median.dddd	0.568163429
SB_MotifTwo_mean.dd	0.568096113
SB_MotifTwo_median.uuuu	0.568049343
IN_AutoMutualInfoStats_diff_20_kraskov1_4.pcrossmean	0.567878588
FC_LocalSimple_median7.sws	0.567851398
WL_coeffs_db3_4.med_coeff	0.567803536
PP_Compare_diff2.swms10_1	0.567761249
ST_LocalExtrema_n25.medianabsext	0.567578395
WL_cwt_sym2_32.pover90	0.567409736
MF_GARCHfit_ar_P1_Q2.constant	0.567283331
SY_SlidingWindow_mom4_ent5_2	0.56724441
SB_BinaryStats_mean.meanstretch0	0.567233144
CO_FirstMax_mi-hist_10	0.566960709
AC_nl_004	0.5669496
FC_Surprise_dist_5_1_m2quad_500.tstat	0.566845553
NL_TSTL_LargestLyap_n1_01_001_3_1_4.to05max	0.566678508
SB_MotifThree_diffquant.baa	0.56637774
MF_CompareTestSets_y_ss_2_uniform_25_01_1.ac1s_iqr	0.566320078
CO_Embed2_Shapes_tau_circle_01.statav5_m	0.566150058
CO_HistogramAMI_quantiles_2bin.ami2	0.565988916
WL_cwt_sym2_32.pover98	0.565829675
CO_StickAngles_y.kurtosis_n	0.565713035
CO_AutoCorrShape_drown.meanacf	0.565466251
MF_StateSpace_n4sid_2_05_1.popt	0.565155855
SB_MotifThree_diffquant.aab	0.565153602
FC_Surprise_dist_100_5_q_500.mean	0.565151784
MF_CompareTestSets_y_ar_4_rand_25_01_1.ac1s_std	0.564809707
SB_MotifTwo_mean.dddd	0.564808741
IN_AutoMutualInfoStats_40_gaussian.ami3	0.564687055
FC_Surprise_T1_10_tau_m2quad_500.tstat	0.564323145
CO_fzcglscf_1_2	0.564150538
SP_Summaries_pgram_hamm.ncross_f05	0.564150206
CO_Embed2_tau.eucds4	0.563974324
NW_VisibilityGraph_norm.evnlogL	0.563886032
MF_armax_2_2_05_1.ftbth	0.563789916
CO_HistogramAMI_even_10bin.ami3	0.563688613
PH_Walker_prop_05.w_ac2	0.563383357
CO_Embed2_Basic_1.ratdiag01	0.563365584
SB_MotifThree_quantile.bbbb	0.563019104
SY_SlidingWindow_mom3_ent10_2	0.562475849
CO_Embed2_Shapes_tau_circle_1.statav5_m	0.562377687
FC_Surprise_dist_20_2_q_500.std	0.562314325
WL_cwt_db3_32.max_ssc	0.562202585
NL_TSTL_PoincareSection_max_1.pwithin2	0.561916187
NL_TSTL_LargestLyap_n1_01_001_3_1_4.to07max	0.561880689
PP_Compare_resample_2_1.kscn_adiff	0.56156795
NL_TSTL_GPCorrSum2_n1_05_40_20_ac_fnnmar.robfit_sea1	0.561347142
NL_TSTL_dimensions_50_ac_fnnmar.co_minscalingexp	0.561315609
SB_MotifThree_diffquant.ccb	0.561233606
CP_ML_StepDetect_l1pwc_10.diffn12	0.561218889
SB_MotifThree_diffquant.ccbb	0.561201206
CO_Embed2_Basic_1.ratdiag05	0.561056807
SC_FluctAnal_2_dfa_50_2_logi.ratsplitminerr	0.560860899
SB_TransitionMatrix_41.mineig	0.560610589
AC_nl_046	0.560480963
MF_StateSpace_n4sid_2_05_1.ftbth	0.559953658
SB_MotifThree_diffquant.bbab	0.559947016
CP_ML_StepDetect_l1pwc_10.nsegments	0.559899438
IN_AutoMutualInfoStats_diff_20_gaussian.pcrossmean	0.559883335
EN_rpde_3_1.maxRPD	0.559882563
CO_AddNoise_ac_std1_10.ami_at_5	0.559794806
CO_StickAngles_y.kurtosis_all	0.559205696
MF_StateSpace_n4sid_2_05_1.ac2n	0.559101928
SY_VarRatioTest_24682468_00001111.minstat	0.558784167
NL_TSTL_PoincareSection_max_ac.maxpbox5	0.558604495
NL_TSTL_GPCorrSum2_n1_05_100_20_ac_fnnmar.robfit_sea2	0.558552675
DN_RemovePoints_min_08_saturate.std	0.558288969
MF_armax_3_1_05_1.ac3n	0.558250034
MF_GP_LocalPrediction_covSEiso_covNoise_10_3_20_randomgap.stdmlik	0.557961384
SY_VarRatioTest_2_1.stat	0.557792849
FC_LocalSimple_mean1.ac1	0.557775814
AC_nl_015	0.557602345
MF_FitSubsegments_arsbc_rand_25_01.orders_max	0.557510925
PP_Compare_diff2.statav4	0.557287588
WL_coeffs_db3_1.wb10m	0.557086873
MF_armax_3_1_05_1.p3_5	0.55701792
MF_FitSubsegments_ar_2_uniform_25_01.a_1_std	0.556676059
MS_shannon_3_1t10.stdent	0.556167328
SC_FluctAnal_2_iqr_50_logi.r1_se1	0.556074854
SY_SlidingWindow_s_s10_2	0.555807517
FC_LocalSimple_mean1.taures	0.55569597
ST_LocalExtrema_n25.meanabsext	0.555686399
SB_MotifThree_diffquant.cb	0.555630276
CP_l1pwc_sweep_lambda_0_005_095.corrsegerr	0.55527107
NL_TSTL_LargestLyap_n1_01_001_3_mi_fnnmar.expfit_rmse	0.555181085
NL_TSTL_LargestLyap_n1_01_001_3_mi_fnnmar.to07max	0.555096227
CO_TranslateShape_circle_35_pts.mean	0.555024921
PH_Walker_biasprop_01_05.w_std	0.555011817
WL_cwt_sym2_32.pover95	0.554992063
DN_RemovePoints_max_08_saturate.std	0.554967349
MF_AR_arcov_2.res_AC2	0.554945179
DN_RemovePoints_min_08_saturate.fzcacrat	0.554741959
CO_StickAngles_y.q10_all	0.554556111
DN_SimpleFit_gauss2_ks.resAC2	0.554140463
EN_Randomize_statdist.sampen2_015fexprmse	0.553956584
NL_embed_PCA_1_10.std	0.553747874
MF_hmm_CompareNStates_06_24.maxLLtrain	0.553646074
PH_Walker_biasprop_05_01.w_std	0.553492626
NL_TSTL_PoincareSection_max_ac.ac1D	0.553367158
MF_GARCHfit_ar_P1_Q1.stde_p1_5	0.553304605
MF_steps_ahead_ar_2_6.maxdiffrms	0.5532939
MF_GARCHfit_ar_P1_Q2.stde_p1_5	0.553239444
WL_coeffs_db3_1.wb1m	0.553173586
SB_MotifThree_diffquant.aabb	0.553170081
MF_GARCHfit_ar_P1_Q1.lbq_pval_stde_1	0.553053291
MF_GARCHfit_ar_P1_Q2.lbq_pval_stde_1	0.552788896
WL_cwt_db3_32.maxonmeanC	0.552573964
CO_Embed2_tau.std_eucdm	0.552295286
SB_TransitionpAlphabet_40_1.trcovfexp_a	0.552286924
MF_StateSpace_n4sid_2_05_1.ac3	0.552107101
WL_dwtcoeff_db3_5.noisestd_l4	0.551908384
CO_HistogramAMI_std2_2bin.ami3	0.551797894
MF_StateSpace_n4sid_1_05_1.ac1n	0.551717043
NL_TSTL_GPCorrSum2_n1_05_100_20_ac_fnnmar.maxlnCr	0.551633929
DN_CompareKSFit_beta.olapint	0.551598082
NL_TSTL_GPCorrSum2_n1_05_100_20_ac_fnnmar.robfit_sea1	0.55153445
NL_TSTL_GPCorrSum2_n1_05_40_20_ac_fnnmar.maxlnCr	0.551349435
MF_GP_LocalPrediction_covSEiso_covNoise_10_3_20_randomgap.meanlogh2	0.551267037
FC_LocalSimple_lfit2.ac2	0.551231318
CO_FirstMax_mi-hist_5	0.55099526
SY_SlidingWindow_s_s10_1	0.550794425
SB_MotifThree_diffquant.accc	0.550791542
SB_MotifThree_diffquant.ccca	0.550766974
CO_HistogramAMI_even_5bin.ami3	0.550665062
FC_LocalSimple_meantau.ac1	0.550630662
MF_arfit_1_8_sbc.meanpererr	0.550586062
MF_GP_LocalPrediction_covSEiso_covNoise_5_3_10_beforeafter.meanlogh1	0.550585291
FC_Surprise_dist_100_4_q_500.tstat	0.550454251
FC_Surprise_T1_100_4_udq_500.lq	0.550395911
SY_LocalGlobal_p05.iqr	0.54994204
CO_Embed2_Shapes_tau_circle_1.tau	0.549929419
SY_SlidingWindow_mom3_ent10_10	0.549855325
IN_AutoMutualInfoStats_diff_20_gaussian.pcrossmedian	0.549659585
SB_MotifTwo_diff.hh	0.549627176
AC_nl_056	0.549615243
CO_Embed2_Basic_tau.stdincircle	0.549361592
CO_StickAngles_y.kurtosis_p	0.549120436
WL_coeffs_db3_2.wb1m	0.549053072
CO_Embed2_Basic_tau.ratdiag05	0.548752429
SB_MotifTwo_diff.dd	0.548362048
PH_Walker_momentum_5.w_std	0.547974649
CO_AddNoise_ac_kraskov1_4.fitexpa	0.547845453
EN_DistributionEntropy_ks__01	0.547830811
EN_DistributionEntropy_raw_ks__01	0.547830811
SP_Summaries_fft.maxw	0.547587807
SP_Summaries_welch_rect.maxw	0.547587807
SB_MotifThree_diffquant.hh	0.546627425
MF_hmm_CompareNStates_06_24.meanLLtrain	0.546626966
MF_StateSpace_n4sid_1_05_1.acsnd0	0.546623579
CO_AddNoise_1_kraskov1_4.ami_at_20	0.546576665
SB_TransitionMatrix_51.mineig	0.546556235
MF_steps_ahead_ss_best_6.maxdiffrms	0.546448194
DN_OutlierInclude_abs_001.stdrflb	0.546308767
MF_armax_3_1_05_1.ac3	0.546306829
EN_Randomize_dyndist.sampen2_015fexprmse	0.546199966
MF_GP_LocalPrediction_covSEiso_covNoise_10_3_20_randomgap.maxmlik	0.546103079
FC_Surprise_T1_100_4_udq_500.tstat	0.546069713
PH_Walker_prop_11.res_ac1	0.545964986
MF_steps_ahead_ar_2_6.rmserr_2	0.545931722
CO_StickAngles_y.q10_n	0.545723581
WL_cwt_sym2_32.maxonmeanC	0.545619469
SB_MotifTwo_diff.uuud	0.545582579
SB_MotifThree_diffquant.aaac	0.545535535
SB_MotifTwo_diff.duuu	0.545490849
SY_SlidingWindow_mom4_ent5_1	0.545378494
SY_SlidingWindow_mom3_ent10_1	0.545343076
CO_RM_AMInformation_3	0.545313649
SB_MotifTwo_diff.uddd	0.545137335
SB_MotifTwo_diff.dddu	0.545068151
SB_BinaryStats_diff.meanstretch0	0.545064095
CO_StickAngles_y.q10_p	0.544835119
EN_Randomize_statdist.xcn1fexpr2	0.544609297
SB_TransitionpAlphabet_20_ac.trflin5_adjr2	0.544598186
NL_MS_fnn_1_10_mi_5_1.max1stepchange	0.544169947
NL_TSTL_PoincareSection_max_mi.pwithin02	0.543932299
CO_AddNoise_ac_kraskov1_4.firstUnder25	0.543872082
WL_coeffs_db3_1.wb25m	0.543381808
SC_FluctAnal_2_rsrange_50_logi.ssr	0.543310929
CO_Embed2_tau.eucds5	0.543084134
SY_SlidingWindow_s_s10_10	0.542936707
MF_hmm_CompareNStates_06_24.LLtestdiff2	0.542855176
FC_Surprise_dist_5_tau_m2quad_500.tstat	0.542558519
SY_SpreadRandomLocal_200_100.meanstd	0.542159705
MS_shannon_4_1t10.stdent	0.541687621
IN_AutoMutualInfoStats_40_kraskov1_4.ami3	0.541350192
CO_HistogramAMI_std2_5bin.ami3	0.54088883
CO_Embed2_Shapes_tau_circle_01.tau	0.540628645
MF_armax_1_1_05_1.p1_5	0.540354642
SB_BinaryStats_diff.meanstretch1	0.54025061
NL_TSTL_ReturnTime_10_1_1_n1_ac_8.std	0.540216455
CO_fzcglscf_2_2	0.540172224
CO_Embed2_Dist_tau.d_cv	0.539908954
NL_TSTL_LargestLyap_n1_01_001_3_1_4.expfit_b	0.539846152
MS_shannon_2_1t10.stdent	0.539298706
FC_Surprise_T1_50_3_q_500.tstat	0.5389384
SY_SpreadRandomLocal_100_100.meanstd	0.538747943
CO_HistogramAMI_std2_10bin.ami3	0.538738221
SB_MotifTwo_diff.uu	0.538616529
AC_nl_123456	0.538591107
SB_MotifThree_diffquant.caaa	0.538351606
MF_GP_LocalPrediction_covSEiso_covNoise_5_3_10_beforeafter.meanlogh2	0.538193194
AC_nl_1234567	0.538041865
CO_TranslateShape_circle_35_pts.sevens	0.537816463
CO_TranslateShape_circle_35_pts.npatmode	0.537816463
DN_Quantile_98	0.53757051
WL_cwt_sym2_32.max_ssc	0.537331045
MF_AR_arcov_4.a4	0.536966839
SC_FluctAnal_sign_2_dfa_50_2_logi.r1_resac1	0.536901399
DN_RemovePoints_absfar_01_saturate.fzcacrat	0.53687362
EN_mse_1-10_2_015.sampen_s9	0.536859438
NW_VisibilityGraph_norm.evparam2	0.536808965
SB_MotifThree_diffquant.bab	0.536733323
MF_FitSubsegments_arsbc_uniform_25_01.orders_max	0.536655588
SB_MotifThree_diffquant.aa	0.536587708
SB_MotifThree_diffquant.cc	0.536576812
CO_AddNoise_1_kraskov1_4.pdec	0.536369025
NL_TSTL_dimensions_50_ac_fnnmar.co_lfitmmax	0.53636684
MF_CompareTestSets_y_ar_best_uniform_25_01_1.ac1s_std	0.535898931
SB_MotifThree_diffquant.ba	0.535719922
NL_TSTL_PoincareSection_max_mi.stdx	0.535478982
NL_TSTL_PoincareSection_max_mi.meanD	0.535296561
IN_AutoMutualInfoStats_40_gaussian.pcrossmedian	0.535288028
EN_DistributionEntropy_hist_10_01	0.535139152
EX_MovingThreshold_1_002.stdkickf	0.535033639
TSTL_localdensity_5_40_ac_2.meanden	0.534986303
ST_MomentCorr_002_02_median_iqr_abs.density	0.534858573
WL_coeffs_db3_2.wb10m	0.53465183
MF_hmm_CompareNStates_06_24.maxLLtest	0.534601149
PD_PeriodicityWang.th7	0.533755561
NL_embed_PCA_1_10.range	0.53363413
FC_Surprise_T1_100_5_udq_500.median	0.533425934
SC_FluctAnal_2_dfa_50_1_logi.se2	0.53337283
SC_FluctAnal_2_dfa_50_1_logi.se1	0.53337283
WL_DetailCoeffs_db3_max.max_median	0.533229361
EN_SampEn_5_01_diff1.meanchsampen	0.533042561
CO_Embed2_Basic_tau.downdiag01	0.532593639
WL_cwt_sym2_32.stat_2_s_m	0.532528025
SC_FluctAnal_2_std_50_logi.r1_se1	0.532364443
PH_Walker_momentum_2.sw_taudiff	0.532009318
MF_armax_2_2_05_1.ac1n	0.531733948
CO_Embed2_Basic_tau.parabdown05_1	0.531619749
NL_TSTL_dimensions_50_ac_fnnmar.scr_bc_mopt_minbad	0.531545483
PP_Compare_diff1.statav6	0.531302989
FC_LocalSimple_lfit4.ac2	0.530929182
NL_TSTL_PoincareSection_max_1.pwithin1	0.530863437
MF_CompareTestSets_y_ss_best_uniform_25_01_1.ac1s_std	0.530646735
NL_TSTL_PoincareSection_max_mi.pwithin03	0.530485098
MF_AR_arcov_2.res_AC1	0.530458246
EN_DistributionEntropy_hist_10_005	0.52952653
SB_MotifThree_diffquant.bcbb	0.529376519
CO_HistogramAMI_quantiles_10bin.ami3	0.529069423
SY_SlidingWindow_mom3_sampen10_1	0.528992381
MF_steps_ahead_ss_best_6.rmserr_1	0.528751554
FC_LocalSimple_median7.taures	0.528739449
SC_FluctAnal_2_iqr_50_logi.r1_se2	0.528533604
SY_RangeEvolve.totnuq	0.528367523
AC_nl_1357	0.528192314
PH_Walker_prop_05.w_max	0.528168766
FC_LocalSimple_lfit3.ac2	0.528109122
CO_HistogramAMI_std1_2bin.ami3	0.527967181
MF_GARCHfit_ar_P1_Q1.lbq_mean_diff_p	0.527766067
AC_nl_044	0.527708355
CO_glscf_1_10_4	0.527612649
SC_FluctAnal_2_dfa_50_1_logi.r2_resac1	0.527536691
EN_Randomize_permute.sampen2_015fexprmse	0.527302989
MF_StateSpace_n4sid_1_05_1.ftbth	0.527275655
SY_LocalDistributions_5_each.meandiv	0.527076418
SB_MotifThree_diffquant.bbcb	0.526872459
SC_FluctAnal_2_endptdiff_50_logi.logtausplit	0.52681533
MF_GARCHfit_ar_P1_Q1.engle_mean_diff_p	0.526803928
SC_FluctAnal_2_endptdiff_50_logi.prop_r1	0.526728333
PP_Compare_diff1.gauss1_kd_resruns	0.526657064
SY_LocalDistributions_2_par.mindiv	0.526394213
SY_SlidingWindow_s_s5_10	0.526201109
PH_Walker_momentum_2.w_max	0.525897281
SY_SlidingWindow_s_sampen5_10	0.525516656
TSTL_localdensity_5_40_1_3.taumiden	0.525510862
MF_armax_2_2_05_1.ac2n	0.525473532
NL_TSTL_FractalDimensions_2_100_02_1_5_10_32_ac_5.meanDq	0.525382724
SY_SlidingWindow_ent_sampen10_10	0.525179029
CO_HistogramAMI_std1_5bin.ami3	0.524908374
WL_cwt_db3_32.stat_2_s_m	0.524856732
CO_HistogramAMI_std1_10bin.ami3	0.524790445
SY_SlidingWindow_s_s5_2	0.524595302
MF_GARCHfit_ar_P1_Q2.lbq_mean_diff_p	0.524443937
SB_TransitionMatrix_3ac.mineig	0.52418889
AC_nl_44	0.524040059
SY_LocalDistributions_5_par.meandiv	0.523755142
MF_GARCHfit_ar_P1_Q2.engle_mean_diff_p	0.52363021
NL_TSTL_ReturnTime_10_1_1_n1_ac_8.statrtys	0.522760205
SY_VarRatioTest_4_0.stat	0.522638416
NL_TSTL_FractalDimensions_2_100_02_1_5_10_32_ac_5.meanq	0.522584489
PP_Compare_resample_2_1.gauss1_kd_rmse	0.522000607
CO_glscf_1_5_4	0.521476187
WL_cwt_db3_32.pover98	0.521438222
SY_LocalDistributions_2_par.meandiv	0.521116658
SY_SlidingWindow_ent_ent10_2	0.520973177
NL_TSTL_PoincareSection_max_ac.pwithin03	0.520925478
IN_AutoMutualInfoStats_diff_20_gaussian.ami19	0.520856695
SY_SlidingWindow_s_s5_1	0.520728807
SY_LocalDistributions_2_each	0.520643247
NL_TSTL_PoincareSection_max_ac.pwithinr01	0.520553488
CO_Embed2_Shapes_tau_circle_01.mode_val	0.520414211
NL_embed_PCA_1_10.perc_1	0.520322347
DN_RemovePoints_min_01_saturate.fzcacrat	0.520135418
DN_RemovePoints_min_05_saturate.ac3rat	0.52008406
SY_SlidingWindow_ent_ent10_1	0.520067128
MF_steps_ahead_ar_2_6.mabserr_2	0.519371591
AC_nl_026	0.519326238
CO_HistogramAMI_quantiles_5bin.ami3	0.519251816
FC_Surprise_T1_100_4_udq_500.mean	0.519233139
SP_Summaries_fft.ncross_f05	0.5191606
SP_Summaries_welch_rect.ncross_f05	0.5191606
WL_cwt_db3_32.pover90	0.518785144
PP_Compare_diff1.statav4	0.518436731
MF_StateSpace_n4sid_1_05_1.popt	0.518389083
MF_armax_3_1_05_1.ftbth	0.518332572
FC_Surprise_dist_50_3_q_500.mean	0.518084398
EN_Randomize_permute.swss5_1fexpr2	0.517852671
NL_embed_PCA_ac_3.top2	0.517794978
MF_GARCHfit_ar_P1_Q1.minlbqpval_stde2	0.517553425
NL_embed_PCA_ac_3.std	0.517231444
NL_TSTL_dimensions_50_ac_fnnmar.co_maxscalingexp	0.517107523
MF_steps_ahead_ss_best_6.rmserr_2	0.516949868
MF_hmm_CompareNStates_06_24.meanLLtest	0.516881548
NL_TSTL_PoincareSection_max_1.miny	0.516573431
FC_Surprise_T1_50_3_udq_500.lq	0.516460011
NL_TSTL_PoincareSection_max_ac.pwithin02	0.51645628
FC_LocalSimple_meantau.ac2	0.516165869
EN_Randomize_statdist.ac3fexpr2	0.515657265
MF_steps_ahead_ar_best_6.maxdiffrms	0.515507069
FC_Surprise_dist_100_4_udq_500.min	0.515091831
NL_MS_nlpe_fnn_mi.p5_5	0.515089986
FC_LocalSimple_lfit5.ac2	0.515063502
SP_Summaries_pgram_hamm.logiqr	0.514995029
MF_GARCHfit_ar_P1_Q1.minenglepval_stde	0.514636826
NL_TSTL_PoincareSection_max_ac.ac2D	0.51430035
TSTL_localdensity_5_40_ac_fnnmar.rangeden	0.514137628
SY_SlidingWindow_ent_ent10_10	0.513905375
CO_AddNoise_ac_kraskov1_4.fitexpr2	0.513714755
IN_AutoMutualInfoStats_diff_20_gaussian.ami10	0.51359125
SY_SlidingWindow_mom3_sampen5_10	0.513424407
DN_RemovePoints_min_01_saturate.ac3diff	0.512728591
CO_HistogramAMI_even_2bin.ami3	0.512677621
MF_GP_LocalPrediction_covSEiso_covNoise_10_3_20_frombefore.meanlogh2	0.512592688
SY_LocalDistributions_5_each.mediandiv	0.512317556
NL_embed_PCA_ac_3.range	0.51200052
WL_coeffs_db3_1.wb50m	0.51198583
SY_SpreadRandomLocal_50_100.meantaul	0.511889336
SP_Summaries_fft.logiqr	0.511780981
SP_Summaries_welch_rect.logiqr	0.511743048
NL_TSTL_PoincareSection_max_mi.hboxcounts10	0.511290804
MF_GARCHfit_ar_P1_Q2.minlbqpval_stde2	0.510833979
NL_TSTL_PoincareSection_max_mi.minpbox10	0.510680688
MF_FitSubsegments_arma_2_2_uniform_25_01.p_1_max	0.51060502
FC_Surprise_T2_20_2_udq_500.max	0.509976065
NL_MS_nlpe_fnn_mi.ftbth	0.509883773
CO_CompareMinAMI_even_2_80.nlocmax	0.509319695
MF_FitSubsegments_arsbc_rand_25_01.orders_mean	0.509277968
ST_LocalExtrema_n25.diffmaxabsmin	0.509047766
FC_Surprise_T1_100_5_udq_500.lq	0.508746508
MF_GARCHfit_ar_P1_Q2.minenglepval_stde	0.508688942
AC_nl_036	0.507903089
DN_SimpleFit_gauss2_ks.resAC1	0.507560914
MF_hmm_07_3.LLtrainpersample	0.507397154
NL_TSTL_LargestLyap_n1_01_001_3_1_4.ve_meanabsres	0.507285024
NL_TSTL_LargestLyap_n1_01_001_3_1_4.ve_intercept	0.507285024
NL_TSTL_LargestLyap_n1_01_001_3_1_4.ve_rmsres	0.507285024
DN_SimpleFit_exp1_hsqrt.resAC2	0.506994107
NL_TSTL_LargestLyap_n1_01_001_3_1_4.ve_minbad	0.506987113
NL_embed_PCA_ac_3.perc_1	0.506908068
SC_FluctAnal_2_std_50_logi.r1_se2	0.506573267
MF_steps_ahead_ar_best_6.rmserr_1	0.506420227
CO_glscf_1_2_4	0.506380002
ST_MomentCorr_002_02_mean_std_abs.mi	0.506369022
CO_glscf_1_1_4	0.506241512
NL_TSTL_LargestLyap_n1_01_001_3_mi_fnnmar.expfit_b	0.50621081
SY_SpreadRandomLocal_ac2_100.stdac2	0.505843453
CO_glscf_2_2_4	0.505814512
FC_Surprise_T1_100_4_udq_500.median	0.505473579
FC_LocalSimple_lfittau.tauresrat	0.505266994
FC_Surprise_T2_100_5_q_500.min	0.505229795
NL_TSTL_ReturnTime_10_1_1_n1_ac_8.pzeros	0.504799412
CO_AddNoise_ac_kraskov1_4.firstUnder50	0.504732793
SB_MotifThree_quantile.bbcc	0.50471421
MF_steps_ahead_ss_best_6.mabserr_2	0.504605571
ST_LocalExtrema_n50.stdmax	0.504570854
MF_ExpSmoothing_05_best.p1_5	0.504507346
TSTL_localdensity_5_40_ac_2.ac4den	0.504483691
FC_Surprise_T2_100_tau_m2quad_500.mean	0.504358684
NL_TSTL_PoincareSection_max_ac.maxD	0.504263595
AC_nl_2468	0.504213438
ST_MomentCorr_002_02_mean_std_abs.density	0.503818278
CO_FirstMin_ac	0.503748239
CO_HistogramAMI_quantiles_2bin.ami3	0.503665021
SB_MotifThree_quantile.ccbb	0.503603129
EN_Randomize_statdist.swss5_1fexpa	0.503157209
SD_TSTL_surrogates_1_100_1_tc3.iqrsfrommedian	0.503085442
NL_TSTL_GPCorrSum2_n1_05_40_20_ac_fnnmar.robfitresac1	0.502940976
NL_TSTL_dimensions_50_ac_fnnmar.scr_co_mopt_meanabsres	0.502940133
FC_Surprise_T2_50_3_q_500.min	0.502866287
FC_Surprise_T1_100_4_q_500.std	0.502637038
SB_MotifThree_quantile.bbaa	0.502421118
WL_cwt_db3_32.pover95	0.502418137
NL_TSTL_dimensions_50_ac_fnnmar.scr_co_mopt_scaling_exp	0.502255024
PP_Compare_resample_2_1.kscn_olapint	0.502066605
MF_GARCHfit_ar_P1_Q2.stde_ac1	0.501966875
DN_Moments_raw_6	0.501895173
DN_Moments_6	0.501895173
DN_RemovePoints_min_05_saturate.fzcacrat	0.501858526
MF_armax_3_1_05_1.p1_5	0.501479186
PH_Walker_prop_09.sw_ansarib_pval	0.501386208
NL_MS_nlpe_2_mi.ac1n	0.501060302
MF_GARCHfit_ar_P1_Q1.stde_ac1	0.5009999
WL_coeffs_db3_2.wb25m	0.500771778
EN_Randomize_dyndist.ac2fexpr2	0.500724928
NL_MS_nlpe_2_mi.dwts	0.500709352
MF_steps_ahead_ss_best_6.mabserr_1	0.500684155
PH_Walker_momentum_2.sw_ansarib_pval	0.500423817
NL_TSTL_PoincareSection_max_mi.ac1D	0.50018818
NL_TSTL_dimensions_50_ac_fnnmar.co_lfitbmax	0.500131668
DN_OutlierInclude_n_001.stdrflb	0.50009184
CO_AddNoise_ac_kraskov1_4.firstUnder75	0.499858869
DN_Quantile_40	0.499536882
MF_FitSubsegments_arsbc_uniform_25_01.orders_mean	0.499302061
DN_FitKernelSmoothraw.arclength_050	0.498925149
FC_Surprise_dist_50_3_q_500.lq	0.498891766
DN_OutlierInclude_n_001.mfexpr2	0.498766794
TSTL_localdensity_5_40_1_3.ac3den	0.498576944
PH_Walker_biasprop_01_05.w_ac1	0.498052208
DN_RemovePoints_absfar_01_saturate.ac1diff	0.497949123
SY_LocalDistributions_5_each.stddiv	0.497935209
PH_Walker_biasprop_05_01.w_ac1	0.497917107
PH_Walker_prop_11.sw_ansarib_pval	0.497511091
CO_AddNoise_ac_kraskov1_4.ac1	0.497297957
MF_steps_ahead_ar_best_6.rmserr_2	0.496925289
MF_CompareTestSets_y_ss_2_uniform_25_01_1.ac1s_std	0.496922402
NL_TSTL_PoincareSection_max_mi.pwithin05	0.496888143
PH_Walker_runningvar_15_50.sw_ansarib_pval	0.496827635
WL_coeffs_db3_1.wb75m	0.495690444
CO_glscf_2_5_4	0.495570551
SY_SpreadRandomLocal_100_100.stdkurt	0.495539228
DN_SimpleFit_gauss1_hsqrt.rmse	0.495444509
CO_tc3_1.absnum	0.495096569
NL_TSTL_dimensions_50_ac_fnnmar.scr_co_m3_meansqres	0.495086213
FC_Surprise_T2_100_4_q_500.median	0.495063228
CO_AddNoise_ac_gaussian.fitexprmse	0.494934249
WL_cwt_db3_32.maxonmeanSC	0.494547299
FC_Surprise_dist_100_5_q_500.tstat	0.494486863
WL_cwt_db3_32.pover99	0.494156785
SY_SlidingWindow_s_ent5_1	0.494054586
SB_BinaryStats_iqr.stdstretch0	0.494002733
NL_TISEAN_c1_1_1_7_002_05.mind	0.493634492
SB_TransitionpAlphabet_40_1.trfexp_a	0.493511713
SY_LocalDistributions_4_par.stddiv	0.493436311
SY_SpreadRandomLocal_ac2_100.stdac1	0.493341424
FC_Surprise_T1_100_5_udq_500.min	0.49328197
FC_LoopLocalSimple_mean.sws_fexp_adjr2	0.49264704
NL_TSTL_dimensions_50_ac_fnnmar.scr_co_mopt_scaling_int	0.492626989
NL_TISEAN_c1_1_1_7_002_05.bestestd	0.492582507
FC_Surprise_dist_50_3_q_500.tstat	0.492494412
SY_LocalGlobal_p01.iqr	0.492226075
NL_TSTL_FractalDimensions_2_100_02_1_5_10_32_ac_5.linfit_b	0.491791181
WL_DetailCoeffs_db3_max.max1on2_max	0.491649649
SC_FluctAnal_2_dfa_50_1_logi.r2_alpha	0.491378909
SY_SlidingWindow_mom3_ent5_10	0.49132663
SD_TSTL_surrogates_1_100_1_tc3.ksiqrsfrommode	0.491212319
CO_Embed2_tau.meanspana	0.491146117
NL_TISEAN_fnn_mi_10_005.max1stepchange	0.49051358
NL_TSTL_dimensions_50_ac_fnnmar.scr_bc_m1_scaling_exp	0.490441229
WL_cwt_sym2_32.pover99	0.49018253
NL_TSTL_dimensions_50_ac_fnnmar.bc_lfitm1	0.490092593
MF_FitSubsegments_arma_2_2_uniform_25_01.p_2_mean	0.490039169
FC_Surprise_T2_100_5_udq_500.tstat	0.489766982
NW_VisibilityGraph_norm.maxk	0.489441978
NW_VisibilityGraph_norm.rangek	0.489298059
PP_Compare_rav10.kscn_olapint	0.489210554
DN_FitKernelSmoothraw.arclength_100	0.489151522
NL_TSTL_FractalDimensions_5_100_02_1_10_0_32_ac_3.linfit_a	0.48898742
EN_Randomize_dyndist.ac4fexpa	0.488559598
EN_Randomize_permute.swss5_1fexpa	0.48847219
DN_RemovePoints_absclose_01_remove.fzcacrat	0.488293061
SY_LocalDistributions_4_each.meandiv	0.488002743
FC_Surprise_T2_100_tau_m2quad_500.std	0.487482089
FC_LocalSimple_mean1.swm	0.487286032
SY_SlidingWindow_ent_sampen5_10	0.487268721
FC_Surprise_T1_100_5_udq_500.tstat	0.487035167
SY_LocalDistributions_4_par.meandiv	0.486775575
MF_hmm_08_2.LLtrainpersample	0.486441373
FC_Surprise_dist_20_2_q_500.median	0.486403666
NW_VisibilityGraph_horiz.kac2	0.486371215
NL_TSTL_LargestLyap_n1_01_001_3_mi_fnnmar.to08max	0.486170142
ST_MomentCorr_002_02_mean_std_abs.R	0.485925946
ST_MomentCorr_002_02_mean_std_abs.absR	0.485925946
WL_cwt_sym2_32.maxonmeanSC	0.485850635
PH_Walker_momentum_5.res_ac1	0.485777413
MF_steps_ahead_ar_best_6.mabserr_2	0.485037025
DN_RemovePoints_absfar_01_remove.ac1rat	0.484770561
NL_TSTL_PoincareSection_max_ac.boxarea	0.484566404
EN_Randomize_dyndist.swss5_1fexpa	0.484389627
AC_4	0.484376269
ST_LocalExtrema_n25.stdmax	0.484335033
NL_BoxCorrDim_50_ac_5.meanchr6	0.484328165
NL_TSTL_dimensions_50_ac_fnnmar.bc_meanscalingexp	0.483896652
SY_SlidingWindow_mom3_ent5_2	0.483840323
SB_MotifThree_diffquant.aaca	0.483702027
SY_LocalDistributions_4_each.stddiv	0.483683525
NL_TISEAN_fnn_1_10_005.max1stepchange	0.483426843
FC_Surprise_T2_100_4_q_500.uq	0.483422071
ST_LocalExtrema_n100.stdmax	0.483224276
IN_AutoMutualInfoStats_40_kraskov1_4.pcrossmedian	0.482809219
EN_Randomize_statdist.swss5_1fexpr2	0.482695012
SB_TransitionpAlphabet_40_1.stdeigfexp_r2	0.482679133
NL_TSTL_PoincareSection_max_ac.pwithin05	0.482053775
FC_Surprise_T2_100_tau_m2quad_500.median	0.481828084
SB_TransitionpAlphabet_20_ac.trfexp_b	0.481289028
EN_Randomize_permute.ac4fexpa	0.480665434
MF_armax_3_1_05_1.p5_5	0.480120376
EN_Randomize_statdist.ac4fexpa	0.479782216
FC_Surprise_T1_100_5_udq_500.mean	0.479601574
SD_TSTL_surrogates_mi_100_2_tc3.ksiqrsfrommode	0.479385428
MF_steps_ahead_ar_best_6.mabserr_1	0.479280319
MF_ExpSmoothing_05_best.p4_5	0.478933411
SY_SlidingWindow_ent_s10_2	0.478922001
NL_MS_nlpe_2_mi.p4_5	0.478827457
NL_BoxCorrDim_50_ac_5.meanchr5	0.478634141
NL_MS_nlpe_3_ac.p5_5	0.478195064
WL_cwt_db3_32.stat_2_s_s	0.477877792
CO_trev_mi.abs	0.477865427
MF_arfit_1_8_sbc.mintau	0.477724512
CO_Embed2_Shapes_tau_circle_1.statav5_s	0.477532093
PP_Compare_sin1.swss10_2	0.477531087
SY_LocalGlobal_l500.iqr	0.477404607
PH_Walker_biasprop_05_01.sw_minrat	0.477072246
NL_TSTL_GPCorrSum2_n1_05_100_20_ac_fnnmar.robfitresac1	0.477066547
CO_fzcglscf_1_3	0.476771957
WL_cwt_sym2_32.stat_2_s_s	0.47659657
NL_TSTL_dimensions_50_ac_fnnmar.scr_bc_m3_meanabsres	0.47617949
SY_SlidingWindow_s_s2_10	0.476151424
IN_AutoMutualInfoStats_40_gaussian.ami4	0.475826007
SY_SlidingWindow_ent_s10_1	0.475279977
NL_BoxCorrDim_50_ac_5.meanchr9	0.475240151
SB_MotifThree_quantile.aabb	0.475161014
NL_TSTL_PoincareSection_max_ac.iqrD	0.47512916
PH_Walker_biasprop_01_05.res_swss5_1	0.474397596
FC_Surprise_T1_50_3_udq_500.tstat	0.474373963
NL_TSTL_dimensions_50_ac_fnnmar.scr_co_mopt_logrmax	0.474372588
SD_TSTL_surrogates_mi_100_3_trev.ksiqrsfrommode	0.474122889
SB_TransitionpAlphabet_20_ac.trcovfexp_a	0.474011111
EN_Randomize_permute.xc1fexprmse	0.473892217
NL_BoxCorrDim_50_ac_5.minr6	0.473792498
SD_TSTL_surrogates_mi_100_3_trev.iqrsfrommedian	0.473677939
NL_BoxCorrDim_50_ac_5.meanchr8	0.473392767
NL_TSTL_FractalDimensions_5_100_02_1_10_0_32_ac_3.rangeq	0.473335119
SY_LocalDistributions_5_par.stddiv	0.473285087
DN_RemovePoints_max_08_saturate.fzcacrat	0.47321918
FC_Surprise_T1_20_2_q_500.tstat	0.472550795
NL_TSTL_dimensions_50_ac_fnnmar.scr_co_mopt_logrrange	0.472154424
NL_TSTL_dimensions_50_ac_fnnmar.scr_co_mopt_pgone	0.471790304
NL_TSTL_dimensions_50_ac_fnnmar.scr_co_m3_scaling_int	0.471367228
NL_TSTL_dimensions_50_ac_fnnmar.co_meanmmax	0.471351392
DN_OutlierInclude_p_001.mrstd	0.471329727
FC_Surprise_dist_5_2_q_500.tstat	0.471241891
TSTL_localdensity_5_40_ac_fnnmar.maxden	0.470977592
CO_Embed2_tau.std_eucds	0.469646028
CO_CompareMinAMI_quantiles_2_80.nlocmax	0.46962728
NL_TSTL_dimensions_50_ac_fnnmar.scr_co_m1_meanabsres	0.469370851
NL_BoxCorrDim_50_ac_5.meanchr10	0.469247401
FC_Surprise_T2_100_tau_m2quad_500.uq	0.469246776
IN_AutoMutualInfoStats_diff_20_kraskov1_4.pcrossq90	0.468944635
SY_SlidingWindow_ent_s10_10	0.468728357
NL_BoxCorrDim_50_ac_5.meanchr11	0.468587149
NL_BoxCorrDim_50_ac_5.meanchr13	0.468378815
SY_LocalDistributions_4_par.mediandiv	0.46831858
FC_Surprise_T2_100_4_q_500.std	0.468188266
WL_coeffs_db3_2.wb50m	0.46815045
CO_HistogramAMI_even_10bin.ami4	0.467881602
NW_VisibilityGraph_horiz.dexpk_resAC2	0.467676869
PP_Compare_diff1.swms2_2	0.467455094
SY_SpreadRandomLocal_ac5_100.stdac2	0.467429267
NL_TSTL_LargestLyap_n1_01_001_3_1_4.to09max	0.467131364
FC_Surprise_dist_100_4_udq_500.tstat	0.466785616
DN_CompareKSFit_ev.adiff	0.466538102
PH_ForcePotential_dblwell_3_001_01.range	0.466446231
NL_BoxCorrDim_50_ac_5.meanchr12	0.466409907
NL_TSTL_dimensions_50_ac_fnnmar.scr_co_m2_logrrange	0.46623642
SC_FluctAnal_2_rsrange_50_logi.se2	0.466136021
SC_FluctAnal_2_rsrange_50_logi.se1	0.466136021
NL_TSTL_FractalDimensions_5_20_02_1_10_0_32_ac_fnnmar.rangeDq	0.466093648
NL_BoxCorrDim_50_ac_5.minr5	0.465812303
SB_MotifThree_diffquant.ccac	0.465786773
DN_RemovePoints_max_01_saturate.ac3diff	0.465404024
CO_Embed2_tau.stdb4	0.465335816
FC_Surprise_T2_100_4_q_500.min	0.465251996
SY_DynWin10.stdstd	0.465017705
MF_GARCHfit_ar_P1_Q1.lbq_pval_stde_5	0.464958315
EN_Randomize_dyndist.ac4fexpr2	0.464695611
CO_AddNoise_ac_gaussian.ami_at_20	0.464436532
EN_Randomize_dyndist.swss5_1fexpr2	0.464389376
NL_TSTL_PoincareSection_max_mi.ac2D	0.464360335
AC_nl_12345678	0.464166443
EN_DistributionEntropy_ks__005	0.464016301
EN_DistributionEntropy_raw_ks__005	0.464016301
FC_Surprise_dist_100_5_udq_500.min	0.463838132
MF_GARCHfit_ar_P1_Q1.engle_pval_stde_5	0.463811486
NL_BoxCorrDim_50_ac_5.meanchr14	0.463784836
CO_Embed2_Basic_tau.parabup05_n1	0.463779628
SY_SpreadRandomLocal_50_100.meanstd	0.463529862
SY_SlidingWindow_lil_ent2_1	0.463500271
SD_TSTL_surrogates_1_100_3_trev.stdsurr	0.463271144
NL_BoxCorrDim_50_ac_5.minr9	0.462949411
NL_TSTL_dimensions_50_ac_fnnmar.co_lfitb3	0.46272495
SD_TSTL_surrogates_1_100_2_trev.stdsurr	0.462048959
SB_TransitionMatrix_4ac.TD3	0.461848293
NL_TSTL_ReturnTime_10_1_1_n1_ac_8.rangecgdist	0.461710241
NL_BoxCorrDim_50_ac_5.minr8	0.461564148
SB_TransitionpAlphabet_20_ac.trflin10adjr2	0.461281017
TSTL_delaytime_01_1.stdtau	0.461073409
IN_AutoMutualInfoStats_diff_20_gaussian.ami12	0.46088794
AC_nl_016	0.460756282
SY_LocalGlobal_p5.iqr	0.459981069
EN_mse_1-10_2_015.sampen_s8	0.459956826
MF_StateSpace_n4sid_2_05_1.maxonmean	0.459794613
FC_LocalSimple_lfit5.ac1	0.459426478
NL_BoxCorrDim_50_ac_5.meanchr7	0.459349366
SY_LocalDistributions_4_each.mediandiv	0.459100772
FC_Surprise_T1_20_2_udq_500.median	0.45852187
MF_armax_3_1_05_1.ac2n	0.458469401
MF_GARCHfit_ar_P1_Q2.lbq_pval_stde_5	0.458229504
EN_DistributionEntropy_hist_10_002	0.458136637
FC_Surprise_dist_20_tau_m2quad_500.uq	0.458130942
NL_BoxCorrDim_50_ac_5.meanr6	0.457301741
PP_Compare_sin2.swss10_2	0.457176335
MF_GARCHfit_ar_P1_Q2.engle_pval_stde_5	0.456882283
EN_Randomize_permute.ac2fexpr2	0.456838306
NL_BoxCorrDim_50_ac_5.mediand5	0.45677287
NL_BoxCorrDim_50_ac_5.minr10	0.456746776
CO_HistogramAMI_std2_2bin.ami4	0.456534964
NW_VisibilityGraph_horiz.dpowerk_resruns	0.456115455
NL_TSTL_dimensions_50_ac_fnnmar.scr_co_m3_minbad	0.456079737
NL_BoxCorrDim_50_ac_5.minr11	0.455889684
NW_VisibilityGraph_horiz.dexpk_resAC1	0.455845593
PH_Walker_biasprop_05_01.res_swss5_1	0.455827411
FC_Surprise_T1_50_3_udq_500.median	0.455190548
SC_FluctAnal_2_dfa_50_1_logi.r1_se1	0.454796652
MF_GARCHfit_ar_P1_Q1.stde_normp	0.45421253
SY_SlidingWindow_s_ent2_2	0.453894665
SY_SlidingWindow_mom4_ent2_10	0.453755902
MF_GARCHfit_ar_P1_Q1.lbq_pval_stde_10	0.453545405
MF_armax_1_1_05_1.popt	0.453226401
NL_BoxCorrDim_50_ac_5.minr12	0.45317909
FC_Surprise_dist_20_tau_m2quad_500.tstat	0.453092963
DN_SimpleFit_gauss2_hsqrt.resAC2	0.452888131
MF_GARCHfit_ar_P1_Q2.stde_normp	0.452886156
PP_Compare_sin1.swss5_1	0.452761265
CO_HistogramAMI_even_5bin.ami4	0.45241939
NL_TSTL_PoincareSection_max_ac.stdx	0.452397941
NL_TSTL_dimensions_50_ac_fnnmar.co_lfitb2	0.45211882
DN_OutlierInclude_abs_001.mdrmd	0.451638403
SY_Trend.stdRatio	0.451586106
ST_FitPolynomial_1	0.451584671
NL_TSTL_dimensions_50_ac_fnnmar.scr_co_m2_scaling_int	0.451547753
DN_OutlierInclude_p_001.mfexpr2	0.451466147
NL_TSTL_FractalDimensions_2_100_02_1_5_10_32_ac_5.maxDq	0.451424084
EN_Randomize_dyndist.ac1fexpr2	0.45137871
CO_RM_AMInformation_4	0.451162775
NL_BoxCorrDim_50_ac_5.minr13	0.450907106
SB_TransitionpAlphabet_40_1.trflin10adjr2	0.450787958
SY_LocalDistributions_3_each.mediandiv	0.450439143
MF_GARCHfit_ar_P1_Q1.engle_pval_stde_10	0.450359451
EN_Randomize_statdist.ac2fexpr2	0.450224955
MF_FitSubsegments_arsbc_uniform_25_01.orders_mode	0.449833818
SB_MotifThree_diffquant.babb	0.449481539
NL_TSTL_PoincareSection_max_mi.boxarea	0.449446714
NL_TSTL_PoincareSection_max_1.pwithin05	0.449095168
EN_Randomize_permute.ac3fexpr2	0.449043301
FC_Surprise_T1_50_tau_m2quad_500.tstat	0.449029591
NL_TSTL_dimensions_50_ac_fnnmar.co_lfitb1	0.448806074
SC_FluctAnal_2_dfa_50_1_3_logi.prop_r1	0.448625881
FC_Surprise_dist_20_tau_m2quad_500.median	0.44862057
MF_GARCHfit_ar_P1_Q2.lbq_pval_stde_10	0.448546179
SC_FluctAnal_2_dfa_50_1_3_logi.logtausplit	0.448542566
ST_MomentCorr_002_02_mean_std_sqrt.density	0.448507047
MF_CompareTestSets_y_ar_4_rand_25_01_1.ac1s_median	0.448244155
PH_ForcePotential_sine_1_1_1.finaldev	0.447859549
CO_HistogramAMI_std2_5bin.ami4	0.447675404
NL_BoxCorrDim_50_ac_5.meand5	0.447649011
NL_BoxCorrDim_50_ac_5.minr7	0.44754899
DN_FitKernelSmoothraw.arclength_200	0.447480804
TSTL_localdensity_5_40_1_3.ac4den	0.44719322
NL_TSTL_dimensions_50_ac_fnnmar.scr_co_m3_meanabsres	0.446699669
IN_AutoMutualInfoStats_40_kraskov1_4.ami4	0.446610859
CO_HistogramAMI_std2_10bin.ami4	0.446291838
NL_BoxCorrDim_50_ac_5.medianr6	0.446134584
NL_TSTL_dimensions_50_ac_fnnmar.bc_lfitb1	0.445901157
NL_TSTL_FractalDimensions_5_100_02_1_10_0_32_ac_3.maxq	0.445852693
NL_BoxCorrDim_50_ac_5.meanr5	0.445823958
FC_LocalSimple_lfit5.taures	0.445688222
EN_Randomize_statdist.ac1fexpr2	0.4455909
MF_GARCHfit_ar_P1_Q2.engle_pval_stde_10	0.44548968
SD_TSTL_surrogates_mi_100_2_tc3.iqrsfrommedian	0.445248949
NL_TSTL_dimensions_50_ac_fnnmar.bc_lfitmmax	0.444742751
CP_ML_StepDetect_l1pwc_005.diffn12	0.444589672
NL_BoxCorrDim_50_ac_5.meanr9	0.444110728
MF_FitSubsegments_arsbc_rand_25_01.orders_mode	0.44410615
SY_VarRatioTest_2_0.stat	0.443998973
NL_TSTL_dimensions_50_ac_fnnmar.scr_co_m2_minbad	0.443921139
NL_TSTL_dimensions_50_ac_fnnmar.scr_co_m2_pgone	0.443366361
NL_BoxCorrDim_50_ac_5.mediand4	0.443243435
NL_BoxCorrDim_50_ac_5.meanr8	0.442971282
SC_FluctAnal_mag_2_dfa_50_2_logi.ssr	0.44287555
MF_StateSpace_n4sid_2_05_1.dwts	0.442662729
SB_TransitionpAlphabet_40_1.trfexp_r2	0.442654865
MF_ExpSmoothing_05_best.dwts	0.442300715
FC_Surprise_T1_50_3_q_500.std	0.442000329
FC_Surprise_T1_50_3_udq_500.mean	0.44199966
AC_nl_005	0.44195175
DN_SimpleFit_exp1_hsqrt.resAC1	0.441671358
SY_SlidingWindow_mom3_s10_2	0.441587178
DN_RemovePoints_min_01_saturate.ac2diff	0.44146579
ST_LocalExtrema_n25.meanmax	0.441096503
PP_Iterate_diff.swms5_2_jump	0.441030043
SB_TransitionMatrix_3ac.T5	0.440902134
NL_MS_nlpe_2_mi.propbth	0.440606432
NL_TSTL_dimensions_50_ac_fnnmar.bc_minscalingexp	0.440565824
NL_TSTL_dimensions_50_ac_fnnmar.scr_bc_m1_scaling_int	0.440557877
NL_TSTL_GPCorrSum2_n1_05_40_20_ac_fnnmar.meanlnCr	0.440169961
ST_LocalExtrema_n50.stdmin	0.440097116
NL_BoxCorrDim_50_ac_5.minr14	0.43958512
FC_Surprise_T1_20_2_udq_500.mean	0.439242586
SY_LocalGlobal_l100.kurtosis	0.439236958
NL_TSTL_FractalDimensions_2_100_02_1_5_10_32_ac_5.rangeDq	0.438762751
DN_Moments_8	0.438735884
DN_Moments_raw_8	0.438735884
NL_BoxCorrDim_50_ac_5.meanr10	0.438559746
CO_tc3_2.absnum	0.438375048
NL_BoxCorrDim_50_ac_5.meand4	0.438334493
NL_embed_PCA_mi_10.nto50	0.438230536
PH_Walker_momentum_5.sw_distdiff	0.438063493
SY_SlidingWindow_mom3_ent2_10	0.437685394
NL_BoxCorrDim_50_ac_5.meanr11	0.437604695
MF_GP_hyperparameters_covSEiso_covPeriodic_covNoise_1_200_first.logh2	0.437258842
ST_LocalExtrema_l50.maxabsext	0.436888722
CO_HistogramAMI_quantiles_10bin.ami4	0.436868966
NL_BoxCorrDim_50_ac_5.medianstretch	0.436781149
CP_wavelet_varchg_db3_4_10_001	0.436748301
EN_Randomize_statdist.xc1fexpb	0.436599099
NL_BoxCorrDim_50_ac_5.meanchr4	0.436232814
SB_MotifThree_diffquant.bcca	0.43614448
SY_LocalDistributions_3_par.mediandiv	0.436105025
NL_TSTL_dimensions_50_ac_fnnmar.co_meandiff	0.43599577
TSTL_localdensity_5_40_ac_2.tauacden	0.435942055
NL_BoxCorrDim_50_ac_5.meanr13	0.435663865
NL_BoxCorrDim_50_ac_5.meanr12	0.435509728
NL_TSTL_dimensions_50_ac_fnnmar.co_mindiff	0.435372781
SY_SpreadRandomLocal_ac5_100.stdac1	0.435250125
CO_HistogramAMI_std1_2bin.ami4	0.435037274
DN_RemovePoints_absfar_08_remove.ac1rat	0.434711373
ST_LocalExtrema_l50.minmax	0.434402644
EN_Randomize_statdist.xc1fexprmse	0.43428144
SY_SlidingWindow_mom3_ent5_1	0.43426368
ST_MomentCorr_002_02_median_iqr_sqrt.density	0.43387189
CO_HistogramAMI_std1_10bin.ami4	0.433622902
CO_HistogramAMI_std1_5bin.ami4	0.433544621
NL_BoxCorrDim_50_ac_5.medianr5	0.433526999
MF_GP_hyperparameters_covSEiso_covPeriodic_covNoise_1_200_first.logh1	0.433519932
SY_SlidingWindow_mom4_s10_2	0.433365466
SB_MotifThree_diffquant.cacc	0.433322056
FC_LocalSimple_median5.sws	0.432958231
CO_CompareMinAMI_std1_2_80.nlocmax	0.43281591
DN_OutlierInclude_abs_001.mrstd	0.432537126
NL_BoxCorrDim_50_ac_5.medianr9	0.432496471
SY_SlidingWindow_lil_ent2_2	0.432375978
FC_Surprise_dist_20_tau_m2quad_500.std	0.432315952
MF_GP_LocalPrediction_covSEiso_covNoise_10_3_20_frombefore.meanstderr_run	0.43222593
MF_GP_LocalPrediction_covSEiso_covNoise_10_3_20_frombefore.maxstderr_run	0.432093493
PH_Walker_prop_09.sw_taudiff	0.43187768
DN_OutlierInclude_p_001.stdrflb	0.431784322
SY_LocalGlobal_p01.kurtosis	0.431662632
MF_AR_arcov_5.a4	0.431564994
AC_nl_055	0.431458147
NL_TSTL_LargestLyap_n1_01_001_3_mi_fnnmar.ve_meanabsres	0.431367037
NL_BoxCorrDim_50_ac_5.medianr8	0.431255893
DN_RemovePoints_absfar_01_remove.ac2rat	0.43115181
[truncated: 4,881 more rows]
