# Supplementary material for: Neurophysiological signatures of cortical micro-architecture
Source: bioRxiv. 2023 Jan 23:2023.01.23.525101. Preprint. [Version 1] doi: 10.1101/2023.01.23.525101 (PMC9900796; doi:10.1101/2023.01.23.525101)
Supplement: Supplement 3 [file media-3.csv]

CodeString	Loading	absoluteLoading	spinPvalue	spinPvalue_fdrCorrected
TSTL_localdensity_5_40_ac_fnnmar.ac1den	-0.9961930824180993	0.9961930824180993	9.999000099990002e-05	0.0002610871204149124
CO_Embed2_Basic_1.incircle_1	-0.9931176325708688	0.9931176325708688	9.999000099990002e-05	0.0002610871204149124
SB_TransitionpAlphabet_40_1.maxdiagfexp_rmse	-0.992880294242256	0.992880294242256	9.999000099990002e-05	0.0002610871204149124
CO_Embed2_Basic_1.medianincircle	-0.9926937639197094	0.9926937639197094	9.999000099990002e-05	0.0002610871204149124
CO_glscf_2_2_1	-0.991897512371485	0.991897512371485	9.999000099990002e-05	0.0002610871204149124
SB_TransitionpAlphabet_40_1.meandiagfexp_r2	0.9913347912599225	0.9913347912599225	9.999000099990002e-05	0.0002610871204149124
CO_Embed2_Basic_1.incircle_05	-0.9909781920729208	0.9909781920729208	9.999000099990002e-05	0.0002610871204149124
MF_CompareTestSets_y_ss_2_uniform_25_01_1.stdrats_median	-0.9908288544356312	0.9908288544356312	9.999000099990002e-05	0.0002610871204149124
AC_nl_12	-0.9907102640332301	0.9907102640332301	9.999000099990002e-05	0.0002610871204149124
MF_CompareTestSets_y_ss_2_uniform_25_01_1.stdrats_mean	-0.9906331650629203	0.9906331650629203	9.999000099990002e-05	0.0002610871204149124
AC_nl_11	-0.9905967157025114	0.9905967157025114	9.999000099990002e-05	0.0002610871204149124
CO_glscf_1_2_2	-0.9902481261192903	0.9902481261192903	9.999000099990002e-05	0.0002610871204149124
SP_Summaries_pgram_hamm.fpoly2_r2	0.9902292430916848	0.9902292430916848	9.999000099990002e-05	0.0002610871204149124
SP_Summaries_welch_rect.fpoly2_r2	0.990123188151494	0.990123188151494	9.999000099990002e-05	0.0002610871204149124
SP_Summaries_fft.fpoly2_r2	0.9901231881352845	0.9901231881352845	9.999000099990002e-05	0.0002610871204149124
SP_Summaries_pgram_hamm.logarea_5_2	0.9894363748226926	0.9894363748226926	9.999000099990002e-05	0.0002610871204149124
TSTL_localdensity_5_40_ac_fnnmar.ac2den	-0.9892470870020287	0.9892470870020287	9.999000099990002e-05	0.0002610871204149124
CO_glscf_2_2_2	-0.9891751965687339	0.9891751965687339	9.999000099990002e-05	0.0002610871204149124
CO_glscf_1_2_1	-0.9891009392466371	0.9891009392466371	9.999000099990002e-05	0.0002610871204149124
SP_Summaries_fft.logarea_5_2	0.9886453926457706	0.9886453926457706	9.999000099990002e-05	0.0002610871204149124
SP_Summaries_welch_rect.logarea_5_2	0.9886453926457706	0.9886453926457706	9.999000099990002e-05	0.0002610871204149124
SB_TransitionpAlphabet_40_1.maxdiagfexp_b	-0.9884660297068171	0.9884660297068171	9.999000099990002e-05	0.0002610871204149124
NL_MS_fnn_1_10_mi_5_1.pfnn_3	0.9880429986319379	0.9880429986319379	9.999000099990002e-05	0.0002610871204149124
NL_MS_fnn_1_10_mi_5_1.pfnn_2	0.9880131007732722	0.9880131007732722	9.999000099990002e-05	0.0002610871204149124
SP_Summaries_pgram_hamm.area_5_2	0.9875363974963407	0.9875363974963407	9.999000099990002e-05	0.0002610871204149124
CO_Embed2_Basic_1.incircle_02	-0.9874828244605288	0.9874828244605288	9.999000099990002e-05	0.0002610871204149124
EN_mse_1-10_2_015_diff1.stdSampEn	0.9873876734003617	0.9873876734003617	9.999000099990002e-05	0.0002610871204149124
SB_TransitionpAlphabet_40_1.maxdiagfexp_r2	0.9872935731917272	0.9872935731917272	9.999000099990002e-05	0.0002610871204149124
SC_FluctAnal_2_rsrange_50_logi.meanssr	-0.9869233280026503	0.9869233280026503	9.999000099990002e-05	0.0002610871204149124
CO_glscf_1_1_2	-0.9867710745382625	0.9867710745382625	9.999000099990002e-05	0.0002610871204149124
WL_dwtcoeff_sym2_5.stdd_l2	0.9867396858534447	0.9867396858534447	9.999000099990002e-05	0.0002610871204149124
NL_embed_PCA_1_10.perc_4	0.9867176990407498	0.9867176990407498	9.999000099990002e-05	0.0002610871204149124
WL_dwtcoeff_db3_5.stdd_l2	0.9867074161742473	0.9867074161742473	9.999000099990002e-05	0.0002610871204149124
SP_Summaries_welch_rect.area_5_2	0.9865890031116618	0.9865890031116618	9.999000099990002e-05	0.0002610871204149124
SP_Summaries_fft.area_5_2	0.9865890031116618	0.9865890031116618	9.999000099990002e-05	0.0002610871204149124
AC_nl_112	-0.9864202147175015	0.9864202147175015	9.999000099990002e-05	0.0002610871204149124
SP_Summaries_pgram_hamm.fpolysat_rmse	0.986270054202577	0.986270054202577	9.999000099990002e-05	0.0002610871204149124
SC_FluctAnal_2_rsrangefit_50_1_logi.meanssr	-0.9861230212791727	0.9861230212791727	9.999000099990002e-05	0.0002610871204149124
AC_nl_012	-0.9860118800308133	0.9860118800308133	9.999000099990002e-05	0.0002610871204149124
DN_RemovePoints_min_08_saturate.ac1rat	-0.9860035053320324	0.9860035053320324	9.999000099990002e-05	0.0002610871204149124
CO_glscf_1_1_1	-0.9859908101511226	0.9859908101511226	9.999000099990002e-05	0.0002610871204149124
SB_TransitionpAlphabet_40_1.trfexp_b	-0.9859499877232379	0.9859499877232379	9.999000099990002e-05	0.0002610871204149124
CO_Embed2_Basic_1.incircle_01	-0.9858291533986665	0.9858291533986665	9.999000099990002e-05	0.0002610871204149124
SP_Summaries_welch_rect.fpolysat_rmse	0.9857950732804525	0.9857950732804525	9.999000099990002e-05	0.0002610871204149124
SP_Summaries_fft.fpolysat_rmse	0.9857950732620757	0.9857950732620757	9.999000099990002e-05	0.0002610871204149124
SP_Summaries_pgram_hamm.q75	0.9853981688226313	0.9853981688226313	9.999000099990002e-05	0.0002610871204149124
SP_Summaries_pgram_hamm.iqr	0.9853240476640476	0.9853240476640476	9.999000099990002e-05	0.0002610871204149124
AC_nl_22	-0.9852285075638652	0.9852285075638652	9.999000099990002e-05	0.0002610871204149124
SP_Summaries_welch_rect.linfitsemilog_all_sea1	-0.9851849250907004	0.9851849250907004	9.999000099990002e-05	0.0002610871204149124
SP_Summaries_fft.linfitsemilog_all_sea1	-0.985181722348731	0.985181722348731	9.999000099990002e-05	0.0002610871204149124
AC_nl_122	-0.9851770766733607	0.9851770766733607	9.999000099990002e-05	0.0002610871204149124
SP_Summaries_fft.q75	0.9851371970318168	0.9851371970318168	9.999000099990002e-05	0.0002610871204149124
SP_Summaries_welch_rect.q75	0.9851368857404057	0.9851368857404057	9.999000099990002e-05	0.0002610871204149124
IN_AutoMutualInfoStats_40_gaussian.stdami	-0.9850732278703829	0.9850732278703829	9.999000099990002e-05	0.0002610871204149124
SP_Summaries_fft.iqr	0.9850545645589834	0.9850545645589834	9.999000099990002e-05	0.0002610871204149124
SP_Summaries_welch_rect.iqr	0.985054103692794	0.985054103692794	9.999000099990002e-05	0.0002610871204149124
NL_embed_PCA_1_10.top2	-0.9848251416958274	0.9848251416958274	9.999000099990002e-05	0.0002610871204149124
EX_MovingThreshold_1_01.stdkickf	-0.9847405620564292	0.9847405620564292	9.999000099990002e-05	0.0002610871204149124
MF_StateSpace_n4sid_3_05_1.mms	0.9847308375662267	0.9847308375662267	9.999000099990002e-05	0.0002610871204149124
MF_StateSpace_n4sid_3_05_1.stde	0.984653985387248	0.984653985387248	9.999000099990002e-05	0.0002610871204149124
SP_Summaries_pgram_hamm.linfitloglog_mf_a1	0.9846031317535446	0.9846031317535446	9.999000099990002e-05	0.0002610871204149124
CO_Embed2_Basic_1.parabdown05	-0.9845397597212968	0.9845397597212968	9.999000099990002e-05	0.0002610871204149124
CO_Embed2_Shapes_tau_circle_1.ac2	-0.9844350877971997	0.9844350877971997	9.999000099990002e-05	0.0002610871204149124
FC_Surprise_T1_20_tau_m2quad_500.median	0.9844189332155329	0.9844189332155329	9.999000099990002e-05	0.0002610871204149124
SP_Summaries_pgram_hamm.linfitsemilog_all_sigma	-0.9843318481980451	0.9843318481980451	9.999000099990002e-05	0.0002610871204149124
SP_Summaries_pgram_hamm.linfitsemilog_all_sea1	-0.984331848198045	0.984331848198045	9.999000099990002e-05	0.0002610871204149124
CO_Embed2_Basic_1.parabup05	-0.9843251357062388	0.9843251357062388	9.999000099990002e-05	0.0002610871204149124
MF_StateSpace_n4sid_3_05_1.m_fpe	0.9842230107325823	0.9842230107325823	9.999000099990002e-05	0.0002610871204149124
MF_StateSpace_n4sid_3_05_1.m_aic	0.9840447053444781	0.9840447053444781	9.999000099990002e-05	0.0002610871204149124
SP_Summaries_fft.linfitloglog_mf_a1	0.9839989700639173	0.9839989700639173	9.999000099990002e-05	0.0002610871204149124
SP_Summaries_welch_rect.linfitloglog_mf_a1	0.9839989700639171	0.9839989700639171	9.999000099990002e-05	0.0002610871204149124
FC_LocalSimple_lfit5.stderr	0.9839372172089075	0.9839372172089075	9.999000099990002e-05	0.0002610871204149124
EX_MovingThreshold_1_01.iqrq	0.9838949048536698	0.9838949048536698	9.999000099990002e-05	0.0002610871204149124
SP_Summaries_pgram_hamm.linfitloglog_all_a1	0.983807658317873	0.983807658317873	9.999000099990002e-05	0.0002610871204149124
AC_nl_123	-0.9837950058935407	0.9837950058935407	9.999000099990002e-05	0.0002610871204149124
WL_coeffs_db3_2.mean_coeff	0.9837932171504196	0.9837932171504196	9.999000099990002e-05	0.0002610871204149124
DN_SimpleFit_sin3.resAC2	-0.9837772680470508	0.9837772680470508	9.999000099990002e-05	0.0002610871204149124
SP_Summaries_fft.linfitloglog_all_a1	0.9836835497512832	0.9836835497512832	9.999000099990002e-05	0.0002610871204149124
SP_Summaries_welch_rect.linfitloglog_all_a1	0.9836832200878676	0.9836832200878676	9.999000099990002e-05	0.0002610871204149124
EX_MovingThreshold_1_01.medianq	0.9836815798550891	0.9836815798550891	9.999000099990002e-05	0.0002610871204149124
SP_Summaries_pgram_hamm.sfm	0.9835252623754549	0.9835252623754549	9.999000099990002e-05	0.0002610871204149124
SD_TSTL_surrogates_mi_100_2_trev.stdsurr	-0.9833946588080462	0.9833946588080462	9.999000099990002e-05	0.0002610871204149124
SP_Summaries_pgram_hamm.median	0.9832044033271962	0.9832044033271962	9.999000099990002e-05	0.0002610871204149124
WL_coeffs_db3_2.med_coeff	0.9831445818538828	0.9831445818538828	9.999000099990002e-05	0.0002610871204149124
DN_SimpleFit_sin2.resAC2	-0.9831186683505944	0.9831186683505944	9.999000099990002e-05	0.0002610871204149124
EN_mse_1-10_2_015_diff1.meanch	-0.9830797210837177	0.9830797210837177	9.999000099990002e-05	0.0002610871204149124
SP_Summaries_pgram_hamm.linfitloglog_lf_a1	0.982901570513059	0.982901570513059	9.999000099990002e-05	0.0002610871204149124
SP_Summaries_fft.median	0.9828623774244676	0.9828623774244676	9.999000099990002e-05	0.0002610871204149124
SP_Summaries_welch_rect.median	0.9828620491740396	0.9828620491740396	9.999000099990002e-05	0.0002610871204149124
EX_MovingThreshold_01_01.medianq	0.9828546263219479	0.9828546263219479	9.999000099990002e-05	0.0002610871204149124
WL_dwtcoeff_db3_5.noisestd_l2	0.9828017901965866	0.9828017901965866	9.999000099990002e-05	0.0002610871204149124
CO_glscf_2_5_2	-0.9827553015455648	0.9827553015455648	9.999000099990002e-05	0.0002610871204149124
CO_glscf_2_5_1	-0.9827257551544242	0.9827257551544242	9.999000099990002e-05	0.0002610871204149124
SP_Summaries_pgram_hamm.logmean	0.9827003711702222	0.9827003711702222	9.999000099990002e-05	0.0002610871204149124
DN_RemovePoints_absfar_08_remove.ac2diff	-0.9826813204094738	0.9826813204094738	9.999000099990002e-05	0.0002610871204149124
MF_GP_hyperparameters_covSEiso_covNoise_1_200_first.mlikelihood	0.9826511446044394	0.9826511446044394	9.999000099990002e-05	0.0002610871204149124
MF_CompareAR_1_10_05.minv	0.9826126970025436	0.9826126970025436	9.999000099990002e-05	0.0002610871204149124
NW_VisibilityGraph_norm.evparam1	-0.9825876574298598	0.9825876574298598	9.999000099990002e-05	0.0002610871204149124
AC_nl_13	-0.9825363829851088	0.9825363829851088	9.999000099990002e-05	0.0002610871204149124
SY_SpreadRandomLocal_50_100.meanac2	-0.9825221365556847	0.9825221365556847	9.999000099990002e-05	0.0002610871204149124
EX_MovingThreshold_1_01.meanq	0.9823666004651395	0.9823666004651395	9.999000099990002e-05	0.0002610871204149124
PH_Walker_prop_01.res_ac1	-0.9823380568766311	0.9823380568766311	9.999000099990002e-05	0.0002610871204149124
DN_SimpleFit_sin1.resAC2	-0.9822796046852503	0.9822796046852503	9.999000099990002e-05	0.0002610871204149124
NL_MS_fnn_1_10_mi_5_1.pfnn_4	0.9822192523542479	0.9822192523542479	9.999000099990002e-05	0.0002610871204149124
MF_arfit_1_8_sbc.C	0.9821838721989902	0.9821838721989902	9.999000099990002e-05	0.0002610871204149124
EX_MovingThreshold_1_01.pkick	0.9821408771680749	0.9821408771680749	9.999000099990002e-05	0.0002610871204149124
AC_nl_001	-0.9821392879422005	0.9821392879422005	9.999000099990002e-05	0.0002610871204149124
MF_CompareAR_1_10_all.minv	0.9821358394272881	0.9821358394272881	9.999000099990002e-05	0.0002610871204149124
MF_arfit_1_8_sbc.fpe_8	0.9821226371868179	0.9821226371868179	9.999000099990002e-05	0.0002610871204149124
MF_arfit_1_8_sbc.minfpe	0.9821223984200904	0.9821223984200904	9.999000099990002e-05	0.0002610871204149124
EX_MovingThreshold_01_002.stdkickf	-0.9820995452397607	0.9820995452397607	9.999000099990002e-05	0.0002610871204149124
SP_Summaries_welch_rect.linfitloglog_lf_a1	0.9820868299685718	0.9820868299685718	9.999000099990002e-05	0.0002610871204149124
SP_Summaries_fft.linfitloglog_lf_a1	0.9820868299685718	0.9820868299685718	9.999000099990002e-05	0.0002610871204149124
IN_AutoMutualInfoStats_40_gaussian.ami2	-0.981965941604541	0.981965941604541	9.999000099990002e-05	0.0002610871204149124
CO_Embed2_Basic_1.parabdown01	-0.9817124801318694	0.9817124801318694	9.999000099990002e-05	0.0002610871204149124
CO_Embed2_Basic_1.parabup01	-0.9816507876996233	0.9816507876996233	9.999000099990002e-05	0.0002610871204149124
CO_tc3_2.denom	-0.9816300875316624	0.9816300875316624	9.999000099990002e-05	0.0002610871204149124
PH_Walker_prop_11.w_ac2	-0.9814794587311577	0.9814794587311577	9.999000099990002e-05	0.0002610871204149124
PH_Walker_runningvar_15_50.w_ac1	-0.9814652532571619	0.9814652532571619	9.999000099990002e-05	0.0002610871204149124
SP_Summaries_pgram_hamm.logarea_4_2	0.9814574424468412	0.9814574424468412	9.999000099990002e-05	0.0002610871204149124
MF_ARMA_orders_1_6_1_4.aic_min	0.9814488882362034	0.9814488882362034	9.999000099990002e-05	0.0002610871204149124
EN_Randomize_statdist.ac2fexpa	-0.9814405550023881	0.9814405550023881	9.999000099990002e-05	0.0002610871204149124
MF_CompareAR_1_10_05.meanv	0.98143179088573	0.98143179088573	9.999000099990002e-05	0.0002610871204149124
SP_Summaries_pgram_hamm.area_4_2	0.9813949337842651	0.9813949337842651	9.999000099990002e-05	0.0002610871204149124
EN_Randomize_dyndist.ac2fexpa	-0.981384144507254	0.981384144507254	9.999000099990002e-05	0.0002610871204149124
SP_Summaries_pgram_hamm.q25	0.9813479023065699	0.9813479023065699	9.999000099990002e-05	0.0002610871204149124
EX_MovingThreshold_01_01.meanq	0.9813285926376096	0.9813285926376096	9.999000099990002e-05	0.0002610871204149124
MF_CompareAR_1_10_05.medianv	0.9812734204481242	0.9812734204481242	9.999000099990002e-05	0.0002610871204149124
MF_StateSpaceCompOrder_8.minlossfn	0.9812664560809765	0.9812664560809765	9.999000099990002e-05	0.0002610871204149124
NW_VisibilityGraph_norm.gaussnlogL	-0.9812275787633098	0.9812275787633098	9.999000099990002e-05	0.0002610871204149124
MF_StateSpaceCompOrder_8.minaic	0.9812022200451851	0.9812022200451851	9.999000099990002e-05	0.0002610871204149124
FC_LocalSimple_mean2.stderr	0.9811435974607569	0.9811435974607569	9.999000099990002e-05	0.0002610871204149124
AC_2	-0.9811175659323491	0.9811175659323491	9.999000099990002e-05	0.0002610871204149124
NW_VisibilityGraph_norm.stdk	-0.9811146678944842	0.9811146678944842	9.999000099990002e-05	0.0002610871204149124
SP_Summaries_fft.q25	0.9810901248241825	0.9810901248241825	9.999000099990002e-05	0.0002610871204149124
SP_Summaries_welch_rect.q25	0.9810897644595338	0.9810897644595338	9.999000099990002e-05	0.0002610871204149124
SP_Summaries_fft.area_5_1	-0.9810897394754672	0.9810897394754672	9.999000099990002e-05	0.0002610871204149124
SP_Summaries_welch_rect.area_5_1	-0.981089739475467	0.981089739475467	9.999000099990002e-05	0.0002610871204149124
MF_StateSpace_n4sid_3_05_1.meanabs	0.9810652695323634	0.9810652695323634	9.999000099990002e-05	0.0002610871204149124
MF_arfit_1_8_sbc.fpe_7	0.9810485341106471	0.9810485341106471	9.999000099990002e-05	0.0002610871204149124
MF_arfit_1_8_sbc.fpe_6	0.9810461769344986	0.9810461769344986	9.999000099990002e-05	0.0002610871204149124
MF_CompareTestSets_y_ar_best_uniform_25_01_1.stdrats_median	-0.9809813931076207	0.9809813931076207	9.999000099990002e-05	0.0002610871204149124
MF_armax_3_1_05_1.mms	0.9809730753236657	0.9809730753236657	9.999000099990002e-05	0.0002610871204149124
MF_CompareTestSets_y_ar_best_uniform_25_01_1.stdrats_mean	-0.98096838816423	0.98096838816423	9.999000099990002e-05	0.0002610871204149124
EN_Randomize_permute.ac2fexpa	-0.9809471856057485	0.9809471856057485	9.999000099990002e-05	0.0002610871204149124
DN_RemovePoints_max_08_saturate.ac1rat	-0.9809468795523363	0.9809468795523363	9.999000099990002e-05	0.0002610871204149124
MF_ARMA_orders_1_6_1_4.mean_all_aics	0.9809392444693541	0.9809392444693541	9.999000099990002e-05	0.0002610871204149124
SP_Summaries_fft.area_4_2	0.980920057313025	0.980920057313025	9.999000099990002e-05	0.0002610871204149124
SP_Summaries_welch_rect.area_4_2	0.9809200573130248	0.9809200573130248	9.999000099990002e-05	0.0002610871204149124
MF_CompareAR_1_10_all.meanv	0.9808858898871233	0.9808858898871233	9.999000099990002e-05	0.0002610871204149124
SY_SpreadRandomLocal_100_100.meanac2	-0.9808582728708397	0.9808582728708397	9.999000099990002e-05	0.0002610871204149124
PH_Walker_momentum_2.w_ac1	-0.98082362524308	0.98082362524308	9.999000099990002e-05	0.0002610871204149124
SP_Summaries_fft.logarea_4_2	0.9808149252236811	0.9808149252236811	9.999000099990002e-05	0.0002610871204149124
SP_Summaries_welch_rect.logarea_4_2	0.9808149252236811	0.9808149252236811	9.999000099990002e-05	0.0002610871204149124
MF_armax_3_1_05_1.stde	0.9807893089048332	0.9807893089048332	9.999000099990002e-05	0.0002610871204149124
PH_Walker_runningvar_15_50.w_ac2	-0.9807263318150258	0.9807263318150258	9.999000099990002e-05	0.0002610871204149124
MF_CompareAR_1_10_all.medianv	0.9806956567148126	0.9806956567148126	9.999000099990002e-05	0.0002610871204149124
WL_dwtcoeff_sym2_5.noisestd_l2	0.980672438610809	0.980672438610809	9.999000099990002e-05	0.0002610871204149124
CO_Embed2_Shapes_tau_circle_01.ac2	-0.980634906597872	0.980634906597872	9.999000099990002e-05	0.0002610871204149124
MF_AR_arcov_4.res_std	0.9805525893538247	0.9805525893538247	9.999000099990002e-05	0.0002610871204149124
FC_LocalSimple_lfit5.meanabserr	0.9805293548080287	0.9805293548080287	9.999000099990002e-05	0.0002610871204149124
MF_AR_arcov_5.res_std	0.9804411713778142	0.9804411713778142	9.999000099990002e-05	0.0002610871204149124
CO_TranslateShape_circle_25_pts.std	0.9804345186939011	0.9804345186939011	9.999000099990002e-05	0.0002610871204149124
MF_CompareTestSets_y_ar_best_uniform_25_01_1.rmserr_mean	0.9804179100882623	0.9804179100882623	9.999000099990002e-05	0.0002610871204149124
MF_armax_2_2_05_1.mms	0.9803719054895611	0.9803719054895611	9.999000099990002e-05	0.0002610871204149124
MF_StateSpace_n4sid_1_05_1.mms	0.9803328651054618	0.9803328651054618	9.999000099990002e-05	0.0002610871204149124
MF_arfit_1_8_sbc.fpe_4	0.9802977702099533	0.9802977702099533	9.999000099990002e-05	0.0002610871204149124
MF_armax_1_1_05_1.mms	0.9802819853554114	0.9802819853554114	9.999000099990002e-05	0.0002610871204149124
FC_LocalSimple_lfit4.stderr	0.9802758985977683	0.9802758985977683	9.999000099990002e-05	0.0002610871204149124
MF_AR_arcov_3.res_std	0.980272464204711	0.980272464204711	9.999000099990002e-05	0.0002610871204149124
MF_AR_arcov_4.e	0.980260741143583	0.980260741143583	9.999000099990002e-05	0.0002610871204149124
EX_MovingThreshold_01_01.pkick	0.9802406583327508	0.9802406583327508	9.999000099990002e-05	0.0002610871204149124
MF_AR_arcov_5.e	0.9802280085778191	0.9802280085778191	9.999000099990002e-05	0.0002610871204149124
PH_Walker_prop_09.w_ac2	-0.9802231331729255	0.9802231331729255	9.999000099990002e-05	0.0002610871204149124
MF_armax_2_2_05_1.stde	0.9801979114214755	0.9801979114214755	9.999000099990002e-05	0.0002610871204149124
MF_CompareTestSets_y_ss_best_uniform_25_01_1.stdrats_median	-0.9801360905076747	0.9801360905076747	9.999000099990002e-05	0.0002610871204149124
MF_AR_arcov_2.res_std	0.9801183719569743	0.9801183719569743	9.999000099990002e-05	0.0002610871204149124
MF_arfit_1_8_sbc.fpe_5	0.9801107532624347	0.9801107532624347	9.999000099990002e-05	0.0002610871204149124
MF_arfit_1_8_sbc.fpe_3	0.9801096537697938	0.9801096537697938	9.999000099990002e-05	0.0002610871204149124
MF_StateSpace_n4sid_1_05_1.stde	0.9800972370226285	0.9800972370226285	9.999000099990002e-05	0.0002610871204149124
MF_armax_1_1_05_1.stde	0.9800827731459211	0.9800827731459211	9.999000099990002e-05	0.0002610871204149124
MF_armax_3_1_05_1.fpe	0.9800443092834685	0.9800443092834685	9.999000099990002e-05	0.0002610871204149124
MF_arfit_1_8_sbc.fpe_2	0.9800061948851582	0.9800061948851582	9.999000099990002e-05	0.0002610871204149124
CO_trev_2.denom	0.9799954411481	0.9799954411481	9.999000099990002e-05	0.0002610871204149124
MF_armax_3_1_05_1.aic	0.9799517752698435	0.9799517752698435	9.999000099990002e-05	0.0002610871204149124
SB_TransitionpAlphabet_40_1.meandiagfexp_a	0.9799239839238113	0.9799239839238113	9.999000099990002e-05	0.0002610871204149124
NL_TISEAN_fnn_ac_10_005.nHood2_5	0.9799102692402826	0.9799102692402826	9.999000099990002e-05	0.0002610871204149124
MF_CompareTestSets_y_ss_best_uniform_25_01_1.stdrats_mean	-0.9799066289940144	0.9799066289940144	9.999000099990002e-05	0.0002610871204149124
MF_AR_arcov_3.e	0.9798988014834238	0.9798988014834238	9.999000099990002e-05	0.0002610871204149124
IN_AutoMutualInfoStats_40_kraskov1_4.stdami	-0.9798961048829109	0.9798961048829109	9.999000099990002e-05	0.0002610871204149124
NL_TISEAN_fnn_ac_10_005.nHood2_6	0.9797994046396535	0.9797994046396535	9.999000099990002e-05	0.0002610871204149124
NL_TISEAN_fnn_ac_10_005.meannHood2	0.9797972040014431	0.9797972040014431	9.999000099990002e-05	0.0002610871204149124
PH_Walker_momentum_2.sw_meanabsdiff	0.9797796083964189	0.9797796083964189	9.999000099990002e-05	0.0002610871204149124
NL_TISEAN_fnn_ac_10_005.nHood2_7	0.9796736819902783	0.9796736819902783	9.999000099990002e-05	0.0002610871204149124
SB_TransitionpAlphabet_40_1.trfexp_rmse	-0.9796480111898802	0.9796480111898802	9.999000099990002e-05	0.0002610871204149124
MF_AR_arcov_2.e	0.9796247160082934	0.9796247160082934	9.999000099990002e-05	0.0002610871204149124
MF_armax_2_2_05_1.fpe	0.9796246469215584	0.9796246469215584	9.999000099990002e-05	0.0002610871204149124
CO_AddNoise_1_std1_10.ac2	0.9796062501885772	0.9796062501885772	9.999000099990002e-05	0.0002610871204149124
MF_FitSubsegments_arma_2_2_uniform_25_01.fpe_mean	0.9795300681443602	0.9795300681443602	9.999000099990002e-05	0.0002610871204149124
PP_ModelFit_ar_2.rmserrrat_peaks_08	-0.9795256917699127	0.9795256917699127	9.999000099990002e-05	0.0002610871204149124
MF_FitSubsegments_arsbc_rand_25_01.sbcs_max	0.979503520858135	0.979503520858135	9.999000099990002e-05	0.0002610871204149124
NL_TISEAN_fnn_ac_10_005.nHood2_4	0.979484681012726	0.979484681012726	9.999000099990002e-05	0.0002610871204149124
MF_StateSpace_n4sid_1_05_1.m_fpe	0.9794512189817708	0.9794512189817708	9.999000099990002e-05	0.0002610871204149124
MF_armax_1_1_05_1.fpe	0.9794438595606136	0.9794438595606136	9.999000099990002e-05	0.0002610871204149124
MF_StateSpace_n4sid_1_05_1.m_aic	0.979414936052131	0.979414936052131	9.999000099990002e-05	0.0002610871204149124
MF_armax_2_2_05_1.aic	0.9793851967332035	0.9793851967332035	9.999000099990002e-05	0.0002610871204149124
MF_armax_1_1_05_1.aic	0.9793475592297531	0.9793475592297531	9.999000099990002e-05	0.0002610871204149124
SY_SpreadRandomLocal_200_100.meanac2	-0.9792916513361095	0.9792916513361095	9.999000099990002e-05	0.0002610871204149124
NL_TISEAN_fnn_ac_10_005.nHood2_8	0.9792825725833593	0.9792825725833593	9.999000099990002e-05	0.0002610871204149124
SP_Summaries_fft.w25_75	0.9792645440698854	0.9792645440698854	9.999000099990002e-05	0.0002610871204149124
SP_Summaries_welch_rect.w25_75	0.9792645400824516	0.9792645400824516	9.999000099990002e-05	0.0002610871204149124
AC_nl_113	-0.9792220620895337	0.9792220620895337	9.999000099990002e-05	0.0002610871204149124
SP_Summaries_pgram_hamm.w25_75	0.9791766456906783	0.9791766456906783	9.999000099990002e-05	0.0002610871204149124
MF_FitSubsegments_ar_2_uniform_25_01.fpe_mean	0.9791170633540338	0.9791170633540338	9.999000099990002e-05	0.0002610871204149124
MF_CompareTestSets_y_ss_best_uniform_25_01_1.rmserr_mean	0.9790999159842699	0.9790999159842699	9.999000099990002e-05	0.0002610871204149124
CO_HistogramAMI_std2_2bin.ami2	-0.9790899078682875	0.9790899078682875	9.999000099990002e-05	0.0002610871204149124
MF_CompareTestSets_y_ar_4_rand_25_01_1.stdrats_mean	-0.9790407497670448	0.9790407497670448	9.999000099990002e-05	0.0002610871204149124
CO_AddNoise_1_std1_10.ac1	0.9789519391234525	0.9789519391234525	9.999000099990002e-05	0.0002610871204149124
MF_CompareTestSets_y_ar_4_rand_25_01_1.stdrats_median	-0.9788700386160594	0.9788700386160594	9.999000099990002e-05	0.0002610871204149124
CO_StickAngles_y.std_n	0.978856280455281	0.978856280455281	9.999000099990002e-05	0.0002610871204149124
CO_StickAngles_y.std	0.978716933269473	0.978716933269473	9.999000099990002e-05	0.0002610871204149124
PP_ModelFit_ar_2.rmserrrat_peaks_08_d1	-0.9787119380051785	0.9787119380051785	9.999000099990002e-05	0.0002610871204149124
CO_Embed2_Shapes_tau_circle_1.ac1	-0.9786642848023964	0.9786642848023964	9.999000099990002e-05	0.0002610871204149124
NL_TISEAN_fnn_ac_10_005.nHood2_9	0.9786191223604399	0.9786191223604399	9.999000099990002e-05	0.0002610871204149124
CO_AddNoise_1_quantiles_10.fitexpr2	-0.9786033433955471	0.9786033433955471	9.999000099990002e-05	0.0002610871204149124
EX_MovingThreshold_1_01.meanqover	0.9785246480283791	0.9785246480283791	9.999000099990002e-05	0.0002610871204149124
CO_AddNoise_1_std1_10.fitexpb	0.9784932495706837	0.9784932495706837	9.999000099990002e-05	0.0002610871204149124
MF_FitSubsegments_arsbc_uniform_25_01.sbcs_max	0.9784852396237393	0.9784852396237393	9.999000099990002e-05	0.0002610871204149124
AC_nl_223	-0.9784533703709277	0.9784533703709277	9.999000099990002e-05	0.0002610871204149124
TSTL_localdensity_5_40_1_3.medianden	0.9784443364820603	0.9784443364820603	9.999000099990002e-05	0.0002610871204149124
MF_GP_hyperparameters_covSEiso_covNoise_1_200_first.maxS	0.9784386193826403	0.9784386193826403	9.999000099990002e-05	0.0002610871204149124
EN_rpde_3_1.propNonZero	0.9783724444645923	0.9783724444645923	9.999000099990002e-05	0.0002610871204149124
FC_Surprise_T1_20_tau_m2quad_500.mean	0.9783224836160449	0.9783224836160449	9.999000099990002e-05	0.0002610871204149124
PP_Compare_rav4.swms10_1	0.9782489298547674	0.9782489298547674	9.999000099990002e-05	0.0002610871204149124
PP_Compare_rav4.statav10	0.9782443517424322	0.9782443517424322	9.999000099990002e-05	0.0002610871204149124
CO_StickAngles_y.std_p	0.9782291463843662	0.9782291463843662	9.999000099990002e-05	0.0002610871204149124
EN_rpde_3_1.H	0.978221313082475	0.978221313082475	9.999000099990002e-05	0.0002610871204149124
EN_rpde_3_1.H_norm	0.9782213130824747	0.9782213130824747	9.999000099990002e-05	0.0002610871204149124
DN_SimpleFit_sin3.resAC1	-0.9782048506290518	0.9782048506290518	9.999000099990002e-05	0.0002610871204149124
MF_GP_hyperparameters_covSEiso_covPeriodic_covNoise_1_200_first.mlikelihood	0.9781786039564925	0.9781786039564925	9.999000099990002e-05	0.0002610871204149124
SY_PPtest_0_5_ar_t1.maxstat	-0.9781137018686852	0.9781137018686852	9.999000099990002e-05	0.0002610871204149124
FC_LocalSimple_lfit4.meanabserr	0.9780114738713632	0.9780114738713632	9.999000099990002e-05	0.0002610871204149124
AC_nl_233	-0.977985246429335	0.977985246429335	9.999000099990002e-05	0.0002610871204149124
SY_SpreadRandomLocal_ac5_100.meansampen1_015	0.9778969900385499	0.9778969900385499	9.999000099990002e-05	0.0002610871204149124
PP_Compare_rav4.swms5_2	0.977766681094437	0.977766681094437	9.999000099990002e-05	0.0002610871204149124
AC_nl_002	-0.9777040741275995	0.9777040741275995	9.999000099990002e-05	0.0002610871204149124
DN_SimpleFit_sin2.resAC1	-0.9776873547602816	0.9776873547602816	9.999000099990002e-05	0.0002610871204149124
MF_GP_hyperparameters_covSEiso_covNoise_1_200_first.mabserr_std	-0.9776535881424915	0.9776535881424915	9.999000099990002e-05	0.0002610871204149124
PP_Compare_rav3.statav10	0.977652335142609	0.977652335142609	9.999000099990002e-05	0.0002610871204149124
NL_MS_nlpe_fnn_mi.msqerr	0.9776316666911113	0.9776316666911113	9.999000099990002e-05	0.0002610871204149124
NL_MS_nlpe_fnn_mi.mms	0.977605330123558	0.977605330123558	9.999000099990002e-05	0.0002610871204149124
PP_Compare_rav3.swms10_1	0.9775865657251612	0.9775865657251612	9.999000099990002e-05	0.0002610871204149124
PP_Compare_rav3.swms5_2	0.977548649524363	0.977548649524363	9.999000099990002e-05	0.0002610871204149124
MF_ExpSmoothing_05_best.mms	0.9775439158777	0.9775439158777	9.999000099990002e-05	0.0002610871204149124
MF_ExpSmoothing_05_best.stde	0.9775336612599601	0.9775336612599601	9.999000099990002e-05	0.0002610871204149124
ApEn2_01	0.9775331298500969	0.9775331298500969	9.999000099990002e-05	0.0002610871204149124
NL_TISEAN_fnn_ac_10_005.nHood2_10	0.9775184807673644	0.9775184807673644	9.999000099990002e-05	0.0002610871204149124
NL_TISEAN_fnn_ac_10_005.maxnHood2	0.9775184807673644	0.9775184807673644	9.999000099990002e-05	0.0002610871204149124
NL_MS_nlpe_fnn_mi.stde	0.977379499750075	0.977379499750075	9.999000099990002e-05	0.0002610871204149124
SB_TransitionpAlphabet_40_1.trcovfexp_r2	0.9773742510730353	0.9773742510730353	9.999000099990002e-05	0.0002610871204149124
MF_CompareTestSets_y_ar_best_uniform_25_01_1.mabserr_mean	0.9773710185082853	0.9773710185082853	9.999000099990002e-05	0.0002610871204149124
MF_CompareAR_1_10_05.maxv	0.9773375138367203	0.9773375138367203	9.999000099990002e-05	0.0002610871204149124
IN_AutoMutualInfoStats_40_kraskov1_4.ami2	-0.9772753073013678	0.9772753073013678	9.999000099990002e-05	0.0002610871204149124
SY_TISEAN_nstat_z_5_1_3.minupper	0.9772624119659401	0.9772624119659401	9.999000099990002e-05	0.0002610871204149124
SY_TISEAN_nstat_z_4_1_3.trace	0.9772567711905038	0.9772567711905038	9.999000099990002e-05	0.0002610871204149124
NL_MS_nlpe_fnn_mi.meanabs	0.9771916788284439	0.9771916788284439	9.999000099990002e-05	0.0002610871204149124
TSTL_localdensity_5_40_ac_2.ac1den	-0.9771824378841363	0.9771824378841363	9.999000099990002e-05	0.0002610871204149124
MF_CompareAR_1_10_05.bestaic	0.9771800326264977	0.9771800326264977	9.999000099990002e-05	0.0002610871204149124
SY_TISEAN_nstat_z_5_1_3.minoffdiag	0.9771359412882386	0.9771359412882386	9.999000099990002e-05	0.0002610871204149124
AC_nl_023	-0.9771054165356569	0.9771054165356569	9.999000099990002e-05	0.0002610871204149124
FC_LocalSimple_mean2.meanabserr	0.977097136724348	0.977097136724348	9.999000099990002e-05	0.0002610871204149124
NL_MS_nlpe_3_ac.mms	0.9770942814154369	0.9770942814154369	9.999000099990002e-05	0.0002610871204149124
SY_PPtest_0_5_ar_t1.meanstat	-0.9770651074011087	0.9770651074011087	9.999000099990002e-05	0.0002610871204149124
CO_AddNoise_1_gaussian.ami_at_5	-0.9770594031138568	0.9770594031138568	9.999000099990002e-05	0.0002610871204149124
CO_RM_AMInformation_2	-0.9770492764777039	0.9770492764777039	9.999000099990002e-05	0.0002610871204149124
SY_TISEAN_nstat_z_4_1_3.mean	0.9770378125913123	0.9770378125913123	9.999000099990002e-05	0.0002610871204149124
AC_nl_011	-0.976994761065085	0.976994761065085	9.999000099990002e-05	0.0002610871204149124
FC_LocalSimple_median3.stderr	0.9769934032938108	0.9769934032938108	9.999000099990002e-05	0.0002610871204149124
SY_TISEAN_nstat_z_4_1_3.maxeig	0.9769899511230614	0.9769899511230614	9.999000099990002e-05	0.0002610871204149124
EN_rpde_3_1.meanNonZero	-0.9769887669159474	0.9769887669159474	9.999000099990002e-05	0.0002610871204149124
DN_SimpleFit_sin1.resAC1	-0.9769886168166624	0.9769886168166624	9.999000099990002e-05	0.0002610871204149124
MF_AR_arcov_1.res_std	0.976978734815414	0.976978734815414	9.999000099990002e-05	0.0002610871204149124
SY_PPtest_0_5_ar_t1.minrmse	0.9769755541394739	0.9769755541394739	9.999000099990002e-05	0.0002610871204149124
NL_MS_nlpe_3_ac.stde	0.9769680405424996	0.9769680405424996	9.999000099990002e-05	0.0002610871204149124
CO_AddNoise_1_gaussian.fitexprmse	-0.9769622284214288	0.9769622284214288	9.999000099990002e-05	0.0002610871204149124
CO_AddNoise_1_gaussian.ami_at_10	-0.9769508967758083	0.9769508967758083	9.999000099990002e-05	0.0002610871204149124
MF_CompareTestSets_y_ar_4_rand_25_01_1.rmserr_mean	0.9769466691513504	0.9769466691513504	9.999000099990002e-05	0.0002610871204149124
AC_nl_013	-0.9769462486950701	0.9769462486950701	9.999000099990002e-05	0.0002610871204149124
PH_Walker_prop_09.w_std	-0.9769387060201427	0.9769387060201427	9.999000099990002e-05	0.0002610871204149124
CO_AddNoise_1_gaussian.fitlinb	-0.9769307981396634	0.9769307981396634	9.999000099990002e-05	0.0002610871204149124
PP_Compare_rav4.statav8	0.976884530136639	0.976884530136639	9.999000099990002e-05	0.0002610871204149124
SY_TISEAN_nstat_z_4_1_3.stdeig	0.9768777609915547	0.9768777609915547	9.999000099990002e-05	0.0002610871204149124
CO_AddNoise_1_gaussian.fitlina	0.976872279183687	0.976872279183687	9.999000099990002e-05	0.0002610871204149124
SY_TISEAN_nstat_z_5_1_3.min	0.9768062898229324	0.9768062898229324	9.999000099990002e-05	0.0002610871204149124
SY_StdNthDer_1	0.9767949953732339	0.9767949953732339	9.999000099990002e-05	0.0002610871204149124
MD_rawHRVmeas.SD1	0.9767949953732339	0.9767949953732339	9.999000099990002e-05	0.0002610871204149124
NL_MS_nlpe_3_ac.meanabs	0.9767888012496799	0.9767888012496799	9.999000099990002e-05	0.0002610871204149124
PH_Walker_prop_09.w_ac1	-0.9767758452636278	0.9767758452636278	9.999000099990002e-05	0.0002610871204149124
EN_SampEn_5_03.sampen2	0.9767748229451745	0.9767748229451745	9.999000099990002e-05	0.0002610871204149124
NL_MS_nlpe_3_ac.msqerr	0.9767521295821879	0.9767521295821879	9.999000099990002e-05	0.0002610871204149124
MF_CompareAR_1_10_all.maxv	0.9767482751423363	0.9767482751423363	9.999000099990002e-05	0.0002610871204149124
SY_TISEAN_nstat_z_4_1_3.rangeeig	0.9767478804848999	0.9767478804848999	9.999000099990002e-05	0.0002610871204149124
MF_GP_hyperparameters_covSEiso_covNoise_1_200_first.meanS	0.9767419817975805	0.9767419817975805	9.999000099990002e-05	0.0002610871204149124
EN_Randomize_permute.xcn1fexpa	-0.9767045745966345	0.9767045745966345	9.999000099990002e-05	0.0002610871204149124
MF_FitSubsegments_arsbc_uniform_25_01.sbcs_mean	0.9766907154062483	0.9766907154062483	9.999000099990002e-05	0.0002610871204149124
SY_TISEAN_nstat_z_4_1_3.minlower	0.9766879029469844	0.9766879029469844	9.999000099990002e-05	0.0002610871204149124
CO_AddNoise_1_gaussian.ami_at_15	-0.9766690614625438	0.9766690614625438	9.999000099990002e-05	0.0002610871204149124
SB_TransitionpAlphabet_40_1.meandiagfexp_rmse	-0.9766664233033611	0.9766664233033611	9.999000099990002e-05	0.0002610871204149124
CO_AddNoise_1_gaussian.fitexpa	-0.9766341303843467	0.9766341303843467	9.999000099990002e-05	0.0002610871204149124
MF_GP_hyperparameters_covSEiso_covNoise_1_200_first.minS	0.976632961986859	0.976632961986859	9.999000099990002e-05	0.0002610871204149124
SY_TISEAN_nstat_z_5_1_3.trace	0.9765825857687696	0.9765825857687696	9.999000099990002e-05	0.0002610871204149124
MF_arfit_1_8_sbc.fpe_1	0.976570899524059	0.976570899524059	9.999000099990002e-05	0.0002610871204149124
IN_AutoMutualInfoStats_40_gaussian.ami1	-0.9765697115415509	0.9765697115415509	9.999000099990002e-05	0.0002610871204149124
MF_CompareAR_1_10_all.bestaic	0.9765695524619984	0.9765695524619984	9.999000099990002e-05	0.0002610871204149124
SY_PPtest_0_5_ar_t1.minBIC	0.9765685302381237	0.9765685302381237	9.999000099990002e-05	0.0002610871204149124
EN_SampEn_5_02.sampen2	0.9765651901720285	0.9765651901720285	9.999000099990002e-05	0.0002610871204149124
MF_armax_3_1_05_1.meanabs	0.9765523958456345	0.9765523958456345	9.999000099990002e-05	0.0002610871204149124
ApEn2_02	0.9765501327168128	0.9765501327168128	9.999000099990002e-05	0.0002610871204149124
NL_embed_PCA_1_10.perc_5	0.9765386025931104	0.9765386025931104	9.999000099990002e-05	0.0002610871204149124
EN_Randomize_dyndist.xc1fexpa	-0.9765030667357284	0.9765030667357284	9.999000099990002e-05	0.0002610871204149124
EN_SampEn_5_015.sampen2	0.9765010591672074	0.9765010591672074	9.999000099990002e-05	0.0002610871204149124
CO_AddNoise_1_kraskov1_4.ami_at_10	-0.9764847949347202	0.9764847949347202	9.999000099990002e-05	0.0002610871204149124
PP_Compare_rav3.statav8	0.9764770530300619	0.9764770530300619	9.999000099990002e-05	0.0002610871204149124
MF_GP_hyperparameters_covSEiso_covNoise_1_200_first.rmserr	-0.97645503437264	0.97645503437264	9.999000099990002e-05	0.0002610871204149124
NL_MS_fnn_1_10_mi_5_1.pfnn_5	0.9764449043013225	0.9764449043013225	9.999000099990002e-05	0.0002610871204149124
CO_tc3_1.denom	-0.9764309312698559	0.9764309312698559	9.999000099990002e-05	0.0002610871204149124
EN_Randomize_dyndist.xcn1fexpa	-0.976408239061338	0.976408239061338	9.999000099990002e-05	0.0002610871204149124
EN_SampEn_5_01.sampen2	0.9763986573328421	0.9763986573328421	9.999000099990002e-05	0.0002610871204149124
MF_StateSpace_n4sid_2_05_1.mms	0.9763820421546885	0.9763820421546885	9.999000099990002e-05	0.0002610871204149124
MF_CompareTestSets_y_ss_best_uniform_25_01_1.mabserr_mean	0.9763640068073004	0.9763640068073004	9.999000099990002e-05	0.0002610871204149124
EN_SampEn_5_005.sampen2	0.9762891721732778	0.9762891721732778	9.999000099990002e-05	0.0002610871204149124
SP_Summaries_fft.area_4_1	-0.9762705686779098	0.9762705686779098	9.999000099990002e-05	0.0002610871204149124
SP_Summaries_welch_rect.area_4_1	-0.9762705686779098	0.9762705686779098	9.999000099990002e-05	0.0002610871204149124
PP_Compare_rav4.swms5_1	0.9762584840883113	0.9762584840883113	9.999000099990002e-05	0.0002610871204149124
AC_nl_133	-0.9762581338485078	0.9762581338485078	9.999000099990002e-05	0.0002610871204149124
PP_Compare_rav4.statav6	0.9762342906211058	0.9762342906211058	9.999000099990002e-05	0.0002610871204149124
MF_FitSubsegments_arsbc_rand_25_01.sbcs_mean	0.976224849980027	0.976224849980027	9.999000099990002e-05	0.0002610871204149124
SY_TISEAN_nstat_z_5_1_3.minlower	0.9762074792921677	0.9762074792921677	9.999000099990002e-05	0.0002610871204149124
PP_Compare_rav3.swms5_1	0.9761990884328919	0.9761990884328919	9.999000099990002e-05	0.0002610871204149124
CO_AddNoise_1_gaussian.ami_at_20	-0.9761831203606013	0.9761831203606013	9.999000099990002e-05	0.0002610871204149124
CO_HistogramAMI_std2_5bin.ami2	-0.9761669669225421	0.9761669669225421	9.999000099990002e-05	0.0002610871204149124
EN_Randomize_statdist.xc1fexpa	-0.9761663718419582	0.9761663718419582	9.999000099990002e-05	0.0002610871204149124
PP_Compare_rav3.statav6	0.9761657213052574	0.9761657213052574	9.999000099990002e-05	0.0002610871204149124
FC_LocalSimple_mean4.taures	-0.9761420444585281	0.9761420444585281	9.999000099990002e-05	0.0002610871204149124
SY_TISEAN_nstat_z_5_1_3.mean	0.9761109516260207	0.9761109516260207	9.999000099990002e-05	0.0002610871204149124
EN_Randomize_permute.xc1fexpa	-0.9760969064973531	0.9760969064973531	9.999000099990002e-05	0.0002610871204149124
FC_LocalSimple_lfit3.stderr	0.976071337283173	0.976071337283173	9.999000099990002e-05	0.0002610871204149124
SY_TISEAN_nstat_z_5_1_3.maxeig	0.9760520710847312	0.9760520710847312	9.999000099990002e-05	0.0002610871204149124
EN_Randomize_statdist.xcn1fexpa	-0.9760514548662694	0.9760514548662694	9.999000099990002e-05	0.0002610871204149124
MF_armax_2_2_05_1.meanabs	0.9760498650687661	0.9760498650687661	9.999000099990002e-05	0.0002610871204149124
CO_AddNoise_1_even_10.ami_at_20	-0.9760378657759962	0.9760378657759962	9.999000099990002e-05	0.0002610871204149124
AC_1	-0.9760339242567702	0.9760339242567702	9.999000099990002e-05	0.0002610871204149124
MF_StateSpace_n4sid_2_05_1.stde	0.9760170947978333	0.9760170947978333	9.999000099990002e-05	0.0002610871204149124
MF_StateSpace_n4sid_1_05_1.meanabs	0.9759778186899997	0.9759778186899997	9.999000099990002e-05	0.0002610871204149124
MF_armax_1_1_05_1.meanabs	0.9759468329793295	0.9759468329793295	9.999000099990002e-05	0.0002610871204149124
SY_PPtest_0_5_ar_t1.minstat	-0.9759368528689021	0.9759368528689021	9.999000099990002e-05	0.0002610871204149124
CO_TranslateShape_circle_25_pts.mean	-0.9759286748288367	0.9759286748288367	9.999000099990002e-05	0.0002610871204149124
FC_LocalSimple_mean3.stderr	0.9759075454413005	0.9759075454413005	9.999000099990002e-05	0.0002610871204149124
SY_TISEAN_nstat_z_5_1_3.stdeig	0.9758777342540922	0.9758777342540922	9.999000099990002e-05	0.0002610871204149124
MD_hrv_classic.SD2	-0.9758542480342105	0.9758542480342105	9.999000099990002e-05	0.0002610871204149124
MD_rawHRVmeas.SD2	-0.9758542480342096	0.9758542480342096	9.999000099990002e-05	0.0002610871204149124
DN_RemovePoints_absfar_08_remove.ac1diff	-0.9757981280993868	0.9757981280993868	9.999000099990002e-05	0.0002610871204149124
SC_FluctAnal_2_dfa_50_3_logi.se2	-0.975772239389265	0.975772239389265	9.999000099990002e-05	0.0002610871204149124
SC_FluctAnal_2_dfa_50_3_logi.se1	-0.975772239389265	0.975772239389265	9.999000099990002e-05	0.0002610871204149124
PH_Walker_prop_05.w_std	-0.9757322677760656	0.9757322677760656	9.999000099990002e-05	0.0002610871204149124
PP_Compare_rav2.statav10	0.9756784791177087	0.9756784791177087	9.999000099990002e-05	0.0002610871204149124
SY_StdNthDerChange.fexp_rmse	0.9756169734933609	0.9756169734933609	9.999000099990002e-05	0.0002610871204149124
MF_FitSubsegments_ss_2_uniform_25_01.fpe_mean	0.975612316959922	0.975612316959922	9.999000099990002e-05	0.0002610871204149124
CO_Embed2_Dist_tau.d_std	0.9756110544131199	0.9756110544131199	9.999000099990002e-05	0.0002610871204149124
SY_TISEAN_nstat_z_4_1_3.median	0.9756047592585732	0.9756047592585732	9.999000099990002e-05	0.0002610871204149124
PP_Compare_rav2.swms5_2	0.9756013587542921	0.9756013587542921	9.999000099990002e-05	0.0002610871204149124
CO_HistogramAMI_std2_10bin.ami2	-0.9755691214508615	0.9755691214508615	9.999000099990002e-05	0.0002610871204149124
SY_TISEAN_nstat_z_5_1_3.rangeeig	0.9755561976129741	0.9755561976129741	9.999000099990002e-05	0.0002610871204149124
SY_SpreadRandomLocal_200_100.stdskew	-0.9755277537495854	0.9755277537495854	9.999000099990002e-05	0.0002610871204149124
PP_Compare_rav2.swms10_1	0.9755099753291088	0.9755099753291088	9.999000099990002e-05	0.0002610871204149124
CO_AddNoise_1_kraskov1_4.ami_at_5	-0.9755004196904628	0.9755004196904628	9.999000099990002e-05	0.0002610871204149124
NL_TISEAN_fnn_mi_10_005.nHood2_8	0.9754807549920527	0.9754807549920527	9.999000099990002e-05	0.0002610871204149124
NL_TISEAN_fnn_1_10_005.nHood2_8	0.9754683030521607	0.9754683030521607	9.999000099990002e-05	0.0002610871204149124
MF_CompareTestSets_y_ar_best_uniform_25_01_1.rmserr_median	0.975438712051659	0.975438712051659	9.999000099990002e-05	0.0002610871204149124
SY_TISEAN_nstat_z_4_1_3.minupper	0.975412229438941	0.975412229438941	9.999000099990002e-05	0.0002610871204149124
EN_SampEn_5_03.sampen1	0.975360887630227	0.975360887630227	9.999000099990002e-05	0.0002610871204149124
NL_TISEAN_fnn_mi_10_005.nHood2_7	0.9753557579123167	0.9753557579123167	9.999000099990002e-05	0.0002610871204149124
PH_Walker_prop_11.w_ac1	-0.9753422034366691	0.9753422034366691	9.999000099990002e-05	0.0002610871204149124
NL_TISEAN_fnn_1_10_005.nHood2_7	0.9753388382499832	0.9753388382499832	9.999000099990002e-05	0.0002610871204149124
EN_Randomize_permute.ac1fexpa	-0.9753357286250026	0.9753357286250026	9.999000099990002e-05	0.0002610871204149124
AC_nl_124	-0.9752602813308585	0.9752602813308585	9.999000099990002e-05	0.0002610871204149124
NW_VisibilityGraph_norm.expnlogL	-0.9752394913346827	0.9752394913346827	9.999000099990002e-05	0.0002610871204149124
NL_TISEAN_fnn_mi_10_005.nHood2_9	0.9751899231305676	0.9751899231305676	9.999000099990002e-05	0.0002610871204149124
PH_Walker_prop_11.w_std	0.9751866899022152	0.9751866899022152	9.999000099990002e-05	0.0002610871204149124
CO_TranslateShape_circle_25_pts.fives	-0.9751821107116598	0.9751821107116598	9.999000099990002e-05	0.0002610871204149124
CO_TranslateShape_circle_25_pts.npatmode	-0.9751821107116598	0.9751821107116598	9.999000099990002e-05	0.0002610871204149124
NL_TISEAN_fnn_1_10_005.nHood2_9	0.9751681031749364	0.9751681031749364	9.999000099990002e-05	0.0002610871204149124
MF_CompareTestSets_y_ar_best_uniform_25_01_1.mabserr_median	0.9751590756211075	0.9751590756211075	9.999000099990002e-05	0.0002610871204149124
PP_ModelFit_ar_2.rmserrrat_lf_02	-0.9751404090515641	0.9751404090515641	9.999000099990002e-05	0.0002610871204149124
EN_Randomize_statdist.ac1fexpa	-0.975137247603929	0.975137247603929	9.999000099990002e-05	0.0002610871204149124
EN_SampEn_5_02.sampen1	0.9751094559060389	0.9751094559060389	9.999000099990002e-05	0.0002610871204149124
SY_TISEAN_nstat_z_4_1_3.minoffdiag	0.9750937384199128	0.9750937384199128	9.999000099990002e-05	0.0002610871204149124
PH_Walker_prop_01.sw_ac1rat	0.9750487822056937	0.9750487822056937	9.999000099990002e-05	0.0002610871204149124
PH_Walker_prop_05.w_ac1	-0.9750304426577171	0.9750304426577171	9.999000099990002e-05	0.0002610871204149124
MF_CompareTestSets_y_ar_4_rand_25_01_1.mabserr_mean	0.975029543102865	0.975029543102865	9.999000099990002e-05	0.0002610871204149124
NW_VisibilityGraph_norm.meank	-0.9750263697067619	0.9750263697067619	9.999000099990002e-05	0.0002610871204149124
CO_AddNoise_1_even_10.ami_at_15	-0.9750258614307233	0.9750258614307233	9.999000099990002e-05	0.0002610871204149124
EN_SampEn_5_015.sampen1	0.9750242965471622	0.9750242965471622	9.999000099990002e-05	0.0002610871204149124
EN_SampEn_5_005.sampen1	0.974967777332641	0.974967777332641	9.999000099990002e-05	0.0002610871204149124
EN_SampEn_5_01.sampen1	0.9749545231527874	0.9749545231527874	9.999000099990002e-05	0.0002610871204149124
NL_TISEAN_fnn_mi_10_005.meannHood2	0.9749500542302576	0.9749500542302576	9.999000099990002e-05	0.0002610871204149124
SY_TISEAN_nstat_z_4_1_3.max	0.9749452532186189	0.9749452532186189	9.999000099990002e-05	0.0002610871204149124
EN_Randomize_dyndist.ac1fexpa	-0.9749307378402272	0.9749307378402272	9.999000099990002e-05	0.0002610871204149124
NL_TISEAN_fnn_1_10_005.meannHood2	0.9749282997604964	0.9749282997604964	9.999000099990002e-05	0.0002610871204149124
EX_MovingThreshold_01_01.meanqover	0.9749086154508324	0.9749086154508324	9.999000099990002e-05	0.0002610871204149124
NL_MS_nlpe_2_mi.msqerr	0.9748724721098877	0.9748724721098877	9.999000099990002e-05	0.0002610871204149124
MF_StateSpace_n4sid_2_05_1.m_fpe	0.9748281249095893	0.9748281249095893	9.999000099990002e-05	0.0002610871204149124
SY_TISEAN_nstat_z_4_1_3.min	0.974793646135494	0.974793646135494	9.999000099990002e-05	0.0002610871204149124
EN_SampEn_5_03.sampen4	0.9747424673123429	0.9747424673123429	9.999000099990002e-05	0.0002610871204149124
NL_MS_nlpe_2_mi.stde	0.9747365795370709	0.9747365795370709	9.999000099990002e-05	0.0002610871204149124
NL_TISEAN_fnn_mi_10_005.nHood2_6	0.974717374622195	0.974717374622195	9.999000099990002e-05	0.0002610871204149124
SP_Summaries_welch_rect.fpoly2_rmse	-0.9747115591206847	0.9747115591206847	9.999000099990002e-05	0.0002610871204149124
SP_Summaries_fft.fpoly2_rmse	-0.9747115590738218	0.9747115590738218	9.999000099990002e-05	0.0002610871204149124
SB_TransitionpAlphabet_40_1.maxdiagfexp_a	0.9746979765730229	0.9746979765730229	9.999000099990002e-05	0.0002610871204149124
EN_SampEn_5_01_diff1.sampen1	0.9746813043837372	0.9746813043837372	9.999000099990002e-05	0.0002610871204149124
NL_TISEAN_fnn_1_10_005.nHood2_6	0.9746809584772458	0.9746809584772458	9.999000099990002e-05	0.0002610871204149124
EN_SampEn_5_02_diff1.sampen1	0.9746702629006012	0.9746702629006012	9.999000099990002e-05	0.0002610871204149124
PP_Compare_rav3.statav4	0.9746573486948901	0.9746573486948901	9.999000099990002e-05	0.0002610871204149124
EN_SampEn_5_03.sampen3	0.9746467589562613	0.9746467589562613	9.999000099990002e-05	0.0002610871204149124
NL_embed_PCA_1_10.nto80	0.9746467300880033	0.9746467300880033	9.999000099990002e-05	0.0002610871204149124
CO_trev_1.denom	0.9746419273823785	0.9746419273823785	9.999000099990002e-05	0.0002610871204149124
MF_CompareTestSets_y_ss_best_uniform_25_01_1.rmserr_median	0.9746418908944741	0.9746418908944741	9.999000099990002e-05	0.0002610871204149124
EN_SampEn_5_02.sampen4	0.9746192924160746	0.9746192924160746	9.999000099990002e-05	0.0002610871204149124
NL_MS_nlpe_2_mi.meanabs	0.9746022164946841	0.9746022164946841	9.999000099990002e-05	0.0002610871204149124
MF_StateSpace_n4sid_2_05_1.m_aic	0.9745931758347562	0.9745931758347562	9.999000099990002e-05	0.0002610871204149124
NL_MS_nlpe_2_mi.mms	0.974558964902712	0.974558964902712	9.999000099990002e-05	0.0002610871204149124
PP_Compare_rav2.swms5_1	0.97454192854763	0.97454192854763	9.999000099990002e-05	0.0002610871204149124
EN_SampEn_5_02.sampen3	0.9745387301640283	0.9745387301640283	9.999000099990002e-05	0.0002610871204149124
CO_AddNoise_1_gaussian.fitexpb	0.9745322782242885	0.9745322782242885	9.999000099990002e-05	0.0002610871204149124
NL_TISEAN_fnn_mi_10_005.nHood2_10	0.9745177061079477	0.9745177061079477	9.999000099990002e-05	0.0002610871204149124
NL_TISEAN_fnn_mi_10_005.maxnHood2	0.9745177061079477	0.9745177061079477	9.999000099990002e-05	0.0002610871204149124
NL_TSTL_ReturnTime_10_1_1_n1_ac_8.phisthistmin	-0.9745089603846983	0.9745089603846983	9.999000099990002e-05	0.0002610871204149124
NL_TISEAN_fnn_1_10_005.nHood2_10	0.974502364539526	0.974502364539526	9.999000099990002e-05	0.0002610871204149124
NL_TISEAN_fnn_1_10_005.maxnHood2	0.974502364539526	0.974502364539526	9.999000099990002e-05	0.0002610871204149124
PP_Compare_rav4.statav4	0.974501937676137	0.974501937676137	9.999000099990002e-05	0.0002610871204149124
EN_mse_1-10_2_015.meanch	-0.9744448450370148	0.9744448450370148	9.999000099990002e-05	0.0002610871204149124
EN_SampEn_5_015.sampen3	0.9744432111228171	0.9744432111228171	9.999000099990002e-05	0.0002610871204149124
MF_CompareTestSets_y_ss_best_uniform_25_01_1.mabserr_median	0.9744368395357372	0.9744368395357372	9.999000099990002e-05	0.0002610871204149124
PP_Compare_rav2.statav8	0.9744037005150703	0.9744037005150703	9.999000099990002e-05	0.0002610871204149124
EN_SampEn_5_015.sampen4	0.974399162064221	0.974399162064221	9.999000099990002e-05	0.0002610871204149124
EN_SampEn_5_03.sampen5	0.9743709547275117	0.9743709547275117	9.999000099990002e-05	0.0002610871204149124
NL_TSTL_ReturnTime_10_1_1_n1_ac_8.hhisthist	0.9743627174681292	0.9743627174681292	9.999000099990002e-05	0.0002610871204149124
PH_Walker_prop_09.sw_meanabsdiff	0.9743549661854883	0.9743549661854883	9.999000099990002e-05	0.0002610871204149124
CO_HistogramAMI_std2_2bin.ami1	-0.9743444308407527	0.9743444308407527	9.999000099990002e-05	0.0002610871204149124
EN_mse_1-10_2_015_diff1.cvSampEn	0.9743342617267134	0.9743342617267134	9.999000099990002e-05	0.0002610871204149124
NL_TISEAN_fnn_ac_10_005.nHood2_3	0.9743282866359052	0.9743282866359052	9.999000099990002e-05	0.0002610871204149124
ApEn1_01	0.9743276362678621	0.9743276362678621	9.999000099990002e-05	0.0002610871204149124
SB_TransitionMatrix_51.stddiag	-0.9743241870570832	0.9743241870570832	9.999000099990002e-05	0.0002610871204149124
CO_AddNoise_1_gaussian.ac2	0.9743104302988921	0.9743104302988921	9.999000099990002e-05	0.0002610871204149124
EN_SampEn_5_02.sampen5	0.9742548150375006	0.9742548150375006	9.999000099990002e-05	0.0002610871204149124
CO_AddNoise_1_kraskov1_4.fitlinb	-0.9742204114061624	0.9742204114061624	9.999000099990002e-05	0.0002610871204149124
NL_TSTL_FractalDimensions_5_20_02_1_10_0_32_ac_fnnmar.linfit_b	0.9741826432558581	0.9741826432558581	9.999000099990002e-05	0.0002610871204149124
EN_CID.CE2_norm	0.9741418702001476	0.9741418702001476	9.999000099990002e-05	0.0002610871204149124
ApEn1_02	0.9741411489983324	0.9741411489983324	9.999000099990002e-05	0.0002610871204149124
FC_LocalSimple_lfit3.meanabserr	0.9741398977882114	0.9741398977882114	9.999000099990002e-05	0.0002610871204149124
EN_CID.CE2	0.9741389725271811	0.9741389725271811	9.999000099990002e-05	0.0002610871204149124
EN_SampEn_5_01.sampen3	0.9741071784956863	0.9741071784956863	9.999000099990002e-05	0.0002610871204149124
PP_Compare_rav2.statav6	0.9741067472617628	0.9741067472617628	9.999000099990002e-05	0.0002610871204149124
WL_dwtcoeff_sym2_5.stdd_l1	0.9741062646038511	0.9741062646038511	9.999000099990002e-05	0.0002610871204149124
SP_Summaries_pgram_hamm.logarea_3_2	0.9741032576770239	0.9741032576770239	9.999000099990002e-05	0.0002610871204149124
SY_TISEAN_nstat_z_5_1_3.median	0.9740872154387684	0.9740872154387684	9.999000099990002e-05	0.0002610871204149124
MF_FitSubsegments_ar_2_uniform_25_01.fpe_min	0.9740488022932444	0.9740488022932444	9.999000099990002e-05	0.0002610871204149124
PH_Walker_runningvar_15_50.sw_meanabsdiff	0.9740205903227142	0.9740205903227142	9.999000099990002e-05	0.0002610871204149124
MF_FitSubsegments_arma_2_2_uniform_25_01.fpe_max	0.9740183476462553	0.9740183476462553	9.999000099990002e-05	0.0002610871204149124
NL_MS_fnn_1_10_mi_5_1.meanpfnn	0.9739972266188354	0.9739972266188354	9.999000099990002e-05	0.0002610871204149124
CO_TranslateShape_circle_15_pts.twos	0.9739559076270102	0.9739559076270102	9.999000099990002e-05	0.0002610871204149124
CO_AddNoise_1_gaussian.ac1	0.9738811874256962	0.9738811874256962	9.999000099990002e-05	0.0002610871204149124
SP_Summaries_welch_rect.fpoly2_sse	-0.9738487983725381	0.9738487983725381	9.999000099990002e-05	0.0002610871204149124
SP_Summaries_fft.fpoly2_sse	-0.9738487983401112	0.9738487983401112	9.999000099990002e-05	0.0002610871204149124
SP_Summaries_fft.logarea_3_2	0.9738166796913762	0.9738166796913762	0.00019998000199980003	0.0005048518369689018
SP_Summaries_welch_rect.logarea_3_2	0.9738166796913761	0.9738166796913761	0.00019998000199980003	0.0005048518369689018
MF_CompareTestSets_y_ar_4_rand_25_01_1.rmserr_median	0.973805939112618	0.973805939112618	9.999000099990002e-05	0.0002610871204149124
CO_AddNoise_1_kraskov1_4.fitlina	0.9737461007620904	0.9737461007620904	9.999000099990002e-05	0.0002610871204149124
CO_Embed2_Dist_tau.d_mean	0.9736712430295351	0.9736712430295351	9.999000099990002e-05	0.0002610871204149124
SP_Summaries_pgram_hamm.area_3_2	0.9736653179599515	0.9736653179599515	9.999000099990002e-05	0.0002610871204149124
NL_TISEAN_fnn_mi_10_005.nHood2_5	0.9736414107165537	0.9736414107165537	9.999000099990002e-05	0.0002610871204149124
NL_TISEAN_fnn_1_10_005.nHood2_5	0.9736062899714689	0.9736062899714689	9.999000099990002e-05	0.0002610871204149124
FC_LocalSimple_mean1.meanabserr	0.9735198980831788	0.9735198980831788	9.999000099990002e-05	0.0002610871204149124
PP_Compare_rav2.statav4	0.973519485284422	0.973519485284422	9.999000099990002e-05	0.0002610871204149124
SP_Summaries_pgram_hamm.logarea_5_3	0.9734964525100753	0.9734964525100753	9.999000099990002e-05	0.0002610871204149124
MD_polvar_1_3	-0.9734753257461278	0.9734753257461278	9.999000099990002e-05	0.0002610871204149124
MF_CompareTestSets_y_ar_4_rand_25_01_1.mabserr_median	0.973466189764069	0.973466189764069	9.999000099990002e-05	0.0002610871204149124
NW_VisibilityGraph_norm.iqrk	-0.9734634369116806	0.9734634369116806	9.999000099990002e-05	0.0002610871204149124
CO_TranslateShape_circle_15_pts.npatmode	-0.9734463711638214	0.9734463711638214	9.999000099990002e-05	0.0002610871204149124
CO_TranslateShape_circle_15_pts.threes	-0.9734463711638214	0.9734463711638214	9.999000099990002e-05	0.0002610871204149124
TSTL_localdensity_5_40_1_3.meanden	0.9734352711901504	0.9734352711901504	9.999000099990002e-05	0.0002610871204149124
CO_AddNoise_1_gaussian.fitexpr2	-0.9733914950914849	0.9733914950914849	9.999000099990002e-05	0.0002610871204149124
MD_polvar_1_4	-0.973285219390944	0.973285219390944	9.999000099990002e-05	0.0002610871204149124
CO_Embed2_Dist_tau.d_iqr	0.9732516658491309	0.9732516658491309	9.999000099990002e-05	0.0002610871204149124
SP_Summaries_welch_rect.area_3_2	0.9732081137414202	0.9732081137414202	9.999000099990002e-05	0.0002610871204149124
SP_Summaries_fft.area_3_2	0.9732081137414202	0.9732081137414202	9.999000099990002e-05	0.0002610871204149124
SP_Summaries_welch_rect.logarea_5_3	0.9731961534979179	0.9731961534979179	9.999000099990002e-05	0.0002610871204149124
SP_Summaries_fft.logarea_5_3	0.9731961534979178	0.9731961534979178	9.999000099990002e-05	0.0002610871204149124
CO_TranslateShape_circle_25_pts.fours	0.9731836863586629	0.9731836863586629	9.999000099990002e-05	0.0002610871204149124
SY_TISEAN_nstat_z_5_1_3.max	0.9731750454423629	0.9731750454423629	9.999000099990002e-05	0.0002610871204149124
MD_polvar_1_6	-0.9731703624549767	0.9731703624549767	9.999000099990002e-05	0.0002610871204149124
PH_Walker_biasprop_01_05.sw_ac1rat	0.973136410131966	0.973136410131966	9.999000099990002e-05	0.0002610871204149124
PH_Walker_biasprop_05_01.sw_ac1rat	0.9731231707138823	0.9731231707138823	9.999000099990002e-05	0.0002610871204149124
PP_ModelFit_ar_2.rmserrrat_d3	-0.9731182451814558	0.9731182451814558	9.999000099990002e-05	0.0002610871204149124
EN_SampEn_5_005.sampen3	0.9731172837887127	0.9731172837887127	9.999000099990002e-05	0.0002610871204149124
MD_polvar_1_5	-0.9731139660152175	0.9731139660152175	9.999000099990002e-05	0.0002610871204149124
WL_dwtcoeff_db3_5.stdd_l1	0.9730990130623756	0.9730990130623756	9.999000099990002e-05	0.0002610871204149124
PH_Walker_prop_01.sw_propcross	0.9730391122395227	0.9730391122395227	9.999000099990002e-05	0.0002610871204149124
EN_SampEn_5_01.sampen4	0.9729641307389929	0.9729641307389929	9.999000099990002e-05	0.0002610871204149124
NL_TISEAN_fnn_1_10_005.minpfnn	0.97296261587883	0.97296261587883	9.999000099990002e-05	0.0002610871204149124
SP_Summaries_pgram_hamm.area_5_3	0.972933947501184	0.972933947501184	9.999000099990002e-05	0.0002610871204149124
NL_TISEAN_fnn_mi_10_005.pfnn_10	0.9729053655681318	0.9729053655681318	9.999000099990002e-05	0.0002610871204149124
NL_TISEAN_fnn_mi_10_005.minpfnn	0.9729053655681318	0.9729053655681318	9.999000099990002e-05	0.0002610871204149124
SP_Summaries_fft.area_3_1	-0.9728683921703398	0.9728683921703398	9.999000099990002e-05	0.0002610871204149124
SP_Summaries_welch_rect.area_3_1	-0.9728683921703397	0.9728683921703397	9.999000099990002e-05	0.0002610871204149124
EN_SampEn_5_015.sampen5	0.9728499206173575	0.9728499206173575	9.999000099990002e-05	0.0002610871204149124
CO_TranslateShape_circle_15_pts.mean	-0.9728315664604337	0.9728315664604337	9.999000099990002e-05	0.0002610871204149124
IN_AutoMutualInfoStats_40_kraskov1_4.ami1	-0.9728268376891059	0.9728268376891059	9.999000099990002e-05	0.0002610871204149124
SP_Summaries_pgram_hamm.area_5_1	-0.9727825655591485	0.9727825655591485	9.999000099990002e-05	0.0002610871204149124
CO_AddNoise_1_std1_10.fitexpr2	-0.9727811560941585	0.9727811560941585	9.999000099990002e-05	0.0002610871204149124
CO_AddNoise_1_kraskov1_4.meanch	0.9727791841086999	0.9727791841086999	9.999000099990002e-05	0.0002610871204149124
CO_Embed2_Shapes_tau_circle_01.ac1	-0.9727728799525746	0.9727728799525746	9.999000099990002e-05	0.0002610871204149124
SY_StdNthDer_2	0.972770342934258	0.972770342934258	9.999000099990002e-05	0.0002610871204149124
CO_AddNoise_1_kraskov1_4.fitexpa	-0.9727216392377225	0.9727216392377225	9.999000099990002e-05	0.0002610871204149124
MF_FitSubsegments_arsbc_uniform_25_01.sbcs_min	0.9727214259042034	0.9727214259042034	9.999000099990002e-05	0.0002610871204149124
DN_RemovePoints_min_08_saturate.ac2rat	-0.9726949517864841	0.9726949517864841	9.999000099990002e-05	0.0002610871204149124
NL_nsamdf_z_1_14_05_1_7.L	0.9726897156074172	0.9726897156074172	9.999000099990002e-05	0.0002610871204149124
NL_nsamdf_1_14_05_1_7.L	0.9726897156074172	0.9726897156074172	9.999000099990002e-05	0.0002610871204149124
CO_AddNoise_1_std1_10.firstUnder25	0.9726706067604506	0.9726706067604506	9.999000099990002e-05	0.0002610871204149124
PH_Walker_prop_11.sw_meanabsdiff	0.9726095551781042	0.9726095551781042	9.999000099990002e-05	0.0002610871204149124
SP_Summaries_pgram_hamm.logarea_5_4	0.9725658527548301	0.9725658527548301	9.999000099990002e-05	0.0002610871204149124
SY_SpreadRandomLocal_ac2_100.meansampen1_015	0.9725198759647615	0.9725198759647615	9.999000099990002e-05	0.0002610871204149124
SP_Summaries_welch_rect.area_5_3	0.9725061000732436	0.9725061000732436	9.999000099990002e-05	0.0002610871204149124
SP_Summaries_fft.area_5_3	0.9725061000732436	0.9725061000732436	9.999000099990002e-05	0.0002610871204149124
SP_Summaries_pgram_hamm.logarea_4_3	0.9724846063272687	0.9724846063272687	9.999000099990002e-05	0.0002610871204149124
MF_CompareTestSets_y_ss_2_uniform_25_01_1.rmserr_mean	0.9724502948847932	0.9724502948847932	9.999000099990002e-05	0.0002610871204149124
EN_SampEn_5_02_diff1.sampen0	0.972410422769455	0.972410422769455	9.999000099990002e-05	0.0002610871204149124
EN_SampEn_5_01_diff1.sampen0	0.9723907881985698	0.9723907881985698	9.999000099990002e-05	0.0002610871204149124
NL_TISEAN_fnn_1_10_005.stdpfnn	-0.9723902810325833	0.9723902810325833	9.999000099990002e-05	0.0002610871204149124
PH_Walker_prop_05.sw_ac1rat	0.9723567753121402	0.9723567753121402	9.999000099990002e-05	0.0002610871204149124
SC_MMA_0__n5_5.minHurstExponent	0.972301453481239	0.972301453481239	9.999000099990002e-05	0.0002610871204149124
SP_Summaries_pgram_hamm.area_5_4	0.9722953137305885	0.9722953137305885	9.999000099990002e-05	0.0002610871204149124
SP_Summaries_pgram_hamm.area_4_3	0.972273244424086	0.972273244424086	9.999000099990002e-05	0.0002610871204149124
NL_TISEAN_fnn_mi_10_005.stdpfnn	-0.9722726643327783	0.9722726643327783	9.999000099990002e-05	0.0002610871204149124
SP_Summaries_welch_rect.logarea_4_3	0.9722621519003023	0.9722621519003023	9.999000099990002e-05	0.0002610871204149124
SP_Summaries_fft.logarea_4_3	0.9722621519003023	0.9722621519003023	9.999000099990002e-05	0.0002610871204149124
CO_AddNoise_1_gaussian.linfit_mse	-0.972144991562238	0.972144991562238	9.999000099990002e-05	0.0002610871204149124
PP_Compare_resample_1_2.swms5_2	0.9721310360288141	0.9721310360288141	9.999000099990002e-05	0.0002610871204149124
MF_FitSubsegments_arsbc_rand_25_01.sbcs_min	0.9721104668684369	0.9721104668684369	9.999000099990002e-05	0.0002610871204149124
CO_Embed2_Dist_tau.d_median	0.9721006246562518	0.9721006246562518	9.999000099990002e-05	0.0002610871204149124
FC_Surprise_dist_20_2_udq_500.std	-0.9721002851301024	0.9721002851301024	9.999000099990002e-05	0.0002610871204149124
AC_nl_134	-0.9720810217912812	0.9720810217912812	9.999000099990002e-05	0.0002610871204149124
CO_AddNoise_1_quantiles_10.ac2	0.972047195674345	0.972047195674345	9.999000099990002e-05	0.0002610871204149124
SP_Summaries_pgram_hamm.wmax_75	0.9720242049391049	0.9720242049391049	0.00019998000199980003	0.0005048518369689018
CO_AddNoise_1_kraskov1_4.ami_at_15	-0.9719895922341854	0.9719895922341854	9.999000099990002e-05	0.0002610871204149124
SP_Summaries_pgram_hamm.area_2_2	0.9719296939805363	0.9719296939805363	9.999000099990002e-05	0.0002610871204149124
SP_Summaries_pgram_hamm.logarea_2_2	0.971874343006792	0.971874343006792	9.999000099990002e-05	0.0002610871204149124
SP_Summaries_pgram_hamm.fpoly2_rmse	-0.9718714734717896	0.9718714734717896	0.00019998000199980003	0.0005048518369689018
NL_TISEAN_fnn_mi_10_005.pfnn_9	0.9718543692281907	0.9718543692281907	9.999000099990002e-05	0.0002610871204149124
CO_AddNoise_1_quantiles_10.ac1	0.9718542648313028	0.9718542648313028	9.999000099990002e-05	0.0002610871204149124
SP_Summaries_welch_rect.area_4_3	0.9718394878526495	0.9718394878526495	9.999000099990002e-05	0.0002610871204149124
SP_Summaries_fft.area_4_3	0.9718394878526494	0.9718394878526494	9.999000099990002e-05	0.0002610871204149124
MF_StateSpace_n4sid_3_05_1.ac1diff	-0.971825488114213	0.971825488114213	0.00019998000199980003	0.0005048518369689018
PP_ModelFit_ar_2.rmserrrat_d1	-0.9718065457609809	0.9718065457609809	9.999000099990002e-05	0.0002610871204149124
CO_HistogramAMI_quantiles_10bin.ami2	-0.9717906200158908	0.9717906200158908	9.999000099990002e-05	0.0002610871204149124
CO_Embed2_Dist_tau.d_expfit_nlogL	0.9717755822903155	0.9717755822903155	9.999000099990002e-05	0.0002610871204149124
EN_SampEn_5_02_diff1.sampen2	0.9717721565322733	0.9717721565322733	9.999000099990002e-05	0.0002610871204149124
NL_MS_fnn_1_10_mi_5_1.pfnn_6	0.9717527388196672	0.9717527388196672	9.999000099990002e-05	0.0002610871204149124
PP_Compare_resample_1_2.statav10	0.9717260147026754	0.9717260147026754	9.999000099990002e-05	0.0002610871204149124
EN_SampEn_5_01_diff1.sampen2	0.9717137754049125	0.9717137754049125	9.999000099990002e-05	0.0002610871204149124
SP_Summaries_fft.logarea_5_4	0.9716260599872188	0.9716260599872188	9.999000099990002e-05	0.0002610871204149124
SP_Summaries_welch_rect.logarea_5_4	0.9716260599872188	0.9716260599872188	9.999000099990002e-05	0.0002610871204149124
SY_StdNthDer_3	0.971618684235309	0.971618684235309	9.999000099990002e-05	0.0002610871204149124
MF_FitSubsegments_arma_2_2_uniform_25_01.fpe_min	0.9715817209062276	0.9715817209062276	9.999000099990002e-05	0.0002610871204149124
CO_TranslateShape_circle_15_pts.std	0.9715168492959134	0.9715168492959134	9.999000099990002e-05	0.0002610871204149124
SP_Summaries_fft.logarea_2_2	0.9715080276052558	0.9715080276052558	9.999000099990002e-05	0.0002610871204149124
SP_Summaries_welch_rect.logarea_2_2	0.9715080276052557	0.9715080276052557	9.999000099990002e-05	0.0002610871204149124
SP_Summaries_fft.area_5_4	0.9714939604736026	0.9714939604736026	9.999000099990002e-05	0.0002610871204149124
SP_Summaries_welch_rect.area_5_4	0.9714939604736025	0.9714939604736025	9.999000099990002e-05	0.0002610871204149124
SP_Summaries_welch_rect.area_2_1	-0.9714896006614598	0.9714896006614598	9.999000099990002e-05	0.0002610871204149124
SP_Summaries_fft.area_2_1	-0.9714896006614597	0.9714896006614597	9.999000099990002e-05	0.0002610871204149124
SP_Summaries_welch_rect.area_2_2	0.9714892429013852	0.9714892429013852	9.999000099990002e-05	0.0002610871204149124
SP_Summaries_fft.area_2_2	0.9714892429013852	0.9714892429013852	9.999000099990002e-05	0.0002610871204149124
SP_Summaries_fft.wmax_75	0.9714887123286293	0.9714887123286293	0.00019998000199980003	0.0005048518369689018
SP_Summaries_welch_rect.wmax_75	0.9714875725664269	0.9714875725664269	0.00019998000199980003	0.0005048518369689018
CO_RM_AMInformation_1	-0.9714427737724	0.9714427737724	9.999000099990002e-05	0.0002610871204149124
PP_Compare_resample_1_2.swms10_1	0.9714288588301309	0.9714288588301309	9.999000099990002e-05	0.0002610871204149124
CO_Embed2_Basic_1.updiag05	-0.9713751776962196	0.9713751776962196	9.999000099990002e-05	0.0002610871204149124
MF_ExpSmoothing_05_best.meanabs	0.9713055299144936	0.9713055299144936	9.999000099990002e-05	0.0002610871204149124
CO_HistogramAMI_std1_2bin.ami2	-0.9712887840365321	0.9712887840365321	9.999000099990002e-05	0.0002610871204149124
PH_Walker_prop_09.sw_ac1rat	0.9711411996288505	0.9711411996288505	9.999000099990002e-05	0.0002610871204149124
SY_StdNthDerChange.fexp_a	0.9711384548553401	0.9711384548553401	9.999000099990002e-05	0.0002610871204149124
SY_StdNthDer_4	0.9711206242852458	0.9711206242852458	9.999000099990002e-05	0.0002610871204149124
PP_Compare_medianf4.swms10_1	0.9711111900400264	0.9711111900400264	9.999000099990002e-05	0.0002610871204149124
EN_SampEn_5_02_diff1.sampen3	0.9711110878291305	0.9711110878291305	9.999000099990002e-05	0.0002610871204149124
NL_TISEAN_fnn_mi_10_005.pfnn_2	0.9710886535554345	0.9710886535554345	9.999000099990002e-05	0.0002610871204149124
CO_HistogramAMI_std1_5bin.ami2	-0.9710804736460648	0.9710804736460648	9.999000099990002e-05	0.0002610871204149124
SP_Summaries_pgram_hamm.area_3_3	0.9710454329723868	0.9710454329723868	9.999000099990002e-05	0.0002610871204149124
PH_Walker_prop_11.sw_ac1rat	-0.9710141336468079	0.9710141336468079	9.999000099990002e-05	0.0002610871204149124
CO_HistogramAMI_std1_10bin.ami2	-0.9710029120620485	0.9710029120620485	9.999000099990002e-05	0.0002610871204149124
MF_StateSpace_n4sid_2_05_1.meanabs	0.9709489748422944	0.9709489748422944	9.999000099990002e-05	0.0002610871204149124
SY_SpreadRandomLocal_200_100.meansampen1_015	0.9709446242595029	0.9709446242595029	9.999000099990002e-05	0.0002610871204149124
NL_TISEAN_fnn_mi_10_005.nHood2_4	0.9708930612540998	0.9708930612540998	9.999000099990002e-05	0.0002610871204149124
SP_Summaries_pgram_hamm.fpoly2_sse	-0.9708483650984718	0.9708483650984718	9.999000099990002e-05	0.0002610871204149124
SP_Summaries_pgram_hamm.logarea_3_3	0.970844152604734	0.970844152604734	0.00019998000199980003	0.0005048518369689018
CO_AddNoise_1_kraskov1_4.fitexprmse	-0.9708168705743538	0.9708168705743538	9.999000099990002e-05	0.0002610871204149124
NL_TISEAN_fnn_1_10_005.nHood2_4	0.9708097384300468	0.9708097384300468	9.999000099990002e-05	0.0002610871204149124
SY_StdNthDer_5	0.9707771612030721	0.9707771612030721	9.999000099990002e-05	0.0002610871204149124
CO_AddNoise_1_even_10.ami_at_10	-0.9707758583003516	0.9707758583003516	9.999000099990002e-05	0.0002610871204149124
EN_SampEn_5_01_diff1.sampen3	0.9707718047919816	0.9707718047919816	9.999000099990002e-05	0.0002610871204149124
PP_ModelFit_ar_2.rmserrrat_lf_02_d1	-0.9707408822420704	0.9707408822420704	9.999000099990002e-05	0.0002610871204149124
CO_HistogramAMI_std2_5bin.ami1	-0.970730606514591	0.970730606514591	9.999000099990002e-05	0.0002610871204149124
NL_TISEAN_fnn_mi_10_005.pfnn_8	0.9707188826208418	0.9707188826208418	9.999000099990002e-05	0.0002610871204149124
MF_FitSubsegments_ar_2_uniform_25_01.fpe_max	0.9706904453851517	0.9706904453851517	9.999000099990002e-05	0.0002610871204149124
CO_Embed2_Basic_1.updiag01	-0.9706783682487724	0.9706783682487724	9.999000099990002e-05	0.0002610871204149124
MD_pNN_raw.pnn100	0.9706783682487724	0.9706783682487724	9.999000099990002e-05	0.0002610871204149124
MD_pNN_raw.pnn80	0.9706466010601444	0.9706466010601444	9.999000099990002e-05	0.0002610871204149124
PP_ModelFit_ar_2.rmserrrat_d2	-0.9705825640277085	0.9705825640277085	9.999000099990002e-05	0.0002610871204149124
MD_pNN_raw.pnn70	0.9705008421022844	0.9705008421022844	9.999000099990002e-05	0.0002610871204149124
NW_VisibilityGraph_norm.entropy	-0.9704975792983481	0.9704975792983481	9.999000099990002e-05	0.0002610871204149124
FC_LocalSimple_median3.meanabserr	0.9704909848929941	0.9704909848929941	9.999000099990002e-05	0.0002610871204149124
SP_Summaries_pgram_hamm.w10_90	0.9704749916623217	0.9704749916623217	9.999000099990002e-05	0.0002610871204149124
WL_coeffs_db3_1.mean_coeff	0.9704467991486635	0.9704467991486635	9.999000099990002e-05	0.0002610871204149124
SB_TransitionpAlphabet_40_1.meandiagfexp_b	-0.9704364473706678	0.9704364473706678	9.999000099990002e-05	0.0002610871204149124
PP_Compare_resample_1_2.statav8	0.9704353883118002	0.9704353883118002	9.999000099990002e-05	0.0002610871204149124
MD_pNN_raw.pnn90	0.9704160851414334	0.9704160851414334	9.999000099990002e-05	0.0002610871204149124
MD_polvar_01_3	0.9703846395699524	0.9703846395699524	9.999000099990002e-05	0.0002610871204149124
PP_Compare_rav2.swms2_2	0.9703344603776521	0.9703344603776521	9.999000099990002e-05	0.0002610871204149124
WL_dwtcoeff_sym2_5.noisestd_l1	0.9703329504552182	0.9703329504552182	9.999000099990002e-05	0.0002610871204149124
MD_polvar_01_5	0.9702806512340802	0.9702806512340802	9.999000099990002e-05	0.0002610871204149124
MD_polvar_01_4	0.9702716437102012	0.9702716437102012	9.999000099990002e-05	0.0002610871204149124
MD_polvar_01_6	0.9702615115320381	0.9702615115320381	9.999000099990002e-05	0.0002610871204149124
MF_FitSubsegments_ss_2_uniform_25_01.fpe_min	0.9702450377027146	0.9702450377027146	9.999000099990002e-05	0.0002610871204149124
EN_SampEn_5_02_diff1.sampen5	0.9702343860584465	0.9702343860584465	9.999000099990002e-05	0.0002610871204149124
SP_Summaries_welch_rect.area_3_3	0.9702099460893248	0.9702099460893248	0.00029997000299970003	0.0007345350556113499
SP_Summaries_fft.area_3_3	0.9702095473172763	0.9702095473172763	0.00029997000299970003	0.0007345350556113499
EN_mse_1-10_2_015_diff1.sampen_s9	-0.9701896779966279	0.9701896779966279	9.999000099990002e-05	0.0002610871204149124
MD_pNN_raw.pnn50	0.9701705860893526	0.9701705860893526	9.999000099990002e-05	0.0002610871204149124
EN_SampEn_5_02_diff1.sampen4	0.9701661082346772	0.9701661082346772	9.999000099990002e-05	0.0002610871204149124
CO_HistogramAMI_std2_10bin.ami1	-0.9701592792014103	0.9701592792014103	9.999000099990002e-05	0.0002610871204149124
SP_Summaries_welch_rect.logarea_3_3	0.9701576039565349	0.9701576039565349	9.999000099990002e-05	0.0002610871204149124
SP_Summaries_fft.logarea_3_3	0.9701576039565349	0.9701576039565349	9.999000099990002e-05	0.0002610871204149124
SP_Summaries_pgram_hamm.area_4_4	0.9701570425124433	0.9701570425124433	9.999000099990002e-05	0.0002610871204149124
MD_pNN_raw.pnn60	0.9701083615753869	0.9701083615753869	9.999000099990002e-05	0.0002610871204149124
EN_MS_LZcomplexity_10	0.9700788726341087	0.9700788726341087	9.999000099990002e-05	0.0002610871204149124
PH_Walker_prop_05.sw_meanabsdiff	0.9700282242818941	0.9700282242818941	9.999000099990002e-05	0.0002610871204149124
AC_nl_022	-0.9700092434926183	0.9700092434926183	9.999000099990002e-05	0.0002610871204149124
MF_GP_hyperparameters_covSEiso_covNoise_1_200_first.logh3	0.9699191831607349	0.9699191831607349	9.999000099990002e-05	0.0002610871204149124
NL_TISEAN_fnn_ac_10_005.pfnn_10	0.9699095826927673	0.9699095826927673	9.999000099990002e-05	0.0002610871204149124
NL_TISEAN_fnn_ac_10_005.minpfnn	0.9699095826927673	0.9699095826927673	9.999000099990002e-05	0.0002610871204149124
SD_TSTL_surrogates_mi_100_1_trev.stdsurr	-0.9698986534394299	0.9698986534394299	9.999000099990002e-05	0.0002610871204149124
FC_LocalSimple_lfit2.meanabserr	0.9698808579740656	0.9698808579740656	9.999000099990002e-05	0.0002610871204149124
SY_StdNthDer_10	0.9698670661683414	0.9698670661683414	9.999000099990002e-05	0.0002610871204149124
MD_pNN_raw.pnn40	0.9698588031828216	0.9698588031828216	9.999000099990002e-05	0.0002610871204149124
MD_hrv_classic.pnn40	0.9698588031828216	0.9698588031828216	9.999000099990002e-05	0.0002610871204149124
SP_Summaries_welch_rect.w10_90	0.9698132755081275	0.9698132755081275	9.999000099990002e-05	0.0002610871204149124
SP_Summaries_fft.w10_90	0.969812467940056	0.969812467940056	9.999000099990002e-05	0.0002610871204149124
SP_Summaries_pgram_hamm.logarea_4_4	0.969809611379451	0.969809611379451	9.999000099990002e-05	0.0002610871204149124
PP_Compare_rav3.swms2_2	0.9697774928638342	0.9697774928638342	9.999000099990002e-05	0.0002610871204149124
EN_MS_LZcomplexity_9	0.9695823878198266	0.9695823878198266	9.999000099990002e-05	0.0002610871204149124
SP_Summaries_welch_rect.area_4_4	0.9695219889613813	0.9695219889613813	9.999000099990002e-05	0.0002610871204149124
SP_Summaries_fft.area_4_4	0.9695219889613812	0.9695219889613812	9.999000099990002e-05	0.0002610871204149124
MD_hrv_classic.pnn30	0.9695218577549863	0.9695218577549863	9.999000099990002e-05	0.0002610871204149124
MD_pNN_raw.pnn30	0.9695218577549863	0.9695218577549863	9.999000099990002e-05	0.0002610871204149124
SY_SpreadRandomLocal_100_100.stdskew	-0.9694968717387887	0.9694968717387887	9.999000099990002e-05	0.0002610871204149124
EN_mse_1-10_2_015_diff1.minSampEn	-0.9694689679534835	0.9694689679534835	9.999000099990002e-05	0.0002610871204149124
EN_mse_1-10_2_015_diff1.sampen_s10	-0.9694689679534835	0.9694689679534835	9.999000099990002e-05	0.0002610871204149124
CO_Embed2_Basic_1.parabup01_1	0.9694441271013323	0.9694441271013323	0.00029997000299970003	0.0007345350556113499
NL_TSTL_FractalDimensions_5_20_02_1_10_0_32_ac_fnnmar.maxDq	0.9694437785861026	0.9694437785861026	9.999000099990002e-05	0.0002610871204149124
CO_AddNoise_1_gaussian.firstUnder25	0.9694354383407654	0.9694354383407654	9.999000099990002e-05	0.0002610871204149124
WL_dwtcoeff_db3_5.noisestd_l1	0.9694135395826183	0.9694135395826183	9.999000099990002e-05	0.0002610871204149124
SP_Summaries_pgram_hamm.area_5_5	0.9693964278460927	0.9693964278460927	9.999000099990002e-05	0.0002610871204149124
NL_TISEAN_fnn_1_10_005.meanpfnn	0.9693879024351718	0.9693879024351718	9.999000099990002e-05	0.0002610871204149124
SP_Summaries_fft.logarea_4_4	0.9693716844192708	0.9693716844192708	9.999000099990002e-05	0.0002610871204149124
SP_Summaries_welch_rect.logarea_4_4	0.9693716844192708	0.9693716844192708	9.999000099990002e-05	0.0002610871204149124
PP_Compare_resample_1_2.statav4	0.9693633586254673	0.9693633586254673	9.999000099990002e-05	0.0002610871204149124
SC_FluctAnal_mag_2_dfa_50_2_logi.meanssr	-0.9693401092140503	0.9693401092140503	9.999000099990002e-05	0.0002610871204149124
SP_Summaries_pgram_hamm.wmax_90	0.9693259716715712	0.9693259716715712	9.999000099990002e-05	0.0002610871204149124
SY_SpreadRandomLocal_50_100.meanac1	-0.9693073631374178	0.9693073631374178	9.999000099990002e-05	0.0002610871204149124
WL_fBM.p3	-0.9692712337333539	0.9692712337333539	9.999000099990002e-05	0.0002610871204149124
NL_TISEAN_fnn_mi_10_005.meanpfnn	0.969261256863255	0.969261256863255	9.999000099990002e-05	0.0002610871204149124
SY_SpreadRandomLocal_100_100.meansampen1_015	0.9691823560076136	0.9691823560076136	9.999000099990002e-05	0.0002610871204149124
PH_Walker_momentum_5.sw_ac1rat	0.9691420686660057	0.9691420686660057	9.999000099990002e-05	0.0002610871204149124
NL_embed_PCA_1_10.nto90	0.969119931710609	0.969119931710609	9.999000099990002e-05	0.0002610871204149124
SP_Summaries_pgram_hamm.logarea_5_5	0.9690461792183449	0.9690461792183449	9.999000099990002e-05	0.0002610871204149124
SP_Summaries_welch_rect.fpolysat_a	-0.9689459101472997	0.9689459101472997	9.999000099990002e-05	0.0002610871204149124
SP_Summaries_fft.fpolysat_a	-0.9689459054344358	0.9689459054344358	9.999000099990002e-05	0.0002610871204149124
EN_SampEn_5_01_diff1.sampen4	0.968928730348634	0.968928730348634	9.999000099990002e-05	0.0002610871204149124
SP_Summaries_fft.area_5_5	0.968913534427609	0.968913534427609	9.999000099990002e-05	0.0002610871204149124
SP_Summaries_welch_rect.area_5_5	0.9689135344276089	0.9689135344276089	9.999000099990002e-05	0.0002610871204149124
EN_MS_LZcomplexity_8	0.9688909910000232	0.9688909910000232	9.999000099990002e-05	0.0002610871204149124
NL_embed_PCA_1_10.min	0.9688909597933983	0.9688909597933983	9.999000099990002e-05	0.0002610871204149124
PH_Walker_momentum_2.sw_ac1rat	0.9688260510322161	0.9688260510322161	9.999000099990002e-05	0.0002610871204149124
SP_Summaries_welch_rect.logarea_5_5	0.9688105010365478	0.9688105010365478	9.999000099990002e-05	0.0002610871204149124
SP_Summaries_fft.logarea_5_5	0.9688105010365476	0.9688105010365476	9.999000099990002e-05	0.0002610871204149124
NL_TISEAN_fnn_ac_10_005.stdpfnn	-0.9687623298688068	0.9687623298688068	9.999000099990002e-05	0.0002610871204149124
WL_coeffs_db3_1.med_coeff	0.9687229572597467	0.9687229572597467	9.999000099990002e-05	0.0002610871204149124
MF_CompareTestSets_y_ss_2_uniform_25_01_1.mabserr_mean	0.9687083547594223	0.9687083547594223	9.999000099990002e-05	0.0002610871204149124
SP_Summaries_welch_rect.wmax_90	0.9686509856737436	0.9686509856737436	9.999000099990002e-05	0.0002610871204149124
SP_Summaries_fft.wmax_90	0.968650498460108	0.968650498460108	9.999000099990002e-05	0.0002610871204149124
CO_TranslateShape_circle_25_pts.threes	0.968641329634159	0.968641329634159	9.999000099990002e-05	0.0002610871204149124
FC_LocalSimple_mean3.meanabserr	0.9686310343616334	0.9686310343616334	9.999000099990002e-05	0.0002610871204149124
MD_hrv_classic.pnn20	0.9685385216830285	0.9685385216830285	9.999000099990002e-05	0.0002610871204149124
MD_pNN_raw.pnn20	0.9685385216830285	0.9685385216830285	9.999000099990002e-05	0.0002610871204149124
PH_Walker_runningvar_15_50.sw_ac1rat	0.9683624440486993	0.9683624440486993	9.999000099990002e-05	0.0002610871204149124
AC_nl_24	-0.9683023681684059	0.9683023681684059	9.999000099990002e-05	0.0002610871204149124
SY_SpreadRandomLocal_100_100.meanac1	-0.9682523502615384	0.9682523502615384	9.999000099990002e-05	0.0002610871204149124
CO_Embed2_Basic_1.parabdown01_n1	0.9682164219763281	0.9682164219763281	9.999000099990002e-05	0.0002610871204149124
EN_MS_LZcomplexity_7	0.9681960273523839	0.9681960273523839	9.999000099990002e-05	0.0002610871204149124
CO_HistogramAMI_quantiles_5bin.ami2	-0.9681545327067076	0.9681545327067076	9.999000099990002e-05	0.0002610871204149124
SY_SpreadRandomLocal_200_100.meanac1	-0.9680509414543493	0.9680509414543493	9.999000099990002e-05	0.0002610871204149124
CO_AddNoise_1_gaussian.firstUnder50	0.9680465633567272	0.9680465633567272	9.999000099990002e-05	0.0002610871204149124
CO_Embed2_Basic_1.parabdown05_n1	0.9680009601344212	0.9680009601344212	9.999000099990002e-05	0.0002610871204149124
CO_Embed2_Basic_1.incircle_2	-0.967947579271945	0.967947579271945	9.999000099990002e-05	0.0002610871204149124
PP_Compare_rav4.swms2_2	0.9679186265908027	0.9679186265908027	0.00019998000199980003	0.0005048518369689018
SC_FluctAnal_2_dfa_50_2_logi.se2	-0.967897841161131	0.967897841161131	9.999000099990002e-05	0.0002610871204149124
SC_FluctAnal_2_dfa_50_2_logi.se1	-0.967897841161131	0.967897841161131	9.999000099990002e-05	0.0002610871204149124
PH_Walker_prop_09.sw_distdiff	0.9678780379985075	0.9678780379985075	9.999000099990002e-05	0.0002610871204149124
NL_TSTL_LargestLyap_n1_01_001_3_1_4.maxp	-0.9678742318432607	0.9678742318432607	9.999000099990002e-05	0.0002610871204149124
EN_Randomize_dyndist.sampen2_015diff	-0.9677835416860661	0.9677835416860661	9.999000099990002e-05	0.0002610871204149124
CO_Embed2_Basic_1.parabup05_1	0.967715719675202	0.967715719675202	0.0004999500049995	0.001189769834691305
CO_AddNoise_1_quantiles_10.ami_at_20	-0.967711137277302	0.967711137277302	9.999000099990002e-05	0.0002610871204149124
EN_Randomize_statdist.sampen2_015diff	-0.9676693883936975	0.9676693883936975	9.999000099990002e-05	0.0002610871204149124
NL_MS_fnn_1_10_mi_5_1.pfnn_7	0.9676520630051175	0.9676520630051175	9.999000099990002e-05	0.0002610871204149124
EN_Randomize_permute.sampen2_015diff	-0.9676483440994397	0.9676483440994397	9.999000099990002e-05	0.0002610871204149124
EN_mse_1-10_2_015_diff1.sampen_s8	-0.967586657774778	0.967586657774778	9.999000099990002e-05	0.0002610871204149124
SP_Summaries_pgram_hamm.linfitloglog_hf_a1	0.9675820155349765	0.9675820155349765	9.999000099990002e-05	0.0002610871204149124
CO_AddNoise_1_kraskov1_4.linfit_mse	-0.9674611675857372	0.9674611675857372	9.999000099990002e-05	0.0002610871204149124
CO_AddNoise_1_quantiles_10.fitexpb	0.9674199501164376	0.9674199501164376	9.999000099990002e-05	0.0002610871204149124
FC_Surprise_T1_20_tau_m2quad_500.tstat	-0.9672298769764593	0.9672298769764593	9.999000099990002e-05	0.0002610871204149124
SP_Summaries_pgram_hamm.wmax_99	0.9670722155812373	0.9670722155812373	0.00029997000299970003	0.0007345350556113499
SP_Summaries_fft.wmax_99	0.9670435987701987	0.9670435987701987	9.999000099990002e-05	0.0002610871204149124
SP_Summaries_welch_rect.wmax_99	0.9670267179513554	0.9670267179513554	9.999000099990002e-05	0.0002610871204149124
TSTL_localdensity_5_40_ac_2.ac2den	-0.9669365198223334	0.9669365198223334	9.999000099990002e-05	0.0002610871204149124
CO_TranslateShape_circle_15_pts.ones	0.9668288302882612	0.9668288302882612	9.999000099990002e-05	0.0002610871204149124
NL_TISEAN_fnn_ac_10_005.pfnn_9	0.9668270265445378	0.9668270265445378	0.00019998000199980003	0.0005048518369689018
EN_MS_LZcomplexity_6	0.9668146321702942	0.9668146321702942	9.999000099990002e-05	0.0002610871204149124
CO_HistogramAMI_even_10bin.ami2	-0.9667786456303668	0.9667786456303668	9.999000099990002e-05	0.0002610871204149124
SP_Summaries_pgram_hamm.wmax_95	0.9667587392296183	0.9667587392296183	9.999000099990002e-05	0.0002610871204149124
NL_TSTL_ReturnTime_10_1_1_n1_ac_8.max	-0.9667368028065721	0.9667368028065721	9.999000099990002e-05	0.0002610871204149124
SB_TransitionMatrix_51.TD1	-0.9667146494679122	0.9667146494679122	9.999000099990002e-05	0.0002610871204149124
NL_TSTL_LargestLyap_n1_01_001_3_1_4.expfit_a	-0.9666564350097454	0.9666564350097454	9.999000099990002e-05	0.0002610871204149124
EN_SampEn_5_03.meanchsampen	0.9665966949442103	0.9665966949442103	9.999000099990002e-05	0.0002610871204149124
MF_CompareTestSets_y_ss_2_uniform_25_01_1.rmserr_median	0.966557254398472	0.966557254398472	9.999000099990002e-05	0.0002610871204149124
MD_pNN_raw.pnn10	0.9665127146540429	0.9665127146540429	9.999000099990002e-05	0.0002610871204149124
MD_hrv_classic.pnn10	0.9665127146540429	0.9665127146540429	9.999000099990002e-05	0.0002610871204149124
SB_TransitionMatrix_51.TD5	-0.9664663768963073	0.9664663768963073	9.999000099990002e-05	0.0002610871204149124
EN_SampEn_5_02.meanchsampen	0.9664086419588795	0.9664086419588795	9.999000099990002e-05	0.0002610871204149124
PP_Compare_resample_1_2.swms2_2	0.9663990271017739	0.9663990271017739	9.999000099990002e-05	0.0002610871204149124
MF_CompareTestSets_y_ss_2_uniform_25_01_1.mabserr_median	0.9663452140875286	0.9663452140875286	9.999000099990002e-05	0.0002610871204149124
SP_Summaries_pgram_hamm.area_4_1	-0.9661566799413346	0.9661566799413346	9.999000099990002e-05	0.0002610871204149124
EX_MovingThreshold_01_002.mediankickf	0.9661217234578227	0.9661217234578227	9.999000099990002e-05	0.0002610871204149124
SY_SpreadRandomLocal_50_100.meansampen1_015	0.9660266897631781	0.9660266897631781	9.999000099990002e-05	0.0002610871204149124
DK_crinkle_statistic	0.9660048308588459	0.9660048308588459	9.999000099990002e-05	0.0002610871204149124
PH_Walker_momentum_2.w_ac2	-0.9659768354286726	0.9659768354286726	9.999000099990002e-05	0.0002610871204149124
SP_Summaries_welch_rect.linfitloglog_hf_a1	0.9659422353815355	0.9659422353815355	9.999000099990002e-05	0.0002610871204149124
SP_Summaries_fft.linfitloglog_hf_a1	0.9659411072490924	0.9659411072490924	9.999000099990002e-05	0.0002610871204149124
SP_Summaries_welch_rect.wmax_95	0.965917953832085	0.965917953832085	0.00029997000299970003	0.0007345350556113499
SP_Summaries_fft.wmax_95	0.9659173049018419	0.9659173049018419	0.00029997000299970003	0.0007345350556113499
EN_MS_LZcomplexity_5	0.9658751642227282	0.9658751642227282	9.999000099990002e-05	0.0002610871204149124
SP_Summaries_welch_rect.linfitloglog_lf_a2	0.9658468360290781	0.9658468360290781	9.999000099990002e-05	0.0002610871204149124
SP_Summaries_fft.linfitloglog_lf_a2	0.965846836029078	0.965846836029078	9.999000099990002e-05	0.0002610871204149124
EN_Randomize_permute.sampen2_015fexpa	0.9656668059506864	0.9656668059506864	9.999000099990002e-05	0.0002610871204149124
CO_AddNoise_1_std1_10.firstUnder50	0.965656644789145	0.965656644789145	9.999000099990002e-05	0.0002610871204149124
PH_Walker_biasprop_05_01.w_mean	-0.9655343198744899	0.9655343198744899	9.999000099990002e-05	0.0002610871204149124
EN_Randomize_statdist.sampen2_015fexpa	0.9655120374444577	0.9655120374444577	9.999000099990002e-05	0.0002610871204149124
PH_Walker_biasprop_01_05.w_mean	0.9654610517210875	0.9654610517210875	9.999000099990002e-05	0.0002610871204149124
EN_Randomize_dyndist.sampen2_015fexpa	0.9654466438316056	0.9654466438316056	9.999000099990002e-05	0.0002610871204149124
SB_TransitionpAlphabet_40_1.symd_a	0.965434220371197	0.965434220371197	9.999000099990002e-05	0.0002610871204149124
CO_AddNoise_1_quantiles_10.ami_at_15	-0.9653241708177587	0.9653241708177587	9.999000099990002e-05	0.0002610871204149124
PP_Compare_rav10.swss10_2	0.9653099349818837	0.9653099349818837	9.999000099990002e-05	0.0002610871204149124
CO_HistogramAMI_quantiles_10bin.ami1	-0.9651589862984626	0.9651589862984626	9.999000099990002e-05	0.0002610871204149124
SP_Summaries_pgram_hamm.linfitloglog_lf_a2	0.9651552197784352	0.9651552197784352	9.999000099990002e-05	0.0002610871204149124
CO_AddNoise_1_quantiles_10.meanch	0.9650913765806781	0.9650913765806781	9.999000099990002e-05	0.0002610871204149124
EX_MovingThreshold_01_01.meankickf	0.9650814022982078	0.9650814022982078	9.999000099990002e-05	0.0002610871204149124
FC_Surprise_dist_20_2_udq_500.tstat	0.965070958905748	0.965070958905748	9.999000099990002e-05	0.0002610871204149124
MF_FitSubsegments_ss_2_uniform_25_01.fpe_max	0.964905845731952	0.964905845731952	9.999000099990002e-05	0.0002610871204149124
EN_SampEn_5_015.meanchsampen	0.9649033981119807	0.9649033981119807	9.999000099990002e-05	0.0002610871204149124
SB_MotifThree_quantile.cccc	-0.9648156772699038	0.9648156772699038	9.999000099990002e-05	0.0002610871204149124
CO_AddNoise_1_kraskov1_4.fitexpr2	-0.9647720962048001	0.9647720962048001	9.999000099990002e-05	0.0002610871204149124
CO_HistogramAMI_std1_10bin.ami1	-0.9646768198577103	0.9646768198577103	9.999000099990002e-05	0.0002610871204149124
CO_AddNoise_1_quantiles_10.fitexpa	-0.9646667216750162	0.9646667216750162	9.999000099990002e-05	0.0002610871204149124
CO_AddNoise_1_std1_10.meanch	0.9646553668790834	0.9646553668790834	9.999000099990002e-05	0.0002610871204149124
CO_HistogramAMI_std1_5bin.ami1	-0.9646076449012473	0.9646076449012473	9.999000099990002e-05	0.0002610871204149124
SB_MotifThree_quantile.aaaa	-0.9646053355542762	0.9646053355542762	9.999000099990002e-05	0.0002610871204149124
PH_Walker_prop_11.sw_distdiff	0.9645644612794055	0.9645644612794055	9.999000099990002e-05	0.0002610871204149124
DN_RemovePoints_absclose_08_remove.ac1rat	0.9645044177239855	0.9645044177239855	9.999000099990002e-05	0.0002610871204149124
CO_AddNoise_1_quantiles_10.fitlinb	-0.9643901320205299	0.9643901320205299	9.999000099990002e-05	0.0002610871204149124
EN_SampEn_5_01.sampen5	0.9643768390034597	0.9643768390034597	9.999000099990002e-05	0.0002610871204149124
CO_HistogramAMI_std1_2bin.ami1	-0.9642894359217741	0.9642894359217741	9.999000099990002e-05	0.0002610871204149124
CO_AddNoise_1_std1_10.fitexpa	-0.9642499155650399	0.9642499155650399	9.999000099990002e-05	0.0002610871204149124
CO_AddNoise_1_quantiles_10.fitlina	0.964228826964771	0.964228826964771	9.999000099990002e-05	0.0002610871204149124
SB_BinaryStats_diff.longstretch1	-0.9642213170258299	0.9642213170258299	9.999000099990002e-05	0.0002610871204149124
EN_MS_LZcomplexity_4	0.9642098517000259	0.9642098517000259	9.999000099990002e-05	0.0002610871204149124
EN_mse_1-10_2_015_diff1.sampen_s7	-0.9639129677519558	0.9639129677519558	9.999000099990002e-05	0.0002610871204149124
SP_Summaries_pgram_hamm.logstd	-0.9638350973092831	0.9638350973092831	9.999000099990002e-05	0.0002610871204149124
MF_StateSpace_n4sid_1_05_1.ac1diff	-0.9638148114933311	0.9638148114933311	0.00029997000299970003	0.0007345350556113499
AC_nl_024	-0.9637713442251494	0.9637713442251494	9.999000099990002e-05	0.0002610871204149124
SB_BinaryStats_iqr.stdstretch1	-0.9634959830187155	0.9634959830187155	9.999000099990002e-05	0.0002610871204149124
SB_BinaryStats_iqr.pstretch1	0.963488262825043	0.963488262825043	9.999000099990002e-05	0.0002610871204149124
NL_MS_fnn_1_10_mi_5_1.pfnn_8	0.9634487107213294	0.9634487107213294	9.999000099990002e-05	0.0002610871204149124
NL_TISEAN_fnn_mi_10_005.pfnn_7	0.9634210657765809	0.9634210657765809	0.00019998000199980003	0.0005048518369689018
DN_RemovePoints_min_08_saturate.ac1diff	0.963417043585263	0.963417043585263	9.999000099990002e-05	0.0002610871204149124
SB_TransitionMatrix_51.ondiag	-0.9630743047670369	0.9630743047670369	9.999000099990002e-05	0.0002610871204149124
MF_GP_hyperparameters_covSEiso_covPeriodic_covNoise_1_200_first.rmserr	-0.9630286974429285	0.9630286974429285	9.999000099990002e-05	0.0002610871204149124
MF_StateSpace_n4sid_1_05_1.ac3	-0.9630252888567523	0.9630252888567523	9.999000099990002e-05	0.0002610871204149124
DN_RemovePoints_max_08_saturate.ac2rat	-0.962946824802265	0.962946824802265	9.999000099990002e-05	0.0002610871204149124
SB_TransitionpAlphabet_40_1.trcovfexp_rmse	-0.9628516932505843	0.9628516932505843	9.999000099990002e-05	0.0002610871204149124
CO_TranslateShape_circle_35_pts.std	0.9628448864596401	0.9628448864596401	9.999000099990002e-05	0.0002610871204149124
MF_StateSpace_n4sid_1_05_1.ac3n	-0.9627601927717141	0.9627601927717141	9.999000099990002e-05	0.0002610871204149124
PH_Walker_runningvar_15_50.w_propzcross	0.9627271391290384	0.9627271391290384	9.999000099990002e-05	0.0002610871204149124
SB_TransitionMatrix_41.TD1	-0.9627099428916845	0.9627099428916845	9.999000099990002e-05	0.0002610871204149124
SB_TransitionMatrix_51.sumdiagcov	-0.9626592908830123	0.9626592908830123	9.999000099990002e-05	0.0002610871204149124
CO_AddNoise_1_quantiles_10.ami_at_10	-0.9626525395016745	0.9626525395016745	9.999000099990002e-05	0.0002610871204149124
SB_TransitionpAlphabet_40_1.mineigfexp_a	0.9625921959379198	0.9625921959379198	9.999000099990002e-05	0.0002610871204149124
SB_MotifThree_quantile.ccc	-0.9625782241406268	0.9625782241406268	9.999000099990002e-05	0.0002610871204149124
PH_Walker_momentum_2.w_propzcross	0.9625660638499955	0.9625660638499955	9.999000099990002e-05	0.0002610871204149124
PP_Compare_rav10.swss10_1	0.962530389884533	0.962530389884533	9.999000099990002e-05	0.0002610871204149124
NL_TSTL_TakensEstimator_n1_005_005_1_3	0.9624856699304446	0.9624856699304446	9.999000099990002e-05	0.0002610871204149124
SB_MotifThree_quantile.aaa	-0.9624732107426672	0.9624732107426672	9.999000099990002e-05	0.0002610871204149124
PP_Compare_rav10.swss5_2	0.9624338564411545	0.9624338564411545	9.999000099990002e-05	0.0002610871204149124
MD_pNN_raw.pnn5	0.9624056742289103	0.9624056742289103	9.999000099990002e-05	0.0002610871204149124
MD_hrv_classic.pnn5	0.9624056742289103	0.9624056742289103	9.999000099990002e-05	0.0002610871204149124
CO_AddNoise_1_quantiles_10.ami_at_5	-0.9623831432069851	0.9623831432069851	9.999000099990002e-05	0.0002610871204149124
SB_TransitionMatrix_41.TD4	-0.9623618234138192	0.9623618234138192	9.999000099990002e-05	0.0002610871204149124
DN_RemovePoints_min_05_saturate.ac1rat	-0.9623560289016643	0.9623560289016643	0.00019998000199980003	0.0005048518369689018
CO_AddNoise_1_std1_10.fitlina	0.9623548075559464	0.9623548075559464	9.999000099990002e-05	0.0002610871204149124
EN_rpde_3_ac.maxRPD	-0.9622817098409955	0.9622817098409955	9.999000099990002e-05	0.0002610871204149124
SB_MotifThree_quantile.caa	0.9621352681690467	0.9621352681690467	9.999000099990002e-05	0.0002610871204149124
SB_BinaryStats_diff.longstretch0	-0.9621113795154324	0.9621113795154324	9.999000099990002e-05	0.0002610871204149124
SB_MotifTwo_median.udd	0.962021243184325	0.962021243184325	9.999000099990002e-05	0.0002610871204149124
CO_AddNoise_1_std1_10.fitlinb	-0.9620178600331483	0.9620178600331483	9.999000099990002e-05	0.0002610871204149124
SB_MotifTwo_median.ddu	0.9620094951560956	0.9620094951560956	9.999000099990002e-05	0.0002610871204149124
PP_Compare_medianf10.swss10_2	0.9619745843343814	0.9619745843343814	9.999000099990002e-05	0.0002610871204149124
NL_TSTL_FractalDimensions_5_20_02_1_10_0_32_ac_fnnmar.meanDq	0.9619425964551922	0.9619425964551922	9.999000099990002e-05	0.0002610871204149124
SB_MotifThree_quantile.acc	0.9619317187063747	0.9619317187063747	9.999000099990002e-05	0.0002610871204149124
SB_MotifTwo_mean.udd	0.9618954821763942	0.9618954821763942	9.999000099990002e-05	0.0002610871204149124
SB_MotifTwo_mean.ddu	0.9618909930215627	0.9618909930215627	9.999000099990002e-05	0.0002610871204149124
EN_MS_LZcomplexity_3	0.9617638585448534	0.9617638585448534	9.999000099990002e-05	0.0002610871204149124
NL_MS_fnn_1_10_mi_5_1.firstunder01	0.9617353821973721	0.9617353821973721	9.999000099990002e-05	0.0002610871204149124
SB_MotifThree_quantile.bcaa	0.9616506798683468	0.9616506798683468	9.999000099990002e-05	0.0002610871204149124
EN_SampEn_5_01_diff1.sampen5	0.9616186968814053	0.9616186968814053	9.999000099990002e-05	0.0002610871204149124
SB_MotifThree_quantile.aac	0.9616184170296477	0.9616184170296477	9.999000099990002e-05	0.0002610871204149124
MF_armax_1_1_05_1.ac3	-0.961591396843689	0.961591396843689	9.999000099990002e-05	0.0002610871204149124
SB_MotifThree_quantile.hhhh	0.9615839825012613	0.9615839825012613	9.999000099990002e-05	0.0002610871204149124
CO_HistogramAMI_quantiles_2bin.ami2	-0.9615475141054185	0.9615475141054185	9.999000099990002e-05	0.0002610871204149124
MF_steps_ahead_arma_3_1_6.rmserr_2	-0.9615253882761075	0.9615253882761075	9.999000099990002e-05	0.0002610871204149124
CO_AddNoise_1_std1_10.linfit_mse	-0.9615233712724014	0.9615233712724014	9.999000099990002e-05	0.0002610871204149124
SB_MotifThree_quantile.cca	0.9614872464360006	0.9614872464360006	9.999000099990002e-05	0.0002610871204149124
NL_TISEAN_fnn_1_10_005.firstunder04	0.961444666045969	0.961444666045969	9.999000099990002e-05	0.0002610871204149124
FC_Surprise_T1_20_tau_m2quad_500.uq	0.961408345628009	0.961408345628009	9.999000099990002e-05	0.0002610871204149124
DN_RemovePoints_absfar_08_remove.ac3diff	-0.9613967418155134	0.9613967418155134	9.999000099990002e-05	0.0002610871204149124
MF_armax_1_1_05_1.ac3n	-0.9613858243220168	0.9613858243220168	9.999000099990002e-05	0.0002610871204149124
SB_TransitionpAlphabet_40_1.mineigfexp_b	-0.9613728019025597	0.9613728019025597	9.999000099990002e-05	0.0002610871204149124
SB_BinaryStats_iqr.meanstretch0	-0.9613534489506275	0.9613534489506275	9.999000099990002e-05	0.0002610871204149124
SB_BinaryStats_iqr.meanstretch1	-0.9613496349118432	0.9613496349118432	9.999000099990002e-05	0.0002610871204149124
SB_MotifThree_quantile.bacc	0.9612304397294911	0.9612304397294911	9.999000099990002e-05	0.0002610871204149124
EX_MovingThreshold_1_01.meankickf	0.9612029235842743	0.9612029235842743	9.999000099990002e-05	0.0002610871204149124
NL_TISEAN_fnn_ac_10_005.pfnn_8	0.9611859812425271	0.9611859812425271	9.999000099990002e-05	0.0002610871204149124
SB_TransitionMatrix_41.ondiag	-0.9611526294916214	0.9611526294916214	9.999000099990002e-05	0.0002610871204149124
NL_TISEAN_fnn_mi_10_005.firstunder04	0.9611393303318732	0.9611393303318732	0.00019998000199980003	0.0005048518369689018
CO_HistogramAMI_quantiles_5bin.ami1	-0.9610421726348597	0.9610421726348597	9.999000099990002e-05	0.0002610871204149124
SB_TransitionMatrix_51.stdeigcov	-0.9609908963123427	0.9609908963123427	9.999000099990002e-05	0.0002610871204149124
SB_MotifTwo_mean.uud	0.9609271997237554	0.9609271997237554	9.999000099990002e-05	0.0002610871204149124
SB_MotifTwo_mean.duu	0.9609209217288786	0.9609209217288786	9.999000099990002e-05	0.0002610871204149124
SB_TransitionMatrix_51.maxeigcov	-0.9609061335691125	0.9609061335691125	9.999000099990002e-05	0.0002610871204149124
SB_MotifTwo_median.uud	0.9607938293274608	0.9607938293274608	9.999000099990002e-05	0.0002610871204149124
MF_GP_hyperparameters_covSEiso_covPeriodic_covNoise_1_200_first.mabserr_std	-0.9607775046049238	0.9607775046049238	9.999000099990002e-05	0.0002610871204149124
SB_MotifTwo_median.duu	0.9607769598870226	0.9607769598870226	9.999000099990002e-05	0.0002610871204149124
PP_Compare_rav10.swss5_1	0.9607396060553661	0.9607396060553661	9.999000099990002e-05	0.0002610871204149124
CO_AddNoise_1_quantiles_10.firstUnder50	0.9606947991380774	0.9606947991380774	9.999000099990002e-05	0.0002610871204149124
MF_GP_hyperparameters_covSEiso_covPeriodic_covNoise_1_200_first.minS	0.9606887090475004	0.9606887090475004	9.999000099990002e-05	0.0002610871204149124
CO_AddNoise_1_quantiles_10.linfit_mse	-0.9606204832894778	0.9606204832894778	9.999000099990002e-05	0.0002610871204149124
SB_MotifThree_quantile.abc	0.9605512767765358	0.9605512767765358	9.999000099990002e-05	0.0002610871204149124
SB_TransitionMatrix_41.sumdiagcov	-0.9605220896420419	0.9605220896420419	9.999000099990002e-05	0.0002610871204149124
NL_TISEAN_fnn_mi_10_005.pfnn_6	0.9604302270485054	0.9604302270485054	0.00019998000199980003	0.0005048518369689018
CO_AddNoise_1_even_10.ami_at_5	-0.9604092221768201	0.9604092221768201	9.999000099990002e-05	0.0002610871204149124
SB_MotifThree_quantile.abcb	0.9603395412318384	0.9603395412318384	9.999000099990002e-05	0.0002610871204149124
SB_MotifThree_quantile.aacb	0.9603304794263412	0.9603304794263412	9.999000099990002e-05	0.0002610871204149124
SB_MotifThree_quantile.ccab	0.9602534137352391	0.9602534137352391	9.999000099990002e-05	0.0002610871204149124
SB_MotifThree_quantile.hhh	0.9602429568382003	0.9602429568382003	9.999000099990002e-05	0.0002610871204149124
SP_Summaries_pgram_hamm.area_3_1	-0.9601660505668645	0.9601660505668645	9.999000099990002e-05	0.0002610871204149124
EN_mse_1-10_2_015_diff1.sampen_s6	-0.9600677557094167	0.9600677557094167	9.999000099990002e-05	0.0002610871204149124
EX_MovingThreshold_01_002.meankickf	0.959992010756235	0.959992010756235	9.999000099990002e-05	0.0002610871204149124
SP_Summaries_pgram_hamm.fpolysat_r2	-0.9599847237045507	0.9599847237045507	9.999000099990002e-05	0.0002610871204149124
NL_TSTL_TakensEstimator_n1_01_005_1_10	0.9599378886352581	0.9599378886352581	9.999000099990002e-05	0.0002610871204149124
MF_steps_ahead_arma_3_1_6.mabserr_2	-0.9599000218134295	0.9599000218134295	9.999000099990002e-05	0.0002610871204149124
SB_MotifThree_quantile.bcba	0.9598964597985381	0.9598964597985381	9.999000099990002e-05	0.0002610871204149124
SC_FluctAnal_2_dfa_50_3_logi.r1_linfitint	0.9598767624713049	0.9598767624713049	9.999000099990002e-05	0.0002610871204149124
CO_AddNoise_1_kraskov1_4.fitexpb	0.9598738039618226	0.9598738039618226	9.999000099990002e-05	0.0002610871204149124
NL_TISEAN_fnn_mi_10_005.nHood2_3	0.9598252978653765	0.9598252978653765	9.999000099990002e-05	0.0002610871204149124
SB_TransitionpAlphabet_40_1.stdeigfexp_b	-0.9597900763680309	0.9597900763680309	9.999000099990002e-05	0.0002610871204149124
NL_TISEAN_fnn_1_10_005.nHood2_3	0.9597514724737202	0.9597514724737202	0.00029997000299970003	0.0007345350556113499
SB_MotifThree_quantile.cbab	0.9597401568225239	0.9597401568225239	9.999000099990002e-05	0.0002610871204149124
CO_AddNoise_1_quantiles_10.firstUnder25	0.9596136284337302	0.9596136284337302	9.999000099990002e-05	0.0002610871204149124
SB_TransitionMatrix_41.stdeig	0.9595711595860095	0.9595711595860095	9.999000099990002e-05	0.0002610871204149124
SP_Summaries_welch_rect.fpolysat_r2	-0.9595396282615368	0.9595396282615368	9.999000099990002e-05	0.0002610871204149124
SP_Summaries_fft.fpolysat_r2	-0.9595396282573299	0.9595396282573299	9.999000099990002e-05	0.0002610871204149124
SB_MotifThree_quantile.cba	0.9595033272261296	0.9595033272261296	9.999000099990002e-05	0.0002610871204149124
CP_ML_StepDetect_l1pwc_10.pshort_3	-0.9595001421257141	0.9595001421257141	9.999000099990002e-05	0.0002610871204149124
SB_TransitionMatrix_41.maxeigcov	-0.9594898122958073	0.9594898122958073	9.999000099990002e-05	0.0002610871204149124
PH_Walker_prop_05.sw_distdiff	0.9594046512443511	0.9594046512443511	9.999000099990002e-05	0.0002610871204149124
NL_MS_fnn_1_10_mi_5_1.pfnn_9	0.9593000052846548	0.9593000052846548	9.999000099990002e-05	0.0002610871204149124
PP_Compare_medianf4.statav10	0.9591703650110881	0.9591703650110881	9.999000099990002e-05	0.0002610871204149124
SB_TransitionMatrix_41.stdeigcov	-0.9591588826930403	0.9591588826930403	9.999000099990002e-05	0.0002610871204149124
SB_MotifTwo_median.dddd	-0.959140416035525	0.959140416035525	9.999000099990002e-05	0.0002610871204149124
PP_Compare_medianf10.swss10_1	0.9591246097819774	0.9591246097819774	9.999000099990002e-05	0.0002610871204149124
FC_LocalSimple_median7.ac2	-0.9590651255113352	0.9590651255113352	9.999000099990002e-05	0.0002610871204149124
SB_MotifThree_quantile.babc	0.9589956521833075	0.9589956521833075	9.999000099990002e-05	0.0002610871204149124
PP_Compare_medianf10.swss5_2	0.9589283884128752	0.9589283884128752	9.999000099990002e-05	0.0002610871204149124
FC_Surprise_T1_10_1_m2quad_500.uq	0.9588821948740732	0.9588821948740732	9.999000099990002e-05	0.0002610871204149124
SB_MotifThree_quantile.bbb	-0.9588378069103896	0.9588378069103896	9.999000099990002e-05	0.0002610871204149124
TSTL_localdensity_5_40_ac_fnnmar.ac3den	-0.9587638579793606	0.9587638579793606	9.999000099990002e-05	0.0002610871204149124
SB_TransitionMatrix_31.stdeig	0.9587278903281614	0.9587278903281614	9.999000099990002e-05	0.0002610871204149124
SB_MotifTwo_median.uuuu	-0.9586088301274854	0.9586088301274854	9.999000099990002e-05	0.0002610871204149124
SB_MotifThree_quantile.bb	-0.958537816259193	0.958537816259193	9.999000099990002e-05	0.0002610871204149124
CO_AddNoise_1_kraskov1_4.ac2	0.9584951984706904	0.9584951984706904	0.00029997000299970003	0.0007345350556113499
SB_TransitionMatrix_31.mineig	-0.9584929200592027	0.9584929200592027	9.999000099990002e-05	0.0002610871204149124
SB_TransitionMatrix_31.ondiag	-0.9584236356531796	0.9584236356531796	9.999000099990002e-05	0.0002610871204149124
SB_MotifThree_quantile.ccb	0.9582775287849828	0.9582775287849828	9.999000099990002e-05	0.0002610871204149124
SY_SpreadRandomLocal_50_100.meankurt	0.9582748617124899	0.9582748617124899	9.999000099990002e-05	0.0002610871204149124
WL_cwt_sym2_32.min_ssc	0.9582038271397157	0.9582038271397157	9.999000099990002e-05	0.0002610871204149124
SC_FluctAnal_2_dfa_50_3_logi.resac1	-0.9582010831945356	0.9582010831945356	9.999000099990002e-05	0.0002610871204149124
AC_nl_14	-0.9581798918359858	0.9581798918359858	0.0004999500049995	0.001189769834691305
SB_TransitionMatrix_51.TD2	-0.9581767929881329	0.9581767929881329	9.999000099990002e-05	0.0002610871204149124
EN_rpde_3_1.maxRPD	-0.9581741007057286	0.9581741007057286	0.00029997000299970003	0.0007345350556113499
SB_MotifTwo_mean.hhhh	0.9581711017965595	0.9581711017965595	9.999000099990002e-05	0.0002610871204149124
MF_steps_ahead_arma_3_1_6.ac1_6	-0.9580642629613108	0.9580642629613108	9.999000099990002e-05	0.0002610871204149124
SB_MotifTwo_median.hhhh	0.958025263188876	0.958025263188876	9.999000099990002e-05	0.0002610871204149124
SB_TransitionpAlphabet_40_1.stdeigfexp_a	0.957977052194209	0.957977052194209	9.999000099990002e-05	0.0002610871204149124
NW_VisibilityGraph_norm.kac3	-0.9579616543713327	0.9579616543713327	9.999000099990002e-05	0.0002610871204149124
SB_MotifThree_quantile.bbbb	-0.9579184597723406	0.9579184597723406	9.999000099990002e-05	0.0002610871204149124
SB_MotifTwo_mean.uuuu	-0.9579152009969477	0.9579152009969477	9.999000099990002e-05	0.0002610871204149124
SB_MotifThree_quantile.cc	-0.9578355491198081	0.9578355491198081	9.999000099990002e-05	0.0002610871204149124
SB_MotifTwo_mean.dddd	-0.9578290234719133	0.9578290234719133	9.999000099990002e-05	0.0002610871204149124
SB_TransitionMatrix_41.TD2	-0.9577902999703578	0.9577902999703578	9.999000099990002e-05	0.0002610871204149124
SB_TransitionMatrix_31.sumdiagcov	-0.9577544336143246	0.9577544336143246	9.999000099990002e-05	0.0002610871204149124
SB_MotifTwo_median.ddd	-0.9577194018960601	0.9577194018960601	9.999000099990002e-05	0.0002610871204149124
SB_MotifThree_quantile.cb	0.9576867089997402	0.9576867089997402	9.999000099990002e-05	0.0002610871204149124
CO_AddNoise_1_std1_10.fitexprmse	-0.9576424528229743	0.9576424528229743	9.999000099990002e-05	0.0002610871204149124
SB_MotifThree_quantile.aa	-0.9576028396975391	0.9576028396975391	9.999000099990002e-05	0.0002610871204149124
SB_MotifThree_quantile.bc	0.9575836168543399	0.9575836168543399	9.999000099990002e-05	0.0002610871204149124
EX_MovingThreshold_1_002.medianq	0.9575662167309194	0.9575662167309194	9.999000099990002e-05	0.0002610871204149124
SB_MotifTwo_median.uuu	-0.9574669011312256	0.9574669011312256	9.999000099990002e-05	0.0002610871204149124
FC_LoopLocalSimple_mean.ac2_chn	-0.957450996941023	0.957450996941023	9.999000099990002e-05	0.0002610871204149124
CO_AddNoise_1_std1_10.ami_at_5	-0.9574295059699046	0.9574295059699046	9.999000099990002e-05	0.0002610871204149124
SB_TransitionMatrix_51.TD4	-0.9574238755966561	0.9574238755966561	9.999000099990002e-05	0.0002610871204149124
PP_Compare_medianf3.swms10_1	0.9573462123242651	0.9573462123242651	9.999000099990002e-05	0.0002610871204149124
SB_MotifThree_quantile.hh	0.9573116319467831	0.9573116319467831	9.999000099990002e-05	0.0002610871204149124
WL_dwtcoeff_db3_5.mind_l2	-0.9573093339225687	0.9573093339225687	9.999000099990002e-05	0.0002610871204149124
SB_MotifThree_quantile.baac	0.957270540909705	0.957270540909705	9.999000099990002e-05	0.0002610871204149124
SB_TransitionMatrix_41.TD3	-0.9571108196435192	0.9571108196435192	9.999000099990002e-05	0.0002610871204149124
DN_RemovePoints_absclose_08_remove.ac1diff	0.9571097064446074	0.9571097064446074	9.999000099990002e-05	0.0002610871204149124
MF_StateSpace_n4sid_2_05_1.acsnd0	-0.9570232187704595	0.9570232187704595	9.999000099990002e-05	0.0002610871204149124
SB_MotifThree_quantile.bcc	0.9569877597207761	0.9569877597207761	9.999000099990002e-05	0.0002610871204149124
SB_MotifTwo_mean.hhh	0.9569592789626507	0.9569592789626507	9.999000099990002e-05	0.0002610871204149124
SB_MotifThree_quantile.caab	0.9569212182759581	0.9569212182759581	9.999000099990002e-05	0.0002610871204149124
SB_MotifThree_quantile.ba	0.9569139087819101	0.9569139087819101	9.999000099990002e-05	0.0002610871204149124
SB_MotifThree_quantile.accb	0.9569087723991974	0.9569087723991974	9.999000099990002e-05	0.0002610871204149124
SB_MotifThree_quantile.ab	0.9568589844232073	0.9568589844232073	9.999000099990002e-05	0.0002610871204149124
SC_FluctAnal_2_dfa_50_3_logi.meanssr	-0.9568231617616141	0.9568231617616141	9.999000099990002e-05	0.0002610871204149124
SB_MotifTwo_median.hhh	0.9568008713521691	0.9568008713521691	9.999000099990002e-05	0.0002610871204149124
CO_AddNoise_1_even_10.fitlinb	-0.9567100983710548	0.9567100983710548	9.999000099990002e-05	0.0002610871204149124
PH_Walker_biasprop_05_01.w_median	-0.9566699968807328	0.9566699968807328	9.999000099990002e-05	0.0002610871204149124
WL_DetailCoeffs_db3_max.wheremax_median	-0.9566440757922166	0.9566440757922166	9.999000099990002e-05	0.0002610871204149124
FC_Surprise_T1_50_tau_m2quad_500.lq	0.9564569981562426	0.9564569981562426	9.999000099990002e-05	0.0002610871204149124
SB_MotifTwo_mean.uuu	-0.9563855424867539	0.9563855424867539	9.999000099990002e-05	0.0002610871204149124
CO_AddNoise_1_quantiles_10.fitexprmse	-0.9563280402158434	0.9563280402158434	9.999000099990002e-05	0.0002610871204149124
MF_StateSpace_n4sid_2_05_1.minfpe	0.956322659484374	0.956322659484374	0.00029997000299970003	0.0007345350556113499
EN_mse_1-10_2_015.maxScale	-0.9563057915002906	0.9563057915002906	9.999000099990002e-05	0.0002610871204149124
SC_FluctAnal_2_dfa_50_1_logi.meanssr	-0.9562993597617765	0.9562993597617765	9.999000099990002e-05	0.0002610871204149124
SP_Summaries_pgram_hamm.logarea_2_1	0.9562304752074564	0.9562304752074564	0.00039996000399960006	0.0009631948197585306
PH_Walker_biasprop_05_01.sw_distdiff	0.9561989028866944	0.9561989028866944	9.999000099990002e-05	0.0002610871204149124
SC_FluctAnal_2_dfa_50_2_logi.meanssr	-0.9561627066201617	0.9561627066201617	9.999000099990002e-05	0.0002610871204149124
EN_SampEn_5_01.meanchsampen	0.9559847775090484	0.9559847775090484	0.00029997000299970003	0.0007345350556113499
PH_Walker_biasprop_01_05.sw_distdiff	0.9558756724067257	0.9558756724067257	9.999000099990002e-05	0.0002610871204149124
NL_TISEAN_fnn_ac_10_005.meanpfnn	0.9558385063628021	0.9558385063628021	0.00019998000199980003	0.0005048518369689018
PP_Compare_rav2.statav2	0.9558171251401189	0.9558171251401189	9.999000099990002e-05	0.0002610871204149124
SB_MotifTwo_mean.ddd	-0.9557318843640972	0.9557318843640972	9.999000099990002e-05	0.0002610871204149124
FC_LocalSimple_median5.taures	-0.9556251877156617	0.9556251877156617	0.00029997000299970003	0.0007345350556113499
CO_AddNoise_1_std1_10.ami_at_20	-0.9556207552974276	0.9556207552974276	9.999000099990002e-05	0.0002610871204149124
SB_MotifThree_quantile.ca	0.9555799370197893	0.9555799370197893	9.999000099990002e-05	0.0002610871204149124
CO_StickAngles_y.q1_all	0.9555517999643475	0.9555517999643475	9.999000099990002e-05	0.0002610871204149124
SB_MotifThree_quantile.ccca	0.9555393278049797	0.9555393278049797	9.999000099990002e-05	0.0002610871204149124
MF_steps_ahead_ar_2_6.ac1_6	-0.9554622493965864	0.9554622493965864	9.999000099990002e-05	0.0002610871204149124
EX_MovingThreshold_1_002.pkick	0.9554282937763394	0.9554282937763394	9.999000099990002e-05	0.0002610871204149124
SB_MotifThree_quantile.ac	0.9553961107586334	0.9553961107586334	9.999000099990002e-05	0.0002610871204149124
NL_MS_fnn_1_10_mi_5_1.pfnn_10	0.9552949669939677	0.9552949669939677	9.999000099990002e-05	0.0002610871204149124
EX_MovingThreshold_01_002.minq	0.955264646520214	0.955264646520214	9.999000099990002e-05	0.0002610871204149124
EX_MovingThreshold_1_002.meanq	0.9552494363546542	0.9552494363546542	9.999000099990002e-05	0.0002610871204149124
CO_AddNoise_1_even_10.fitlina	0.9551956508052803	0.9551956508052803	9.999000099990002e-05	0.0002610871204149124
SB_TransitionMatrix_51.TD3	-0.9551831279337353	0.9551831279337353	9.999000099990002e-05	0.0002610871204149124
PH_Walker_prop_09.w_propzcross	0.9551764173166607	0.9551764173166607	9.999000099990002e-05	0.0002610871204149124
SB_MotifThree_quantile.bcca	0.9551193515507004	0.9551193515507004	9.999000099990002e-05	0.0002610871204149124
PP_Compare_rav4.swss10_2	0.955091688754804	0.955091688754804	9.999000099990002e-05	0.0002610871204149124
NL_MS_fnn_1_10_mi_5_1.firstunder002	0.955049622119456	0.955049622119456	9.999000099990002e-05	0.0002610871204149124
NL_MS_fnn_1_10_mi_5_1.firstunder005	0.9549168536220825	0.9549168536220825	9.999000099990002e-05	0.0002610871204149124
AC_nl_135	-0.9548948530077641	0.9548948530077641	9.999000099990002e-05	0.0002610871204149124
SB_TransitionMatrix_41.stddiag	-0.9548738520566343	0.9548738520566343	0.00019998000199980003	0.0005048518369689018
TSTL_localdensity_5_40_1_3.iqrden	0.9548578289838449	0.9548578289838449	9.999000099990002e-05	0.0002610871204149124
MF_GP_hyperparameters_covSEiso_covNoise_1_200_first.std_S_data	-0.9546595872965817	0.9546595872965817	9.999000099990002e-05	0.0002610871204149124
SP_Summaries_welch_rect.linfitloglog_lf_sigma	-0.9546499069102394	0.9546499069102394	0.00029997000299970003	0.0007345350556113499
SP_Summaries_welch_rect.linfitloglog_lf_sea1	-0.9546499069102393	0.9546499069102393	9.999000099990002e-05	0.0002610871204149124
SP_Summaries_fft.linfitloglog_lf_sea1	-0.9546499069102392	0.9546499069102392	9.999000099990002e-05	0.0002610871204149124
SP_Summaries_fft.linfitloglog_lf_sigma	-0.9546499069102392	0.9546499069102392	0.00029997000299970003	0.0007345350556113499
SB_MotifThree_quantile.accc	0.9545770477191569	0.9545770477191569	9.999000099990002e-05	0.0002610871204149124
AC_nl_034	-0.9544494493093568	0.9544494493093568	9.999000099990002e-05	0.0002610871204149124
WL_coeffs_db3_2.max_coeff	0.9544270375301509	0.9544270375301509	9.999000099990002e-05	0.0002610871204149124
SB_MotifThree_quantile.caaa	0.9544170012036777	0.9544170012036777	9.999000099990002e-05	0.0002610871204149124
NL_TSTL_TakensEstimator_n1_005_005_1_8	0.9543572702643772	0.9543572702643772	9.999000099990002e-05	0.0002610871204149124
ST_SimpleStats_zcross	0.9543561628534467	0.9543561628534467	9.999000099990002e-05	0.0002610871204149124
EX_MovingThreshold_1_002.stdkickf	-0.9543536683758249	0.9543536683758249	9.999000099990002e-05	0.0002610871204149124
NL_TISEAN_fnn_ac_10_005.firstunder04	0.9543068813857608	0.9543068813857608	0.00029997000299970003	0.0007345350556113499
SB_MotifTwo_median.uu	-0.954298804492767	0.954298804492767	9.999000099990002e-05	0.0002610871204149124
SB_MotifTwo_median.ud	0.9542946030999008	0.9542946030999008	9.999000099990002e-05	0.0002610871204149124
SB_TransitionMatrix_21.ondiag	-0.9542943200188744	0.9542943200188744	9.999000099990002e-05	0.0002610871204149124
SB_TransitionMatrix_21.mineig	-0.954294320006623	0.954294320006623	9.999000099990002e-05	0.0002610871204149124
SB_TransitionMatrix_21.stdeig	0.9542943199943714	0.9542943199943714	9.999000099990002e-05	0.0002610871204149124
SB_MotifTwo_median.du	0.9542940207692643	0.9542940207692643	9.999000099990002e-05	0.0002610871204149124
SB_MotifTwo_median.dd	-0.9542898405966027	0.9542898405966027	9.999000099990002e-05	0.0002610871204149124
NL_TSTL_FractalDimensions_5_20_02_1_10_0_32_ac_fnnmar.linfit_a	-0.954166550505843	0.954166550505843	9.999000099990002e-05	0.0002610871204149124
CO_trev_3.denom	0.9541286329387966	0.9541286329387966	9.999000099990002e-05	0.0002610871204149124
SB_MotifTwo_mean.hh	0.9540548773958741	0.9540548773958741	9.999000099990002e-05	0.0002610871204149124
SB_TransitionMatrix_21.sumdiagcov	-0.9540407938580585	0.9540407938580585	9.999000099990002e-05	0.0002610871204149124
EX_MovingThreshold_01_002.medianq	0.9539717476699221	0.9539717476699221	9.999000099990002e-05	0.0002610871204149124
SB_MotifTwo_median.hh	0.9538491383043122	0.9538491383043122	9.999000099990002e-05	0.0002610871204149124
CO_HistogramAMI_quantiles_2bin.ami1	-0.9538491383043121	0.9538491383043121	9.999000099990002e-05	0.0002610871204149124
PH_Walker_prop_11.w_propzcross	0.9538291274659921	0.9538291274659921	9.999000099990002e-05	0.0002610871204149124
NL_TSTL_FractalDimensions_5_20_02_1_10_0_32_ac_fnnmar.meanq	0.9537429491140216	0.9537429491140216	9.999000099990002e-05	0.0002610871204149124
CO_TranslateShape_circle_35_pts.fives	0.9537361858485097	0.9537361858485097	9.999000099990002e-05	0.0002610871204149124
AC_3	-0.9537139793322341	0.9537139793322341	9.999000099990002e-05	0.0002610871204149124
EN_Randomize_statdist.ac3fexpa	-0.9536498774590161	0.9536498774590161	9.999000099990002e-05	0.0002610871204149124
EN_MS_LZcomplexity_2	0.9536043889400546	0.9536043889400546	9.999000099990002e-05	0.0002610871204149124
PP_Compare_resample_1_2.statav2	0.9535957867263123	0.9535957867263123	9.999000099990002e-05	0.0002610871204149124
PP_Compare_rav4.swss5_1	0.9535953592920019	0.9535953592920019	9.999000099990002e-05	0.0002610871204149124
PP_Compare_medianf10.swss5_1	0.9535573514677465	0.9535573514677465	9.999000099990002e-05	0.0002610871204149124
SB_MotifThree_quantile.abbb	-0.9534449942716735	0.9534449942716735	9.999000099990002e-05	0.0002610871204149124
CO_tc3_3.denom	-0.9534091335387928	0.9534091335387928	9.999000099990002e-05	0.0002610871204149124
SB_MotifThree_quantile.bbba	-0.9533934322894878	0.9533934322894878	9.999000099990002e-05	0.0002610871204149124
PP_Compare_resample_1_2.swms5_1	0.9533639178823248	0.9533639178823248	9.999000099990002e-05	0.0002610871204149124
DN_RemovePoints_min_05_saturate.ac2rat	-0.9533163488249305	0.9533163488249305	9.999000099990002e-05	0.0002610871204149124
PH_Walker_biasprop_01_05.w_median	0.9531924745998919	0.9531924745998919	9.999000099990002e-05	0.0002610871204149124
DN_RemovePoints_absclose_08_remove.ac2rat	0.953146594188967	0.953146594188967	9.999000099990002e-05	0.0002610871204149124
EX_MovingThreshold_01_002.pkick	0.9531352507444963	0.9531352507444963	9.999000099990002e-05	0.0002610871204149124
NL_MS_fnn_1_10_mi_5_1.firstunder02	0.9530281177742006	0.9530281177742006	9.999000099990002e-05	0.0002610871204149124
EN_Randomize_dyndist.ac3fexpa	-0.9530189624348383	0.9530189624348383	9.999000099990002e-05	0.0002610871204149124
AC_nl_1234	-0.952996341389635	0.952996341389635	9.999000099990002e-05	0.0002610871204149124
SB_MotifThree_quantile.aaac	0.9529729582292836	0.9529729582292836	9.999000099990002e-05	0.0002610871204149124
SB_BinaryStats_mean.meanstretch1	-0.9528212398177234	0.9528212398177234	9.999000099990002e-05	0.0002610871204149124
EN_Randomize_permute.ac3fexpa	-0.9527868477831253	0.9527868477831253	9.999000099990002e-05	0.0002610871204149124
DN_RemovePoints_absclose_05_remove.ac2rat	0.9526467916090924	0.9526467916090924	9.999000099990002e-05	0.0002610871204149124
FC_LocalSimple_mean4.stderr	0.9524604632025255	0.9524604632025255	9.999000099990002e-05	0.0002610871204149124
SB_TransitionMatrix_41.mineig	-0.9524473722174127	0.9524473722174127	9.999000099990002e-05	0.0002610871204149124
EX_MovingThreshold_1_002.minq	0.9523599089929979	0.9523599089929979	9.999000099990002e-05	0.0002610871204149124
CO_AddNoise_1_kraskov1_4.firstUnder50	0.9522787956064225	0.9522787956064225	9.999000099990002e-05	0.0002610871204149124
SB_BinaryStats_mean.meanstretch0	-0.9522734020952732	0.9522734020952732	9.999000099990002e-05	0.0002610871204149124
PP_Compare_rav4.swss10_1	0.9522587764068975	0.9522587764068975	9.999000099990002e-05	0.0002610871204149124
CO_StickAngles_y.q90_all	0.952145705175463	0.952145705175463	9.999000099990002e-05	0.0002610871204149124
PP_Compare_medianf4.swss10_2	0.952137114271723	0.952137114271723	9.999000099990002e-05	0.0002610871204149124
SB_MotifThree_quantile.cbbb	-0.9520895551083113	0.9520895551083113	9.999000099990002e-05	0.0002610871204149124
MF_steps_ahead_ss_best_6.ac1_6	-0.952083528013908	0.952083528013908	9.999000099990002e-05	0.0002610871204149124
PH_Walker_prop_05.w_propzcross	0.951901872439297	0.951901872439297	9.999000099990002e-05	0.0002610871204149124
SB_MotifThree_quantile.aab	0.9518290994281393	0.9518290994281393	9.999000099990002e-05	0.0002610871204149124
SB_MotifThree_quantile.bbbc	-0.9518182616751234	0.9518182616751234	9.999000099990002e-05	0.0002610871204149124
EX_MovingThreshold_01_01.minq	0.9517544192069576	0.9517544192069576	9.999000099990002e-05	0.0002610871204149124
CO_StickAngles_y.q99_all	-0.9517492572507809	0.9517492572507809	9.999000099990002e-05	0.0002610871204149124
WL_dwtcoeff_db3_5.maxd_l2	0.9517480547751596	0.9517480547751596	9.999000099990002e-05	0.0002610871204149124
SB_TransitionpAlphabet_40_1.trcov_jump	0.9517442873610004	0.9517442873610004	0.00019998000199980003	0.0005048518369689018
CO_HistogramAMI_even_10bin.ami1	-0.95171881547813	0.95171881547813	0.00029997000299970003	0.0007345350556113499
CO_AddNoise_1_even_10.fitexpa	-0.9516507504980913	0.9516507504980913	9.999000099990002e-05	0.0002610871204149124
PP_Compare_rav4.swss5_2	0.9516260090524825	0.9516260090524825	9.999000099990002e-05	0.0002610871204149124
SB_MotifTwo_mean.uu	-0.9515538493984694	0.9515538493984694	9.999000099990002e-05	0.0002610871204149124
CO_AddNoise_1_even_10.meanch	0.95150520438762	0.95150520438762	9.999000099990002e-05	0.0002610871204149124
NL_TSTL_LargestLyap_n1_01_001_3_1_4.p2	0.9514172916194712	0.9514172916194712	9.999000099990002e-05	0.0002610871204149124
SB_MotifThree_quantile.cabc	0.9513597428680655	0.9513597428680655	9.999000099990002e-05	0.0002610871204149124
FC_Surprise_T1_10_1_m2quad_500.mean	0.9513026466565758	0.9513026466565758	9.999000099990002e-05	0.0002610871204149124
IN_AutoMutualInfoStats_40_gaussian.ami3	-0.9512411710571176	0.9512411710571176	9.999000099990002e-05	0.0002610871204149124
MF_steps_ahead_arma_3_1_6.ac1_5	-0.9512348962759724	0.9512348962759724	9.999000099990002e-05	0.0002610871204149124
EX_MovingThreshold_1_002.meanqover	0.9512176989575685	0.9512176989575685	9.999000099990002e-05	0.0002610871204149124
SB_MotifThree_quantile.aaca	0.9511772118238793	0.9511772118238793	9.999000099990002e-05	0.0002610871204149124
CO_glscf_1_2_3	-0.9511365518706338	0.9511365518706338	9.999000099990002e-05	0.0002610871204149124
MF_steps_ahead_ss_best_6.meandiffrms	-0.9510817595054887	0.9510817595054887	9.999000099990002e-05	0.0002610871204149124
EX_MovingThreshold_01_002.meanq	0.9510561576902508	0.9510561576902508	0.00019998000199980003	0.0005048518369689018
DN_RemovePoints_max_08_saturate.ac1diff	0.9510431143834392	0.9510431143834392	0.00029997000299970003	0.0007345350556113499
DN_RemovePoints_absclose_01_remove.ac1rat	0.9510240469367539	0.9510240469367539	9.999000099990002e-05	0.0002610871204149124
CO_AddNoise_1_kraskov1_4.ac1	0.9507929700130842	0.9507929700130842	0.00039996000399960006	0.0009631948197585306
CO_TranslateShape_circle_25_pts.twos	0.950776977966103	0.950776977966103	9.999000099990002e-05	0.0002610871204149124
MF_CompareTestSets_y_ar_4_rand_25_01_1.meandiffs_mean	0.9507511805388194	0.9507511805388194	9.999000099990002e-05	0.0002610871204149124
CO_AddNoise_1_std1_10.ami_at_15	-0.9507303270844137	0.9507303270844137	9.999000099990002e-05	0.0002610871204149124
SB_MotifThree_quantile.bca	0.9506836525343254	0.9506836525343254	9.999000099990002e-05	0.0002610871204149124
PP_Compare_resample_1_2.statav6	0.950630933664358	0.950630933664358	9.999000099990002e-05	0.0002610871204149124
SP_Summaries_pgram_hamm.area_2_1	-0.9506200510341091	0.9506200510341091	9.999000099990002e-05	0.0002610871204149124
SB_MotifThree_quantile.acca	0.9505981054094893	0.9505981054094893	9.999000099990002e-05	0.0002610871204149124
SB_MotifThree_quantile.cab	0.9504975406950366	0.9504975406950366	9.999000099990002e-05	0.0002610871204149124
SB_MotifThree_quantile.acba	0.9504114091495743	0.9504114091495743	9.999000099990002e-05	0.0002610871204149124
EN_mse_1-10_2_015_diff1.meanSampEn	-0.9503238830787596	0.9503238830787596	9.999000099990002e-05	0.0002610871204149124
AC_nl_014	-0.9503124237402013	0.9503124237402013	0.00019998000199980003	0.0005048518369689018
SB_MotifThree_quantile.cacc	0.9502567744599242	0.9502567744599242	9.999000099990002e-05	0.0002610871204149124
SB_MotifThree_quantile.abca	0.9502258818450711	0.9502258818450711	9.999000099990002e-05	0.0002610871204149124
SB_MotifThree_quantile.acaa	0.9502015318419924	0.9502015318419924	9.999000099990002e-05	0.0002610871204149124
MF_steps_ahead_arma_3_1_6.mabserr_1	-0.9501378997980012	0.9501378997980012	9.999000099990002e-05	0.0002610871204149124
CO_AddNoise_1_std1_10.ami_at_10	-0.950088841503657	0.950088841503657	9.999000099990002e-05	0.0002610871204149124
SB_MotifThree_quantile.bac	0.9499726097606099	0.9499726097606099	9.999000099990002e-05	0.0002610871204149124
SB_MotifThree_quantile.baa	0.9499516114463125	0.9499516114463125	9.999000099990002e-05	0.0002610871204149124
SB_MotifThree_quantile.cbac	0.9498970013770024	0.9498970013770024	9.999000099990002e-05	0.0002610871204149124
SP_Summaries_pgram_hamm.linfitloglog_lf_sigma	-0.9496165517953289	0.9496165517953289	0.0008999100089991	0.002070367367025474
SP_Summaries_pgram_hamm.linfitloglog_lf_sea1	-0.9496165517953288	0.9496165517953288	0.0008999100089991	0.002070367367025474
SB_MotifThree_quantile.acb	0.949510132634438	0.949510132634438	9.999000099990002e-05	0.0002610871204149124
SB_MotifTwo_mean.dd	-0.9495018942650006	0.9495018942650006	9.999000099990002e-05	0.0002610871204149124
NL_TISEAN_fnn_mi_10_005.pfnn_4	0.9493991460941105	0.9493991460941105	0.00039996000399960006	0.0009631948197585306
CO_glscf_1_1_3	-0.9493986377198405	0.9493986377198405	9.999000099990002e-05	0.0002610871204149124
CO_glscf_2_2_3	-0.9493976599205134	0.9493976599205134	9.999000099990002e-05	0.0002610871204149124
PP_Compare_rav3.statav2	0.9493923035669765	0.9493923035669765	0.00039996000399960006	0.0009631948197585306
SB_MotifThree_quantile.caac	0.9492101981110975	0.9492101981110975	9.999000099990002e-05	0.0002610871204149124
CO_StickAngles_y.q10_all	-0.9491444053221529	0.9491444053221529	9.999000099990002e-05	0.0002610871204149124
NL_TSTL_FractalDimensions_5_20_02_1_10_0_32_ac_fnnmar.rangeq	-0.949079821057204	0.949079821057204	9.999000099990002e-05	0.0002610871204149124
SB_MotifThree_quantile.ccac	0.9490657586438906	0.9490657586438906	9.999000099990002e-05	0.0002610871204149124
FC_Surprise_T1_100_4_q_500.lq	0.9489095393859526	0.9489095393859526	9.999000099990002e-05	0.0002610871204149124
SB_MotifThree_quantile.ccaa	0.9488626784144654	0.9488626784144654	9.999000099990002e-05	0.0002610871204149124
PP_Compare_medianf4.swss10_1	0.9486338621113145	0.9486338621113145	9.999000099990002e-05	0.0002610871204149124
EN_SampEn_5_005.sampen4	0.9485272759481675	0.9485272759481675	0.00039996000399960006	0.0009631948197585306
NL_TISEAN_fnn_mi_10_005.pfnn_5	0.9480751101886737	0.9480751101886737	0.00039996000399960006	0.0009631948197585306
SB_MotifThree_quantile.aca	0.9480334425962929	0.9480334425962929	0.00029997000299970003	0.0007345350556113499
DN_RemovePoints_absclose_05_remove.ac1rat	0.947944382033729	0.947944382033729	0.00039996000399960006	0.0009631948197585306
MF_CompareTestSets_y_ar_4_rand_25_01_1.meandiffs_std	0.9479111975636829	0.9479111975636829	9.999000099990002e-05	0.0002610871204149124
NL_TSTL_LargestLyap_n1_01_001_3_mi_fnnmar.p2	0.9478723396051686	0.9478723396051686	9.999000099990002e-05	0.0002610871204149124
PP_Compare_medianf4.swss5_2	0.9476466071672538	0.9476466071672538	9.999000099990002e-05	0.0002610871204149124
PP_Compare_rav3.swss10_2	0.9476374210866297	0.9476374210866297	9.999000099990002e-05	0.0002610871204149124
CO_AutoCorrShape_drown.pextrema	0.9475965030568535	0.9475965030568535	9.999000099990002e-05	0.0002610871204149124
SC_FluctAnal_2_range_50_logi.linfitint	-0.9475883927994999	0.9475883927994999	9.999000099990002e-05	0.0002610871204149124
SY_SpreadRandomLocal_50_100.stdstd	-0.947328014511174	0.947328014511174	9.999000099990002e-05	0.0002610871204149124
CO_Embed2_Basic_1.ratdiag01	-0.9472479902950275	0.9472479902950275	0.00029997000299970003	0.0007345350556113499
FC_Surprise_dist_5_1_m2quad_500.mean	0.9472266131667815	0.9472266131667815	9.999000099990002e-05	0.0002610871204149124
DN_RemovePoints_absclose_05_remove.ac3rat	0.9472104513312876	0.9472104513312876	9.999000099990002e-05	0.0002610871204149124
SC_FluctAnal_2_dfa_50_3_logi.ssr	-0.9471389260133736	0.9471389260133736	9.999000099990002e-05	0.0002610871204149124
MF_steps_ahead_arma_3_1_6.rmserr_1	-0.9471360814515832	0.9471360814515832	9.999000099990002e-05	0.0002610871204149124
EX_MovingThreshold_1_01.minq	0.94713442668234	0.94713442668234	9.999000099990002e-05	0.0002610871204149124
SB_MotifThree_quantile.cac	0.9471085048352419	0.9471085048352419	9.999000099990002e-05	0.0002610871204149124
MF_FitSubsegments_ar_2_uniform_25_01.a_1_min	0.946912081838171	0.946912081838171	9.999000099990002e-05	0.0002610871204149124
EN_Randomize_statdist.sampen2_015fexpb	-0.9468857654053608	0.9468857654053608	0.00039996000399960006	0.0009631948197585306
SY_VarRatioTest_24682468_00001111.maxstat	-0.9467592340059426	0.9467592340059426	9.999000099990002e-05	0.0002610871204149124
PH_Walker_biasprop_05_01.w_std	-0.9465997838180886	0.9465997838180886	9.999000099990002e-05	0.0002610871204149124
CO_AddNoise_1_even_10.fitexprmse	-0.9465537715001732	0.9465537715001732	9.999000099990002e-05	0.0002610871204149124
MF_steps_ahead_arma_3_1_6.meandiffrms	-0.9465226504086414	0.9465226504086414	9.999000099990002e-05	0.0002610871204149124
NL_MS_nlpe_fnn_mi.dwts	-0.9464381921117961	0.9464381921117961	9.999000099990002e-05	0.0002610871204149124
NL_MS_nlpe_fnn_mi.ac1	0.9464255616775515	0.9464255616775515	9.999000099990002e-05	0.0002610871204149124
SC_FluctAnal_sign_2_dfa_50_2_logi.se2	-0.9464040386656647	0.9464040386656647	9.999000099990002e-05	0.0002610871204149124
SC_FluctAnal_sign_2_dfa_50_2_logi.se1	-0.9464040386656647	0.9464040386656647	9.999000099990002e-05	0.0002610871204149124
SB_MotifThree_quantile.aacc	0.9463535898606135	0.9463535898606135	9.999000099990002e-05	0.0002610871204149124
FC_Surprise_T1_100_5_q_500.lq	0.9462561515435655	0.9462561515435655	9.999000099990002e-05	0.0002610871204149124
CO_Embed2_Basic_1.ratdiag05	-0.9461784711744857	0.9461784711744857	9.999000099990002e-05	0.0002610871204149124
SB_MotifThree_quantile.abac	0.9461173091736768	0.9461173091736768	9.999000099990002e-05	0.0002610871204149124
AC_nl_33	-0.946061591323075	0.946061591323075	9.999000099990002e-05	0.0002610871204149124
NL_TSTL_ReturnTime_10_1_1_n1_ac_8.std	-0.9459881099343969	0.9459881099343969	9.999000099990002e-05	0.0002610871204149124
MF_GP_hyperparameters_covSEiso_covPeriodic_covNoise_1_200_first.std_S_data	-0.9459306937618137	0.9459306937618137	9.999000099990002e-05	0.0002610871204149124
SB_MotifThree_quantile.caba	0.9457536037895612	0.9457536037895612	9.999000099990002e-05	0.0002610871204149124
WL_dwtcoeff_sym2_5.maxd_l2	0.9457485960362826	0.9457485960362826	9.999000099990002e-05	0.0002610871204149124
PP_Compare_medianf4.statav8	0.9454211935532856	0.9454211935532856	9.999000099990002e-05	0.0002610871204149124
EN_mse_1-10_2_015_diff1.sampen_s5	-0.9452359945726556	0.9452359945726556	9.999000099990002e-05	0.0002610871204149124
FC_Surprise_T1_100_5_q_500.tstat	0.9451907463513218	0.9451907463513218	9.999000099990002e-05	0.0002610871204149124
SB_MotifTwo_median.uddu	0.9451281114144061	0.9451281114144061	9.999000099990002e-05	0.0002610871204149124
TSTL_localdensity_5_40_1_3.minden	0.9450952123719653	0.9450952123719653	9.999000099990002e-05	0.0002610871204149124
SB_MotifTwo_mean.uddu	0.9450490748890881	0.9450490748890881	9.999000099990002e-05	0.0002610871204149124
CO_AutoCorrShape_posDrown.pextrema	0.9450272853169752	0.9450272853169752	0.0006999300069993001	0.0016361162518560431
NL_TSTL_LargestLyap_n1_01_001_3_1_4.ve_gradient	0.94496087835303	0.94496087835303	9.999000099990002e-05	0.0002610871204149124
SB_MotifTwo_mean.duud	0.9447885255749497	0.9447885255749497	0.00029997000299970003	0.0007345350556113499
CO_StickAngles_y.q1_p	0.9447240121655452	0.9447240121655452	9.999000099990002e-05	0.0002610871204149124
PH_Walker_biasprop_01_05.w_std	-0.9446759330882686	0.9446759330882686	0.0004999500049995	0.001189769834691305
FC_Surprise_dist_5_tau_m2quad_500.mean	0.9446545320007266	0.9446545320007266	9.999000099990002e-05	0.0002610871204149124
SB_TransitionMatrix_51.stdeig	0.9446421763461286	0.9446421763461286	9.999000099990002e-05	0.0002610871204149124
SB_MotifTwo_median.duud	0.9446317194438945	0.9446317194438945	0.00019998000199980003	0.0005048518369689018
WL_dwtcoeff_sym2_5.mind_l2	-0.9446203301465801	0.9446203301465801	9.999000099990002e-05	0.0002610871204149124
PP_Compare_medianf4.swss5_1	0.9445671491150882	0.9445671491150882	9.999000099990002e-05	0.0002610871204149124
AC_nl_003	-0.9445097102911559	0.9445097102911559	9.999000099990002e-05	0.0002610871204149124
SB_MotifThree_quantile.cbca	0.9444704121977515	0.9444704121977515	9.999000099990002e-05	0.0002610871204149124
SC_FluctAnal_2_dfa_50_3_logi.r1_alpha	-0.9443721531394597	0.9443721531394597	9.999000099990002e-05	0.0002610871204149124
PP_Compare_resample_2_1.statav8	0.9443072565482921	0.9443072565482921	0.00039996000399960006	0.0009631948197585306
FC_Surprise_dist_5_1_m2quad_500.tstat	-0.9442548408584656	0.9442548408584656	0.00029997000299970003	0.0007345350556113499
WL_cwt_db3_32.min_ssc	0.9442099682794358	0.9442099682794358	9.999000099990002e-05	0.0002610871204149124
MF_armax_2_2_05_1.minfpe	0.9441234529585081	0.9441234529585081	0.0004999500049995	0.001189769834691305
PP_Compare_rav3.swss5_1	0.9441166450690678	0.9441166450690678	9.999000099990002e-05	0.0002610871204149124
PP_Compare_rav3.swss10_1	0.9439583821139046	0.9439583821139046	9.999000099990002e-05	0.0002610871204149124
CO_HistogramAMI_std2_2bin.ami3	-0.9439198131509752	0.9439198131509752	9.999000099990002e-05	0.0002610871204149124
SC_FluctAnal_2_dfa_50_2_logi.r1_se2	-0.9439190018100706	0.9439190018100706	9.999000099990002e-05	0.0002610871204149124
PH_Walker_prop_05.w_ac2	-0.9438987911481631	0.9438987911481631	0.0004999500049995	0.001189769834691305
CO_StickAngles_y.q1_n	0.9438925860301334	0.9438925860301334	9.999000099990002e-05	0.0002610871204149124
MF_CompareTestSets_y_ss_2_uniform_25_01_1.meandiffs_mean	0.9438588062098696	0.9438588062098696	9.999000099990002e-05	0.0002610871204149124
NL_MS_fnn_1_10_mi_5_1.stdpfnn	-0.9438115508128456	0.9438115508128456	9.999000099990002e-05	0.0002610871204149124
NL_TSTL_PoincareSection_max_1.iqrds	0.943810278360978	0.943810278360978	9.999000099990002e-05	0.0002610871204149124
SC_FluctAnal_2_dfa_50_0_logi.linfitint	-0.9436829712629133	0.9436829712629133	9.999000099990002e-05	0.0002610871204149124
FC_Surprise_T1_50_3_q_500.lq	0.9436144794005308	0.9436144794005308	9.999000099990002e-05	0.0002610871204149124
FC_Surprise_T1_100_5_q_500.mean	0.9435448205790198	0.9435448205790198	9.999000099990002e-05	0.0002610871204149124
SB_BinaryStats_iqr.longstretch1	-0.9435418633000061	0.9435418633000061	9.999000099990002e-05	0.0002610871204149124
CO_TranslateShape_circle_35_pts.mean	-0.9435283164313675	0.9435283164313675	9.999000099990002e-05	0.0002610871204149124
NL_TISEAN_fnn_ac_10_005.pfnn_7	0.9435098780602746	0.9435098780602746	0.00019998000199980003	0.0005048518369689018
NL_TSTL_ReturnTime_10_1_1_n1_ac_8.statrtys	-0.943498164194299	0.943498164194299	9.999000099990002e-05	0.0002610871204149124
SB_MotifThree_quantile.bbca	0.9434421239388183	0.9434421239388183	0.00029997000299970003	0.0007345350556113499
MF_steps_ahead_ar_2_6.ac1_5	-0.943436187503509	0.943436187503509	9.999000099990002e-05	0.0002610871204149124
MF_ExpSmoothing_05_best.p2_5	0.9434144829360298	0.9434144829360298	9.999000099990002e-05	0.0002610871204149124
EX_MovingThreshold_01_002.meanqover	0.9434054059591427	0.9434054059591427	0.00019998000199980003	0.0005048518369689018
NL_TSTL_LargestLyap_n1_01_001_3_1_4.to07max	-0.9433001514863322	0.9433001514863322	9.999000099990002e-05	0.0002610871204149124
SB_MotifThree_quantile.acbc	0.9432898192358816	0.9432898192358816	0.00029997000299970003	0.0007345350556113499
EN_mse_1-10_2_015.sampen_s2	0.943197777502959	0.943197777502959	9.999000099990002e-05	0.0002610871204149124
CO_AddNoise_1_even_10.linfit_mse	-0.9430794851728475	0.9430794851728475	9.999000099990002e-05	0.0002610871204149124
NL_TSTL_LargestLyap_n1_01_001_3_1_4.expfit_b	-0.942997253109148	0.942997253109148	9.999000099990002e-05	0.0002610871204149124
NL_TISEAN_fnn_mi_10_005.pfnn_3	0.9429867508351071	0.9429867508351071	0.0004999500049995	0.001189769834691305
PH_ForcePotential_dblwell_1_05_02.range	-0.9428637178174581	0.9428637178174581	9.999000099990002e-05	0.0002610871204149124
PP_Compare_rav3.swss5_2	0.9427994997710708	0.9427994997710708	9.999000099990002e-05	0.0002610871204149124
SB_MotifThree_quantile.acac	0.9425830000633897	0.9425830000633897	9.999000099990002e-05	0.0002610871204149124
CO_Embed2_Dist_tau.d_expfit_meandiff	-0.9425444273289743	0.9425444273289743	9.999000099990002e-05	0.0002610871204149124
MF_steps_ahead_ar_2_6.rmserr_2	-0.942511867808694	0.942511867808694	9.999000099990002e-05	0.0002610871204149124
CO_AddNoise_1_kraskov1_4.firstUnder25	0.9424704386299738	0.9424704386299738	9.999000099990002e-05	0.0002610871204149124
FC_LocalSimple_mean4.meanabserr	0.9424186073830213	0.9424186073830213	0.00039996000399960006	0.0009631948197585306
SC_FluctAnal_2_std_50_logi.linfitint	-0.9421886244440663	0.9421886244440663	9.999000099990002e-05	0.0002610871204149124
NL_MS_nlpe_fnn_mi.ac1n	-0.9421806160930797	0.9421806160930797	9.999000099990002e-05	0.0002610871204149124
EX_MovingThreshold_1_002.meankickf	0.9419703407321894	0.9419703407321894	9.999000099990002e-05	0.0002610871204149124
SB_MotifTwo_mean.dudd	0.9418927203883999	0.9418927203883999	0.00029997000299970003	0.0007345350556113499
SB_MotifTwo_median.ddud	0.9418633913425585	0.9418633913425585	0.00029997000299970003	0.0007345350556113499
MF_CompareTestSets_y_ss_2_uniform_25_01_1.meandiffs_std	0.9418627634356491	0.9418627634356491	9.999000099990002e-05	0.0002610871204149124
SB_MotifTwo_median.dudd	0.9418535575273274	0.9418535575273274	0.00029997000299970003	0.0007345350556113499
SB_MotifTwo_mean.ddud	0.9417504579961016	0.9417504579961016	9.999000099990002e-05	0.0002610871204149124
SB_MotifThree_quantile.acab	0.941678799766345	0.941678799766345	0.00019998000199980003	0.0005048518369689018
SB_TransitionpAlphabet_40_1.trcovfexp_a	-0.9415279239747733	0.9415279239747733	0.00029997000299970003	0.0007345350556113499
FC_Surprise_T1_100_5_q_500.median	0.9415157772080244	0.9415157772080244	9.999000099990002e-05	0.0002610871204149124
FC_LocalSimple_median5.ac2	-0.9415096897037618	0.9415096897037618	9.999000099990002e-05	0.0002610871204149124
DN_RemovePoints_absclose_01_remove.ac2rat	0.9414503591743933	0.9414503591743933	0.00029997000299970003	0.0007345350556113499
SB_MotifThree_quantile.bbac	0.9414049299724057	0.9414049299724057	9.999000099990002e-05	0.0002610871204149124
SB_MotifThree_quantile.bcac	0.9412891372154452	0.9412891372154452	9.999000099990002e-05	0.0002610871204149124
SB_MotifThree_quantile.caca	0.941109597177847	0.941109597177847	9.999000099990002e-05	0.0002610871204149124
MF_arfit_1_8_sbc.rmsA	-0.9410552590431427	0.9410552590431427	0.0005999400059994001	0.0014154285570409544
SB_MotifThree_quantile.cabb	0.9410412820293925	0.9410412820293925	0.00029997000299970003	0.0007345350556113499
CO_StickAngles_y.q90_p	0.94102042597976	0.94102042597976	9.999000099990002e-05	0.0002610871204149124
CO_RM_AMInformation_3	-0.9410114388205048	0.9410114388205048	9.999000099990002e-05	0.0002610871204149124
SB_MotifThree_quantile.acbb	0.940940668527626	0.940940668527626	9.999000099990002e-05	0.0002610871204149124
MF_steps_ahead_ss_best_6.ac1_5	-0.9409326798273826	0.9409326798273826	9.999000099990002e-05	0.0002610871204149124
SB_MotifThree_quantile.baca	0.940711733644142	0.940711733644142	0.00029997000299970003	0.0007345350556113499
EN_Randomize_permute.sampen2_015fexpb	-0.9405898463969791	0.9405898463969791	0.00039996000399960006	0.0009631948197585306
DN_RemovePoints_absclose_05_remove.ac2diff	0.9405697987486877	0.9405697987486877	9.999000099990002e-05	0.0002610871204149124
SB_MotifTwo_median.uudu	0.9405309663557785	0.9405309663557785	0.00029997000299970003	0.0007345350556113499
NL_embed_PCA_1_10.std	-0.940462350443629	0.940462350443629	9.999000099990002e-05	0.0002610871204149124
CO_StickAngles_y.q10_n	-0.9404305210290798	0.9404305210290798	9.999000099990002e-05	0.0002610871204149124
PP_Compare_rav4.statav2	0.9404017172370402	0.9404017172370402	0.0004999500049995	0.001189769834691305
SB_MotifTwo_mean.uudu	0.9403901779001193	0.9403901779001193	9.999000099990002e-05	0.0002610871204149124
FC_LocalSimple_meantau.ac1	-0.9402130711647673	0.9402130711647673	9.999000099990002e-05	0.0002610871204149124
SB_MotifTwo_median.uduu	0.9401737343016086	0.9401737343016086	9.999000099990002e-05	0.0002610871204149124
SB_MotifTwo_mean.dud	0.9401375558513057	0.9401375558513057	0.00029997000299970003	0.0007345350556113499
SB_MotifTwo_mean.uduu	0.9400130666230384	0.9400130666230384	9.999000099990002e-05	0.0002610871204149124
SB_MotifTwo_median.dud	0.9400017671057556	0.9400017671057556	0.00029997000299970003	0.0007345350556113499
EN_Randomize_statdist.sampen2_015fexprmse	-0.9399458385439319	0.9399458385439319	9.999000099990002e-05	0.0002610871204149124
SY_SpreadRandomLocal_100_100.stdstd	-0.9398754121268228	0.9398754121268228	9.999000099990002e-05	0.0002610871204149124
PP_Compare_medianf3.swss10_2	0.9398681946797642	0.9398681946797642	9.999000099990002e-05	0.0002610871204149124
CO_StickAngles_y.q99_n	-0.939712852511079	0.939712852511079	9.999000099990002e-05	0.0002610871204149124
SB_MotifThree_quantile.cacb	0.9396863606271963	0.9396863606271963	9.999000099990002e-05	0.0002610871204149124
MF_AR_arcov_5.a6	-0.9396294616980034	0.9396294616980034	9.999000099990002e-05	0.0002610871204149124
DN_RemovePoints_min_05_saturate.ac1diff	0.9396289173173604	0.9396289173173604	0.0004999500049995	0.001189769834691305
CO_HistogramAMI_std2_5bin.ami3	-0.9395208662443253	0.9395208662443253	9.999000099990002e-05	0.0002610871204149124
CO_Embed2_Basic_1.ring1_02	0.9395038227980175	0.9395038227980175	9.999000099990002e-05	0.0002610871204149124
FC_Surprise_T1_20_2_q_500.median	0.9394303018866386	0.9394303018866386	9.999000099990002e-05	0.0002610871204149124
FC_Surprise_T1_100_4_q_500.median	0.9394127231881826	0.9394127231881826	9.999000099990002e-05	0.0002610871204149124
CO_Embed2_Basic_1.parabup01_n1	0.9393799844914492	0.9393799844914492	0.0008999100089991	0.002070367367025474
IN_AutoMutualInfoStats_40_kraskov1_4.ami3	-0.9393599761939271	0.9393599761939271	9.999000099990002e-05	0.0002610871204149124
PH_Walker_biasprop_01_05.res_ac1	-0.9393358102816826	0.9393358102816826	9.999000099990002e-05	0.0002610871204149124
SB_TransitionpAlphabet_40_1.stdeigfexp_rmse	0.9392804446119971	0.9392804446119971	9.999000099990002e-05	0.0002610871204149124
FC_Surprise_T1_100_4_q_500.mean	0.9392535709627386	0.9392535709627386	9.999000099990002e-05	0.0002610871204149124
SB_MotifTwo_mean.udu	0.9392337381347867	0.9392337381347867	0.00029997000299970003	0.0007345350556113499
WL_dwtcoeff_sym2_5.mind_l1	-0.9392024669673043	0.9392024669673043	9.999000099990002e-05	0.0002610871204149124
SB_MotifTwo_median.udu	0.9391595248031361	0.9391595248031361	0.00029997000299970003	0.0007345350556113499
CO_glscf_2_5_3	-0.939142938366055	0.939142938366055	9.999000099990002e-05	0.0002610871204149124
MF_armax_2_2_05_1.ac3n	-0.9390813973397325	0.9390813973397325	9.999000099990002e-05	0.0002610871204149124
PH_Walker_biasprop_05_01.res_ac1	-0.9390249225405163	0.9390249225405163	9.999000099990002e-05	0.0002610871204149124
CO_HistogramAMI_std2_10bin.ami3	-0.9388247099016271	0.9388247099016271	9.999000099990002e-05	0.0002610871204149124
CO_HistogramAMI_even_10bin.ami3	-0.9387544641749552	0.9387544641749552	9.999000099990002e-05	0.0002610871204149124
MF_arfit_1_8_sbc.sumsqA	-0.938414385587441	0.938414385587441	9.999000099990002e-05	0.0002610871204149124
MF_StateSpace_n4sid_3_05_1.A_9	0.9383820548159151	0.9383820548159151	9.999000099990002e-05	0.0002610871204149124
FC_Surprise_T1_10_tau_m2quad_500.uq	0.9383407761676633	0.9383407761676633	9.999000099990002e-05	0.0002610871204149124
CO_StickAngles_y.q99_p	-0.9382773849435048	0.9382773849435048	9.999000099990002e-05	0.0002610871204149124
EN_Randomize_dyndist.sampen2_015fexpb	-0.938125944857345	0.938125944857345	0.0004999500049995	0.001189769834691305
NL_TSTL_FractalDimensions_2_100_02_1_5_10_32_1_5.maxq	0.9380997886488007	0.9380997886488007	9.999000099990002e-05	0.0002610871204149124
SB_MotifThree_quantile.bcab	0.9380452914401989	0.9380452914401989	9.999000099990002e-05	0.0002610871204149124
PH_Walker_biasprop_05_01.sw_meanabsdiff	0.937989411952834	0.937989411952834	9.999000099990002e-05	0.0002610871204149124
WL_dwtcoeff_sym2_5.maxd_l1	0.9379270806492324	0.9379270806492324	9.999000099990002e-05	0.0002610871204149124
FC_Surprise_T1_50_3_q_500.median	0.9379073819294773	0.9379073819294773	9.999000099990002e-05	0.0002610871204149124
MF_CompareTestSets_y_ar_4_rand_25_01_1.meandiffs_median	0.9377305743177525	0.9377305743177525	9.999000099990002e-05	0.0002610871204149124
PH_Walker_biasprop_01_05.sw_meanabsdiff	0.9374201955837559	0.9374201955837559	9.999000099990002e-05	0.0002610871204149124
DN_RemovePoints_absclose_05_remove.ac1diff	0.9373220229942978	0.9373220229942978	0.00019998000199980003	0.0005048518369689018
SP_Summaries_welch_rect.linfitloglog_all_sea1	-0.9372816994888062	0.9372816994888062	9.999000099990002e-05	0.0002610871204149124
SP_Summaries_welch_rect.linfitloglog_all_sigma	-0.9372816994888062	0.9372816994888062	9.999000099990002e-05	0.0002610871204149124
SP_Summaries_fft.linfitloglog_all_sigma	-0.9372786593786242	0.9372786593786242	9.999000099990002e-05	0.0002610871204149124
SP_Summaries_fft.linfitloglog_all_sea1	-0.9372786593786242	0.9372786593786242	9.999000099990002e-05	0.0002610871204149124
PP_Compare_medianf10.swms10_1	0.9372570144821266	0.9372570144821266	9.999000099990002e-05	0.0002610871204149124
MF_StateSpace_n4sid_2_05_1.p2_5	0.9369169793207133	0.9369169793207133	9.999000099990002e-05	0.0002610871204149124
MF_StateSpace_n4sid_2_05_1.ac1diff	-0.9368559043076574	0.9368559043076574	0.0004999500049995	0.001189769834691305
EN_Randomize_dyndist.sampen2_015fexprmse	-0.9367018201948847	0.9367018201948847	9.999000099990002e-05	0.0002610871204149124
PP_Compare_medianf4.statav6	0.9366309541162516	0.9366309541162516	9.999000099990002e-05	0.0002610871204149124
CO_HistogramAMI_quantiles_10bin.ami3	-0.9365780627075257	0.9365780627075257	9.999000099990002e-05	0.0002610871204149124
EN_PermEn_5_2.normPermEn	0.9365470482427172	0.9365470482427172	9.999000099990002e-05	0.0002610871204149124
CO_HistogramAMI_std1_2bin.ami3	-0.9364566323962311	0.9364566323962311	9.999000099990002e-05	0.0002610871204149124
CO_HistogramAMI_std1_5bin.ami3	-0.9361539347899193	0.9361539347899193	9.999000099990002e-05	0.0002610871204149124
SB_MotifThree_quantile.bacb	0.9361526391113502	0.9361526391113502	0.00029997000299970003	0.0007345350556113499
FC_LocalSimple_meantau.ac2	-0.9361477337096002	0.9361477337096002	0.0004999500049995	0.001189769834691305
CO_HistogramAMI_std1_10bin.ami3	-0.936026847326583	0.936026847326583	9.999000099990002e-05	0.0002610871204149124
FC_LoopLocalSimple_mean.stderr_chn	-0.9358721784651403	0.9358721784651403	9.999000099990002e-05	0.0002610871204149124
CO_TranslateShape_circle_35_pts.sevens	-0.9358680340131096	0.9358680340131096	9.999000099990002e-05	0.0002610871204149124
CO_TranslateShape_circle_35_pts.npatmode	-0.9358680340131096	0.9358680340131096	9.999000099990002e-05	0.0002610871204149124
SC_FluctAnal_2_dfa_50_3_logi.r1_se2	-0.9356211906770624	0.9356211906770624	9.999000099990002e-05	0.0002610871204149124
SY_SpreadRandomLocal_ac2_100.stdskew	-0.9355942447585854	0.9355942447585854	0.0007999200079992001	0.001856540879290587
SC_FluctAnal_2_iqr_50_logi.r1_linfitint	-0.935480031032067	0.935480031032067	0.0008999100089991	0.002070367367025474
MF_steps_ahead_ar_2_6.meandiffrms	-0.9353967136141694	0.9353967136141694	9.999000099990002e-05	0.0002610871204149124
PP_Compare_rav2.swss10_2	0.9351716991717011	0.9351716991717011	9.999000099990002e-05	0.0002610871204149124
CO_Embed2_Basic_1.ring1_01	0.935082625700854	0.935082625700854	9.999000099990002e-05	0.0002610871204149124
NL_TSTL_LargestLyap_n1_01_001_3_mi_fnnmar.to07max	-0.934797865836046	0.934797865836046	9.999000099990002e-05	0.0002610871204149124
CO_StickAngles_y.q90_n	0.9346817661302218	0.9346817661302218	9.999000099990002e-05	0.0002610871204149124
WL_dwtcoeff_db3_5.mind_l1	-0.934626453232724	0.934626453232724	9.999000099990002e-05	0.0002610871204149124
CO_TranslateShape_circle_35_pts.fours	0.9346115335505403	0.9346115335505403	9.999000099990002e-05	0.0002610871204149124
SP_Summaries_pgram_hamm.fpolysat_a	-0.9344006885006004	0.9344006885006004	0.00039996000399960006	0.0009631948197585306
MF_armax_3_1_05_1.AR_3	0.9343811482671638	0.9343811482671638	9.999000099990002e-05	0.0002610871204149124
AC_nl_246	-0.9341935321460918	0.9341935321460918	9.999000099990002e-05	0.0002610871204149124
SP_Summaries_pgram_hamm.linfitloglog_all_sea1	-0.9341708578324386	0.9341708578324386	9.999000099990002e-05	0.0002610871204149124
SP_Summaries_pgram_hamm.linfitloglog_all_sigma	-0.9341708578324386	0.9341708578324386	9.999000099990002e-05	0.0002610871204149124
PP_Compare_medianf3.swss10_1	0.9341035474552797	0.9341035474552797	9.999000099990002e-05	0.0002610871204149124
FC_Surprise_dist_5_tau_m2quad_500.tstat	-0.9341010881571379	0.9341010881571379	9.999000099990002e-05	0.0002610871204149124
PP_Compare_medianf4.swms5_2	0.9338153856481467	0.9338153856481467	9.999000099990002e-05	0.0002610871204149124
FC_Surprise_T1_10_tau_m2quad_500.mean	0.9336131584348222	0.9336131584348222	9.999000099990002e-05	0.0002610871204149124
CO_HistogramAMI_quantiles_5bin.ami3	-0.9335641379737852	0.9335641379737852	9.999000099990002e-05	0.0002610871204149124
NL_MS_fnn_1_10_mi_5_1.max1stepchange	-0.9333448923426508	0.9333448923426508	9.999000099990002e-05	0.0002610871204149124
SB_TransitionpAlphabet_40_1.trcovfexp_b	-0.9333331171011909	0.9333331171011909	9.999000099990002e-05	0.0002610871204149124
MF_CompareTestSets_y_ss_2_uniform_25_01_1.meandiffs_iqr	0.9333033038044296	0.9333033038044296	9.999000099990002e-05	0.0002610871204149124
MF_armax_1_1_05_1.p2_5	0.9330249372559644	0.9330249372559644	9.999000099990002e-05	0.0002610871204149124
MF_CompareTestSets_y_ar_best_uniform_25_01_1.meandiffs_mean	0.9329500497197338	0.9329500497197338	9.999000099990002e-05	0.0002610871204149124
FC_Surprise_T1_10_1_m2quad_500.tstat	-0.9329214870841088	0.9329214870841088	9.999000099990002e-05	0.0002610871204149124
MF_arfit_1_8_sbc.stdA	-0.9328924296867267	0.9328924296867267	0.00029997000299970003	0.0007345350556113499
CO_HistogramAMI_even_5bin.ami2	-0.9328797563507296	0.9328797563507296	9.999000099990002e-05	0.0002610871204149124
CO_StickAngles_y.q10_p	-0.9328632105448842	0.9328632105448842	9.999000099990002e-05	0.0002610871204149124
FC_LocalSimple_median7.ac1	-0.9328491790986364	0.9328491790986364	9.999000099990002e-05	0.0002610871204149124
MF_steps_ahead_arma_3_1_6.ac1_4	-0.9328291078866819	0.9328291078866819	9.999000099990002e-05	0.0002610871204149124
MF_AR_arcov_2.a2	0.9327813875726071	0.9327813875726071	9.999000099990002e-05	0.0002610871204149124
FC_Surprise_T1_20_2_q_500.lq	0.9327791151073439	0.9327791151073439	9.999000099990002e-05	0.0002610871204149124
CO_Embed2_Basic_1.parabdown01_1	0.9327041307210415	0.9327041307210415	0.0005999400059994001	0.0014154285570409544
PP_Compare_diff1.swms10_1	-0.9326622196134083	0.9326622196134083	9.999000099990002e-05	0.0002610871204149124
NL_embed_PCA_1_10.nto70	0.9326558189694034	0.9326558189694034	9.999000099990002e-05	0.0002610871204149124
SC_FluctAnal_2_std_50_logi.r1_linfitint	-0.9326002747282599	0.9326002747282599	9.999000099990002e-05	0.0002610871204149124
MF_armax_2_2_05_1.ac3	-0.9325700248995041	0.9325700248995041	9.999000099990002e-05	0.0002610871204149124
NL_TISEAN_fnn_ac_10_005.pfnn_2	0.9324452110314326	0.9324452110314326	0.0008999100089991	0.002070367367025474
PP_Compare_rav10.swss2_2	0.9324235040433069	0.9324235040433069	0.0004999500049995	0.001189769834691305
PP_Compare_resample_2_1.statav6	0.9323509319831624	0.9323509319831624	0.0004999500049995	0.001189769834691305
FC_Surprise_dist_5_2_q_500.mean	0.9322598744480588	0.9322598744480588	9.999000099990002e-05	0.0002610871204149124
PP_Compare_medianf3.statav10	0.9321697026645912	0.9321697026645912	9.999000099990002e-05	0.0002610871204149124
FC_LoopLocalSimple_mean.ac2_stdn	-0.9321198284226738	0.9321198284226738	9.999000099990002e-05	0.0002610871204149124
NL_TSTL_LargestLyap_n1_01_001_3_1_4.to05max	-0.9317329802824852	0.9317329802824852	9.999000099990002e-05	0.0002610871204149124
WL_dwtcoeff_db3_5.maxd_l1	0.9316215346400046	0.9316215346400046	9.999000099990002e-05	0.0002610871204149124
SC_FluctAnal_2_dfa_50_1_logi.r1_ssr	-0.9313676449525656	0.9313676449525656	9.999000099990002e-05	0.0002610871204149124
SB_MotifThree_quantile.cbc	0.9313128555661205	0.9313128555661205	9.999000099990002e-05	0.0002610871204149124
DN_RemovePoints_absclose_01_remove.ac1diff	0.9312402416431234	0.9312402416431234	0.00019998000199980003	0.0005048518369689018
SC_FluctAnal_2_dfa_50_0_logi.r1_linfitint	-0.9310416620601354	0.9310416620601354	9.999000099990002e-05	0.0002610871204149124
FC_Surprise_T1_20_2_q_500.uq	0.9310367895672703	0.9310367895672703	9.999000099990002e-05	0.0002610871204149124
SB_MotifTwo_median.udud	0.9309870169139037	0.9309870169139037	0.00039996000399960006	0.0009631948197585306
NW_VisibilityGraph_norm.ktau	-0.9309271912856596	0.9309271912856596	9.999000099990002e-05	0.0002610871204149124
SB_MotifThree_quantile.aba	0.9308583101948847	0.9308583101948847	0.00029997000299970003	0.0007345350556113499
PP_Compare_medianf3.swss5_2	0.9307810080232461	0.9307810080232461	9.999000099990002e-05	0.0002610871204149124
SB_MotifTwo_mean.udud	0.9307312841474755	0.9307312841474755	9.999000099990002e-05	0.0002610871204149124
PP_Compare_rav2.swss10_1	0.9306970348455645	0.9306970348455645	9.999000099990002e-05	0.0002610871204149124
EN_Randomize_permute.sampen2_015fexprmse	-0.9305569887829878	0.9305569887829878	9.999000099990002e-05	0.0002610871204149124
FC_Surprise_T1_50_tau_m2quad_500.median	0.9303953896474251	0.9303953896474251	9.999000099990002e-05	0.0002610871204149124
MF_CompareTestSets_y_ss_2_uniform_25_01_1.meandiffs_median	0.930391155652046	0.930391155652046	9.999000099990002e-05	0.0002610871204149124
EN_mse_1-10_2_015_diff1.sampen_s4	-0.930351878075963	0.930351878075963	9.999000099990002e-05	0.0002610871204149124
MF_FitSubsegments_ar_2_uniform_25_01.a_1_mean	0.9302780586896577	0.9302780586896577	9.999000099990002e-05	0.0002610871204149124
FC_Surprise_T1_100_5_q_500.uq	0.9302573253431121	0.9302573253431121	9.999000099990002e-05	0.0002610871204149124
MF_AR_arcov_5.a3	0.9302177329747676	0.9302177329747676	9.999000099990002e-05	0.0002610871204149124
NW_VisibilityGraph_norm.kac1	-0.9300659285402906	0.9300659285402906	9.999000099990002e-05	0.0002610871204149124
FC_Surprise_dist_5_1_m2quad_500.std	0.9300261254335089	0.9300261254335089	0.0004999500049995	0.001189769834691305
MF_CompareTestSets_y_ar_4_rand_25_01_1.meandiffs_iqr	0.9300028589760176	0.9300028589760176	9.999000099990002e-05	0.0002610871204149124
SB_MotifTwo_median.dudu	0.9298413977759098	0.9298413977759098	0.00039996000399960006	0.0009631948197585306
SB_MotifTwo_mean.dudu	0.9298379726830572	0.9298379726830572	0.00019998000199980003	0.0005048518369689018
SC_FluctAnal_2_iqr_50_logi.linfitint	-0.9298121902906706	0.9298121902906706	9.999000099990002e-05	0.0002610871204149124
FC_LocalSimple_mean4.ac2	-0.9296613453817538	0.9296613453817538	9.999000099990002e-05	0.0002610871204149124
IN_AutoMutualInfoStats_40_gaussian.pminima	0.9294809710285042	0.9294809710285042	9.999000099990002e-05	0.0002610871204149124
AC_nl_12345	-0.9292495925849793	0.9292495925849793	9.999000099990002e-05	0.0002610871204149124
IN_AutoMutualInfoStats_40_gaussian.pextrema	0.9291811003600401	0.9291811003600401	9.999000099990002e-05	0.0002610871204149124
CO_Embed2_Dist_tau.d_max	0.9291456452147089	0.9291456452147089	9.999000099990002e-05	0.0002610871204149124
PP_Compare_rav2.swss5_2	0.9286908137403387	0.9286908137403387	0.0007999200079992001	0.001856540879290587
CO_glscf_1_5_2	-0.9286855889148007	0.9286855889148007	9.999000099990002e-05	0.0002610871204149124
CP_ML_StepDetect_l1pwc_005.pshort_3	-0.9286333264725519	0.9286333264725519	9.999000099990002e-05	0.0002610871204149124
CO_HistogramAMI_quantiles_2bin.ami3	-0.928584230686132	0.928584230686132	9.999000099990002e-05	0.0002610871204149124
AC_nl_035	-0.928550921143885	0.928550921143885	9.999000099990002e-05	0.0002610871204149124
PP_Compare_rav2.swss5_1	0.9283112051833904	0.9283112051833904	0.0006999300069993001	0.0016361162518560431
AC_nl_033	-0.9282791819869358	0.9282791819869358	9.999000099990002e-05	0.0002610871204149124
CO_TranslateShape_circle_35_pts.sixes	0.9281584783116397	0.9281584783116397	9.999000099990002e-05	0.0002610871204149124
IN_AutoMutualInfoStats_40_gaussian.pmaxima	0.9281190332714199	0.9281190332714199	9.999000099990002e-05	0.0002610871204149124
MF_steps_ahead_ar_2_6.mabserr_2	-0.9280833044028127	0.9280833044028127	9.999000099990002e-05	0.0002610871204149124
NW_VisibilityGraph_horiz.skewnessk	0.9280712724005555	0.9280712724005555	9.999000099990002e-05	0.0002610871204149124
NL_TISEAN_fnn_ac_10_005.pfnn_6	0.9280500391900128	0.9280500391900128	0.0007999200079992001	0.001856540879290587
MF_ExpSmoothing_05_best.alphamin_1	-0.9280050884915962	0.9280050884915962	9.999000099990002e-05	0.0002610871204149124
MF_arfit_1_8_sbc.A2	-0.9277577605880385	0.9277577605880385	9.999000099990002e-05	0.0002610871204149124
WL_cwt_sym2_32.gam1	0.9276163795917305	0.9276163795917305	9.999000099990002e-05	0.0002610871204149124
FC_LocalSimple_mean4.tauresrat	-0.9274548061035505	0.9274548061035505	9.999000099990002e-05	0.0002610871204149124
FC_Surprise_T1_20_2_q_500.mean	0.9271213796216692	0.9271213796216692	9.999000099990002e-05	0.0002610871204149124
NL_MS_nlpe_3_ac.acmnd0	0.9270971889601893	0.9270971889601893	9.999000099990002e-05	0.0002610871204149124
WL_cwt_sym2_32.gam2	-0.927031366013653	0.927031366013653	9.999000099990002e-05	0.0002610871204149124
MF_armax_2_2_05_1.acsnd0	-0.9269378494763798	0.9269378494763798	9.999000099990002e-05	0.0002610871204149124
MF_StateSpace_n4sid_1_05_1.p2_5	0.9268033564171299	0.9268033564171299	0.0011998800119988001	0.0026997300269973002
DN_RemovePoints_min_08_saturate.ac3rat	-0.9267753385394186	0.9267753385394186	9.999000099990002e-05	0.0002610871204149124
NW_VisibilityGraph_norm.kac2	-0.9265753195554007	0.9265753195554007	9.999000099990002e-05	0.0002610871204149124
SP_Summaries_welch_rect.linfitloglog_all_a2	0.926560953262669	0.926560953262669	9.999000099990002e-05	0.0002610871204149124
SP_Summaries_fft.linfitloglog_all_a2	0.9265605391718457	0.9265605391718457	9.999000099990002e-05	0.0002610871204149124
SC_FluctAnal_2_dfa_50_2_logi.resac1	-0.9264509424824512	0.9264509424824512	0.0008999100089991	0.002070367367025474
SC_FluctAnal_2_endptdiff_50_logi.r1_linfitint	-0.9264103426200179	0.9264103426200179	9.999000099990002e-05	0.0002610871204149124
PP_Compare_medianf10.swss2_2	0.9262790985965723	0.9262790985965723	0.00039996000399960006	0.0009631948197585306
MS_shannon_2t10_4.meanent	0.9261350383628331	0.9261350383628331	9.999000099990002e-05	0.0002610871204149124
MF_GARCHfit_ar_P1_Q1.stde_minfpe	-0.9260867073306845	0.9260867073306845	9.999000099990002e-05	0.0002610871204149124
MF_GARCHfit_ar_P1_Q2.stde_minfpe	-0.925992320086032	0.925992320086032	9.999000099990002e-05	0.0002610871204149124
CP_ML_StepDetect_l1pwc_10.meanstepint	0.9258904884489177	0.9258904884489177	9.999000099990002e-05	0.0002610871204149124
CO_TranslateShape_circle_25_pts.ones	0.9258087621299813	0.9258087621299813	0.00019998000199980003	0.0005048518369689018
ST_LocalExtrema_l50.medianabsext	0.9257959191726949	0.9257959191726949	9.999000099990002e-05	0.0002610871204149124
CP_ML_StepDetect_l1pwc_10.nsegments	-0.9257433688019457	0.9257433688019457	9.999000099990002e-05	0.0002610871204149124
SP_Summaries_pgram_hamm.linfitloglog_all_a2	0.9255630572728875	0.9255630572728875	9.999000099990002e-05	0.0002610871204149124
SY_SpreadRandomLocal_200_100.stdkurt	-0.9255086712547534	0.9255086712547534	9.999000099990002e-05	0.0002610871204149124
PH_Walker_biasprop_05_01.sw_propcross	0.9251747167337769	0.9251747167337769	0.0006999300069993001	0.0016361162518560431
PH_Walker_biasprop_01_05.sw_propcross	0.9251671511037853	0.9251671511037853	9.999000099990002e-05	0.0002610871204149124
PP_Compare_resample_1_2.swss10_2	0.9251175473470217	0.9251175473470217	9.999000099990002e-05	0.0002610871204149124
MF_ExpSmoothing_05_best.alphamin	-0.9250734222046945	0.9250734222046945	9.999000099990002e-05	0.0002610871204149124
SP_Summaries_pgram_hamm.w_weighted_peak_height	0.9250729709450917	0.9250729709450917	9.999000099990002e-05	0.0002610871204149124
SC_FluctAnal_2_range_50_logi.r1_linfitint	-0.9249827578121623	0.9249827578121623	9.999000099990002e-05	0.0002610871204149124
EX_MovingThreshold_01_01.stdkickf	-0.9248811166819124	0.9248811166819124	0.0011998800119988001	0.0026997300269973002
NL_embed_PCA_1_10.range	-0.924867785307405	0.924867785307405	9.999000099990002e-05	0.0002610871204149124
SP_Summaries_pgram_hamm.w_weighted_peak_prom	0.9247592196695724	0.9247592196695724	9.999000099990002e-05	0.0002610871204149124
MF_steps_ahead_ar_best_6.ac1_6	-0.924733145316061	0.924733145316061	9.999000099990002e-05	0.0002610871204149124
PP_Compare_medianf10.statav10	0.9245355479019296	0.9245355479019296	9.999000099990002e-05	0.0002610871204149124
SB_MotifThree_quantile.baab	0.924464148646256	0.924464148646256	9.999000099990002e-05	0.0002610871204149124
MF_steps_ahead_ar_best_6.meandiffrms	-0.9243763087832962	0.9243763087832962	9.999000099990002e-05	0.0002610871204149124
CO_AddNoise_1_std1_10.firstUnder75	0.924375811578402	0.924375811578402	0.0005999400059994001	0.0014154285570409544
CO_HistogramAMI_even_2bin.ami2	-0.9241844701979864	0.9241844701979864	9.999000099990002e-05	0.0002610871204149124
WL_cwt_db3_32.gam1	0.9241828331684208	0.9241828331684208	9.999000099990002e-05	0.0002610871204149124
FC_Surprise_T1_100_4_q_500.uq	0.9240580268401406	0.9240580268401406	9.999000099990002e-05	0.0002610871204149124
FC_LocalSimple_mean3.tauresrat	-0.9239602940145357	0.9239602940145357	0.00029997000299970003	0.0007345350556113499
PP_Compare_rav4.swss2_2	0.9239512973797608	0.9239512973797608	0.0004999500049995	0.001189769834691305
WL_coeffs_db3_1.max_coeff	0.9236520115205304	0.9236520115205304	9.999000099990002e-05	0.0002610871204149124
WL_cwt_db3_32.gam2	-0.9235390720202916	0.9235390720202916	9.999000099990002e-05	0.0002610871204149124
NL_TSTL_ReturnTime_5_1_40_n1_1_8.iqr	-0.9234275123296103	0.9234275123296103	9.999000099990002e-05	0.0002610871204149124
SP_Summaries_welch_rect.w_weighted_peak_height	0.9232525990428565	0.9232525990428565	9.999000099990002e-05	0.0002610871204149124
SP_Summaries_fft.w_weighted_peak_height	0.9232475868198067	0.9232475868198067	9.999000099990002e-05	0.0002610871204149124
PP_Compare_medianf3.swss5_1	0.9232070454369952	0.9232070454369952	9.999000099990002e-05	0.0002610871204149124
FC_LoopLocalSimple_mean.stderr_peaksize	-0.9231442060246107	0.9231442060246107	9.999000099990002e-05	0.0002610871204149124
MS_shannon_2t10_4.maxent	0.9229730561986196	0.9229730561986196	9.999000099990002e-05	0.0002610871204149124
SP_Summaries_welch_rect.w_weighted_peak_prom	0.9229675302244078	0.9229675302244078	9.999000099990002e-05	0.0002610871204149124
SP_Summaries_fft.w_weighted_peak_prom	0.922967314533035	0.922967314533035	9.999000099990002e-05	0.0002610871204149124
SB_MotifThree_quantile.bccb	0.9229421527816722	0.9229421527816722	0.00039996000399960006	0.0009631948197585306
FC_Surprise_T1_10_1_m2quad_500.std	0.9229073083187735	0.9229073083187735	9.999000099990002e-05	0.0002610871204149124
MF_GP_LocalPrediction_covSEiso_covNoise_5_3_10_beforeafter.meanerrbar	0.9225043563611872	0.9225043563611872	0.00019998000199980003	0.0005048518369689018
EX_MovingThreshold_01_002.iqrq	-0.9223855289464244	0.9223855289464244	9.999000099990002e-05	0.0002610871204149124
SB_TransitionMatrix_51.mineig	-0.922352394771474	0.922352394771474	9.999000099990002e-05	0.0002610871204149124
CO_TranslateShape_rectangle_2_pts.twos	0.9221110705505042	0.9221110705505042	9.999000099990002e-05	0.0002610871204149124
FC_Surprise_T1_50_3_q_500.mean	0.9219396494425236	0.9219396494425236	9.999000099990002e-05	0.0002610871204149124
WL_cwt_sym2_32.meanabsC	-0.9217891369439528	0.9217891369439528	9.999000099990002e-05	0.0002610871204149124
MF_AR_arcov_4.a3	0.9217162258049718	0.9217162258049718	0.000999900009999	0.0022812508889017828
PH_Walker_biasprop_05_01.sw_maxrat	-0.9217014411575566	0.9217014411575566	9.999000099990002e-05	0.0002610871204149124
NW_VisibilityGraph_norm.propmode	0.9215966283246353	0.9215966283246353	9.999000099990002e-05	0.0002610871204149124
SY_SpreadRandomLocal_ac2_100.stdkurt	-0.9215563969725091	0.9215563969725091	9.999000099990002e-05	0.0002610871204149124
MF_steps_ahead_arma_3_1_6.ac1_3	-0.921540365426937	0.921540365426937	9.999000099990002e-05	0.0002610871204149124
CO_TranslateShape_rectangle_2_pts.ones	-0.9212215715962091	0.9212215715962091	0.0010998900109989002	0.0024952456725178757
SY_RangeEvolve.totnuq	-0.9212151392077901	0.9212151392077901	9.999000099990002e-05	0.0002610871204149124
PP_Compare_rav10.kscn_adiff	0.9209740266538327	0.9209740266538327	9.999000099990002e-05	0.0002610871204149124
PH_Walker_prop_01.res_swss5_1	-0.9207059951393185	0.9207059951393185	9.999000099990002e-05	0.0002610871204149124
CO_Embed2_Basic_1.ring1_05	0.9204786237317626	0.9204786237317626	9.999000099990002e-05	0.0002610871204149124
AC_nl_045	-0.9202808238151534	0.9202808238151534	9.999000099990002e-05	0.0002610871204149124
SC_FluctAnal_mag_2_dfa_50_2_logi.stdssr	-0.9202096325235127	0.9202096325235127	9.999000099990002e-05	0.0002610871204149124
FC_LocalSimple_median3.tauresrat	-0.920080267914946	0.920080267914946	0.0008999100089991	0.002070367367025474
NL_MS_nlpe_3_ac.propbth	-0.9200565984002248	0.9200565984002248	9.999000099990002e-05	0.0002610871204149124
SC_FluctAnal_2_dfa_50_3_logi.logtausplit	0.9200086487675436	0.9200086487675436	9.999000099990002e-05	0.0002610871204149124
SC_FluctAnal_2_dfa_50_3_logi.prop_r1	0.9199810308739369	0.9199810308739369	9.999000099990002e-05	0.0002610871204149124
PP_Compare_resample_1_2.swss10_1	0.9198887613051534	0.9198887613051534	9.999000099990002e-05	0.0002610871204149124
NL_MS_fnn_1_10_mi_5_1.firstunder001	0.9198592626471248	0.9198592626471248	9.999000099990002e-05	0.0002610871204149124
MF_steps_ahead_ar_2_6.ac1_4	-0.9197845014419566	0.9197845014419566	0.000999900009999	0.0022812508889017828
NL_TSTL_ReturnTime_10_1_1_n1_ac_8.pg05	0.9191044009675007	0.9191044009675007	9.999000099990002e-05	0.0002610871204149124
WL_cwt_db3_32.meanabsC	-0.9190851382904812	0.9190851382904812	9.999000099990002e-05	0.0002610871204149124
NW_VisibilityGraph_norm.evnlogL	-0.9187815603171285	0.9187815603171285	9.999000099990002e-05	0.0002610871204149124
SY_SpreadRandomLocal_200_100.stdstd	-0.9187489770581128	0.9187489770581128	9.999000099990002e-05	0.0002610871204149124
TSTL_localdensity_5_40_ac_2.ac3den	-0.9183540379177132	0.9183540379177132	9.999000099990002e-05	0.0002610871204149124
FC_Surprise_dist_5_tau_m2quad_500.median	0.9183209607278481	0.9183209607278481	0.00039996000399960006	0.0009631948197585306
CO_TranslateShape_rectangle_2_pts.std	-0.9182501710590145	0.9182501710590145	9.999000099990002e-05	0.0002610871204149124
SB_MotifThree_quantile.aaba	0.9181527899282238	0.9181527899282238	0.0007999200079992001	0.001856540879290587
NL_TSTL_FractalDimensions_5_20_02_1_10_0_32_ac_fnnmar.maxq	0.9181418429520798	0.9181418429520798	9.999000099990002e-05	0.0002610871204149124
CO_AutoCorrShape_posDrown.nminima	0.9180450481237132	0.9180450481237132	0.00039996000399960006	0.0009631948197585306
CO_AutoCorrShape_drown.nminima	0.9178368403505355	0.9178368403505355	9.999000099990002e-05	0.0002610871204149124
PP_Compare_resample_1_2.swss5_2	0.9178076954682519	0.9178076954682519	0.0008999100089991	0.002070367367025474
SB_MotifThree_quantile.cbcc	0.9177612906284472	0.9177612906284472	9.999000099990002e-05	0.0002610871204149124
SB_MotifThree_quantile.abaa	0.9177525362492348	0.9177525362492348	9.999000099990002e-05	0.0002610871204149124
MF_steps_ahead_ss_best_6.ac1_4	-0.9174558182277679	0.9174558182277679	9.999000099990002e-05	0.0002610871204149124
SB_MotifThree_quantile.ccbc	0.917173121130899	0.917173121130899	9.999000099990002e-05	0.0002610871204149124
MF_steps_ahead_arma_3_1_6.ac1_2	-0.9171471621333032	0.9171471621333032	9.999000099990002e-05	0.0002610871204149124
WL_dwtcoeff_sym2_5.mind_l4	0.9170822168751117	0.9170822168751117	9.999000099990002e-05	0.0002610871204149124
DN_RemovePoints_absclose_01_remove.ac2diff	0.9170373799176232	0.9170373799176232	9.999000099990002e-05	0.0002610871204149124
TSTL_localdensity_5_40_ac_fnnmar.ac4den	-0.9170049242169878	0.9170049242169878	9.999000099990002e-05	0.0002610871204149124
MF_arfit_1_8_sbc.A6	0.9166171023379421	0.9166171023379421	0.00039996000399960006	0.0009631948197585306
CO_AddNoise_1_kraskov1_4.ami_at_20	-0.9163705871619365	0.9163705871619365	9.999000099990002e-05	0.0002610871204149124
MF_CompareTestSets_y_ar_best_uniform_25_01_1.meandiffs_std	0.9163006281020344	0.9163006281020344	9.999000099990002e-05	0.0002610871204149124
AC_nl_025	-0.9162817578820843	0.9162817578820843	0.00019998000199980003	0.0005048518369689018
PP_Compare_resample_1_2.swss5_1	0.9161865926774262	0.9161865926774262	0.0008999100089991	0.002070367367025474
EN_mse_1-10_2_015.minScale	0.9161767847604019	0.9161767847604019	0.0013998600139986002	0.0030798719035902387
ST_LocalExtrema_l50.meanabsext	0.9160041979489133	0.9160041979489133	9.999000099990002e-05	0.0002610871204149124
SY_SpreadRandomLocal_ac5_100.stdskew	-0.915886201061507	0.915886201061507	0.0008999100089991	0.002070367367025474
PH_Walker_prop_05.sw_maxrat	-0.9158123413440942	0.9158123413440942	9.999000099990002e-05	0.0002610871204149124
CO_TranslateShape_rectangle_2_pts.npatmode	-0.9158039237384071	0.9158039237384071	9.999000099990002e-05	0.0002610871204149124
PP_Compare_medianf4.swss2_2	0.9156883787341574	0.9156883787341574	0.00019998000199980003	0.0005048518369689018
MF_StateSpace_n4sid_2_05_1.p4_5	-0.9151363299927182	0.9151363299927182	9.999000099990002e-05	0.0002610871204149124
SB_MotifTwo_mean.duuu	0.9149761910418813	0.9149761910418813	0.0006999300069993001	0.0016361162518560431
SB_MotifTwo_mean.uuud	0.9149663359447512	0.9149663359447512	0.00029997000299970003	0.0007345350556113499
SB_MotifTwo_median.duuu	0.9149461349097346	0.9149461349097346	0.0008999100089991	0.002070367367025474
SB_MotifTwo_median.uuud	0.9149442237902888	0.9149442237902888	0.0007999200079992001	0.001856540879290587
NL_TSTL_FractalDimensions_2_100_02_1_5_10_32_ac_5.maxq	-0.9148994601520313	0.9148994601520313	9.999000099990002e-05	0.0002610871204149124
MS_shannon_2t10_3.meanent	0.9148128097056221	0.9148128097056221	0.0004999500049995	0.001189769834691305
WL_DetailCoeffs_db3_max.wheremax_mean	-0.9147542613913137	0.9147542613913137	9.999000099990002e-05	0.0002610871204149124
PP_Compare_rav3.swss2_2	0.914618015622167	0.914618015622167	0.00029997000299970003	0.0007345350556113499
FC_Surprise_T1_50_3_q_500.tstat	-0.9145683070007032	0.9145683070007032	0.0004999500049995	0.001189769834691305
WL_dwtcoeff_sym2_5.maxd_l4	-0.9144236770697215	0.9144236770697215	9.999000099990002e-05	0.0002610871204149124
CO_TranslateShape_rectangle_2_pts.fives	-0.9140977561204076	0.9140977561204076	9.999000099990002e-05	0.0002610871204149124
SB_BinaryStats_iqr.stdstretch0	-0.914091302989805	0.914091302989805	9.999000099990002e-05	0.0002610871204149124
PH_Walker_runningvar_15_50.w_std	-0.9140282495035542	0.9140282495035542	0.0010998900109989002	0.0024952456725178757
MF_arfit_1_8_sbc.aerr_max	-0.9139825135263575	0.9139825135263575	9.999000099990002e-05	0.0002610871204149124
FC_Surprise_dist_5_1_m2quad_500.uq	0.9138780329244667	0.9138780329244667	9.999000099990002e-05	0.0002610871204149124
CO_TranslateShape_circle_35_pts.mode	0.9136804983055905	0.9136804983055905	9.999000099990002e-05	0.0002610871204149124
MF_steps_ahead_ar_best_6.ac1_5	-0.913347776891358	0.913347776891358	9.999000099990002e-05	0.0002610871204149124
CO_glscf_1_10_2	-0.9133306735740334	0.9133306735740334	0.0004999500049995	0.001189769834691305
PP_Compare_medianf10.kscn_adiff	0.9132749743690813	0.9132749743690813	9.999000099990002e-05	0.0002610871204149124
MS_shannon_3_1t10.stdent	-0.9132009415041211	0.9132009415041211	9.999000099990002e-05	0.0002610871204149124
PP_Compare_resample_2_1.swms10_1	0.9128318721819826	0.9128318721819826	9.999000099990002e-05	0.0002610871204149124
NL_embed_PCA_1_10.perc_1	-0.9127367590992761	0.9127367590992761	9.999000099990002e-05	0.0002610871204149124
NL_MS_fnn_1_10_mi_5_1.pfnn_1	0.9124326632569296	0.9124326632569296	9.999000099990002e-05	0.0002610871204149124
SB_MotifTwo_median.uddd	0.9122828766796338	0.9122828766796338	0.00039996000399960006	0.0009631948197585306
CO_Embed2_Basic_1.parabdown05_1	0.9122634676448349	0.9122634676448349	9.999000099990002e-05	0.0002610871204149124
SB_MotifTwo_median.dddu	0.9122619951497933	0.9122619951497933	0.0008999100089991	0.002070367367025474
CO_StickAngles_y.kurtosis_all	-0.9122607758862049	0.9122607758862049	9.999000099990002e-05	0.0002610871204149124
PP_Compare_diff1.statav10	-0.911883462247713	0.911883462247713	9.999000099990002e-05	0.0002610871204149124
NL_TSTL_PoincareSection_max_1.pwithin2	-0.9118036274082648	0.9118036274082648	9.999000099990002e-05	0.0002610871204149124
FC_LocalSimple_mean3.taures	-0.9117910418752886	0.9117910418752886	9.999000099990002e-05	0.0002610871204149124
MS_shannon_2t10_3.maxent	0.911647671590607	0.911647671590607	9.999000099990002e-05	0.0002610871204149124
CO_TranslateShape_rectangle_2_pts.threes	0.9116200733011474	0.9116200733011474	9.999000099990002e-05	0.0002610871204149124
FC_LocalSimple_mean2.tauresrat	-0.9115998759281237	0.9115998759281237	9.999000099990002e-05	0.0002610871204149124
CO_HistogramAMI_even_5bin.ami1	-0.9115052451548511	0.9115052451548511	0.00029997000299970003	0.0007345350556113499
SB_MotifTwo_mean.uddd	0.9111601231277391	0.9111601231277391	0.0008999100089991	0.002070367367025474
SB_MotifTwo_mean.dddu	0.9111470614592023	0.9111470614592023	0.000999900009999	0.0022812508889017828
MF_GP_LocalPrediction_covSEiso_covNoise_5_3_10_beforeafter.stdmlik	-0.9111357656259782	0.9111357656259782	9.999000099990002e-05	0.0002610871204149124
PP_Compare_medianf3.statav8	0.910916360468802	0.910916360468802	9.999000099990002e-05	0.0002610871204149124
DN_RemovePoints_max_08_saturate.ac3rat	-0.9107088935224766	0.9107088935224766	9.999000099990002e-05	0.0002610871204149124
NW_VisibilityGraph_horiz.evparam2	0.9106968126300317	0.9106968126300317	0.0013998600139986002	0.0030798719035902387
EN_PermEn_4_2.normPermEn	0.9106340800524277	0.9106340800524277	9.999000099990002e-05	0.0002610871204149124
DN_RemovePoints_absclose_08_remove.ac3rat	0.9106229654031401	0.9106229654031401	9.999000099990002e-05	0.0002610871204149124
NW_VisibilityGraph_horiz.evnlogL	0.9105545473946902	0.9105545473946902	0.0011998800119988001	0.0026997300269973002
FC_LocalSimple_mean3.ac2	-0.9105303443615441	0.9105303443615441	9.999000099990002e-05	0.0002610871204149124
IN_AutoMutualInfoStats_diff_20_gaussian.ami14	-0.910451038065142	0.910451038065142	9.999000099990002e-05	0.0002610871204149124
CO_Embed2_Basic_1.parabup05_n1	0.9103918353166893	0.9103918353166893	9.999000099990002e-05	0.0002610871204149124
FC_LocalSimple_median3.ac2	-0.9099577891085671	0.9099577891085671	9.999000099990002e-05	0.0002610871204149124
FC_Surprise_T1_50_tau_m2quad_500.mean	0.9094335829567246	0.9094335829567246	9.999000099990002e-05	0.0002610871204149124
FC_LocalSimple_median3.taures	-0.9093643030149741	0.9093643030149741	9.999000099990002e-05	0.0002610871204149124
DN_RemovePoints_min_05_saturate.ac3rat	-0.9093240958453868	0.9093240958453868	9.999000099990002e-05	0.0002610871204149124
PP_Compare_diff1.swms5_2	-0.9092696988382217	0.9092696988382217	9.999000099990002e-05	0.0002610871204149124
MF_GP_LocalPrediction_covSEiso_covNoise_10_3_20_randomgap.stdmlik	-0.9091931532993391	0.9091931532993391	9.999000099990002e-05	0.0002610871204149124
NL_TSTL_LargestLyap_n1_01_001_3_mi_fnnmar.expfit_rmse	-0.9091921254918469	0.9091921254918469	9.999000099990002e-05	0.0002610871204149124
MD_hrv_classic.lf	-0.909134284851994	0.909134284851994	0.0012998700129987	0.0028980500387461253
SC_FluctAnal_2_dfa_50_2_logi.r1_se1	-0.9091013752049812	0.9091013752049812	0.0010998900109989002	0.0024952456725178757
NL_TSTL_PoincareSection_max_1.meands	0.9090395196722882	0.9090395196722882	9.999000099990002e-05	0.0002610871204149124
SY_SpreadRandomLocal_100_100.meankurt	0.9090388453528455	0.9090388453528455	9.999000099990002e-05	0.0002610871204149124
FC_Surprise_T1_10_tau_m2quad_500.tstat	-0.9087791408357212	0.9087791408357212	9.999000099990002e-05	0.0002610871204149124
MF_FitSubsegments_arma_2_2_uniform_25_01.q_1_max	-0.9085074107711683	0.9085074107711683	9.999000099990002e-05	0.0002610871204149124
FC_LocalSimple_median5.ac1	-0.908443862864932	0.908443862864932	9.999000099990002e-05	0.0002610871204149124
MF_arfit_1_8_sbc.hasInfper	0.9081466455464202	0.9081466455464202	9.999000099990002e-05	0.0002610871204149124
MF_AR_arcov_5.a2	0.9080328938711213	0.9080328938711213	9.999000099990002e-05	0.0002610871204149124
SC_FluctAnal_sign_2_dfa_50_2_logi.resac1	-0.9079837482925364	0.9079837482925364	9.999000099990002e-05	0.0002610871204149124
MF_AR_arcov_4.a2	0.9078238682335391	0.9078238682335391	9.999000099990002e-05	0.0002610871204149124
MF_steps_ahead_ss_best_6.ac1_3	-0.9074101702057726	0.9074101702057726	9.999000099990002e-05	0.0002610871204149124
MF_CompareTestSets_y_ar_best_uniform_25_01_1.meandiffs_median	0.9072863353671834	0.9072863353671834	9.999000099990002e-05	0.0002610871204149124
SB_TransitionpAlphabet_40_1.mineigfexp_rmse	-0.9071682472681525	0.9071682472681525	9.999000099990002e-05	0.0002610871204149124
SB_MotifThree_diffquant.abbc	0.9069283440613227	0.9069283440613227	9.999000099990002e-05	0.0002610871204149124
MF_AR_arcov_3.a2	0.9069150951582547	0.9069150951582547	0.0012998700129987	0.0028980500387461253
MF_StateSpace_n4sid_2_05_1.popt	-0.9068882012711319	0.9068882012711319	0.0011998800119988001	0.0026997300269973002
SC_FluctAnal_2_rsrange_50_logi.prop_r1	0.9067950635231956	0.9067950635231956	9.999000099990002e-05	0.0002610871204149124
NL_TSTL_PoincareSection_max_1.pwithin1	-0.9067945127223755	0.9067945127223755	9.999000099990002e-05	0.0002610871204149124
SC_FluctAnal_2_rsrange_50_logi.logtausplit	0.9067721360235965	0.9067721360235965	9.999000099990002e-05	0.0002610871204149124
SC_FluctAnal_2_dfa_50_3_logi.r1_se1	-0.9067647081251013	0.9067647081251013	9.999000099990002e-05	0.0002610871204149124
MF_armax_1_1_05_1.acsnd0	-0.9065665186585727	0.9065665186585727	0.00019998000199980003	0.0005048518369689018
FC_Surprise_dist_5_2_q_500.median	0.9065617971687273	0.9065617971687273	9.999000099990002e-05	0.0002610871204149124
SY_VarRatioTest_24682468_00001111.meanstat	-0.9055522104116978	0.9055522104116978	9.999000099990002e-05	0.0002610871204149124
NL_TSTL_PoincareSection_max_mi.pwithin02	-0.9054278871862631	0.9054278871862631	9.999000099990002e-05	0.0002610871204149124
PH_Walker_prop_09.sw_maxrat	-0.9054223202177825	0.9054223202177825	0.00029997000299970003	0.0007345350556113499
SC_FluctAnal_sign_2_dfa_50_2_logi.r1_se1	-0.9053318444255652	0.9053318444255652	9.999000099990002e-05	0.0002610871204149124
MF_FitSubsegments_ar_2_uniform_25_01.a_1_max	0.90506371114554	0.90506371114554	0.0011998800119988001	0.0026997300269973002
PP_Compare_rav10.statav10	0.9050486813055771	0.9050486813055771	0.0013998600139986002	0.0030798719035902387
MF_steps_ahead_ar_2_6.ac1_3	-0.905028411801535	0.905028411801535	0.0012998700129987	0.0028980500387461253
MF_StateSpace_n4sid_3_05_1.A_5	-0.9049922458689277	0.9049922458689277	0.0006999300069993001	0.0016361162518560431
CO_AddNoise_1_kraskov1_4.firstUnder75	0.9048415964488027	0.9048415964488027	0.0011998800119988001	0.0026997300269973002
NL_TSTL_PoincareSection_max_mi.pwithin03	-0.9047133131405631	0.9047133131405631	9.999000099990002e-05	0.0002610871204149124
MF_ExpSmoothing_05_best.ac3n	-0.9043394417812997	0.9043394417812997	9.999000099990002e-05	0.0002610871204149124
FC_Surprise_T2_20_2_q_500.median	0.9042940689008704	0.9042940689008704	9.999000099990002e-05	0.0002610871204149124
CO_HistogramAMI_even_2bin.ami1	-0.9042121438647128	0.9042121438647128	0.00039996000399960006	0.0009631948197585306
CO_TranslateShape_rectangle_2_pts.fours	0.9041748854675398	0.9041748854675398	0.0012998700129987	0.0028980500387461253
SC_FluctAnal_2_dfa_50_2_logi.prop_r1	0.9041266605445641	0.9041266605445641	0.000999900009999	0.0022812508889017828
SC_FluctAnal_2_dfa_50_2_logi.logtausplit	0.9041020161950756	0.9041020161950756	0.000999900009999	0.0022812508889017828
MF_ExpSmoothing_05_best.ac3	-0.9040754549478514	0.9040754549478514	9.999000099990002e-05	0.0002610871204149124
FC_LocalSimple_median7.gofr2	0.9039356838151744	0.9039356838151744	9.999000099990002e-05	0.0002610871204149124
MF_ExpSmoothing_05_best.p5_5	-0.9035701434536518	0.9035701434536518	0.00029997000299970003	0.0007345350556113499
NL_TSTL_FractalDimensions_2_100_02_1_5_10_32_1_5.meanDq	0.90352516268949	0.90352516268949	9.999000099990002e-05	0.0002610871204149124
FC_LoopLocalSimple_mean.sws_fexp_c	-0.9031525162089338	0.9031525162089338	9.999000099990002e-05	0.0002610871204149124
NL_TSTL_FractalDimensions_2_100_02_1_5_10_32_1_5.meanq	0.9031311995926369	0.9031311995926369	9.999000099990002e-05	0.0002610871204149124
NL_MS_nlpe_fnn_mi.p1_5	0.9031230697317525	0.9031230697317525	9.999000099990002e-05	0.0002610871204149124
NW_VisibilityGraph_horiz.evparam1	0.9030715498995743	0.9030715498995743	0.00039996000399960006	0.0009631948197585306
NL_MS_nlpe_fnn_mi.sbc1	0.9029870064741095	0.9029870064741095	0.0013998600139986002	0.0030798719035902387
MF_steps_ahead_ss_best_6.mabserr_2	-0.9029775758598437	0.9029775758598437	9.999000099990002e-05	0.0002610871204149124
PP_Compare_rav10.swms10_1	0.9027702019409339	0.9027702019409339	0.0008999100089991	0.002070367367025474
ST_LocalExtrema_l100.medianabsext	0.90268255181376	0.90268255181376	9.999000099990002e-05	0.0002610871204149124
MF_steps_ahead_ss_best_6.rmserr_2	-0.9026576438079548	0.9026576438079548	9.999000099990002e-05	0.0002610871204149124
SC_FluctAnal_sign_2_dfa_50_2_logi.r1_se2	-0.902320326113089	0.902320326113089	9.999000099990002e-05	0.0002610871204149124
CO_StickAngles_y.kurtosis_n	-0.9023044152495174	0.9023044152495174	9.999000099990002e-05	0.0002610871204149124
MF_AR_arcov_3.res_AC2	-0.9023001899999614	0.9023001899999614	0.0014998500149985001	0.003240527682247548
SP_Summaries_pgram_hamm.fpoly2csS_p1	0.9022701397214922	0.9022701397214922	0.0013998600139986002	0.0030798719035902387
PP_Compare_resample_2_1.statav4	0.9022309817905163	0.9022309817905163	0.0013998600139986002	0.0030798719035902387
MF_StateSpace_n4sid_2_05_1.ac3n	-0.9021844312437057	0.9021844312437057	9.999000099990002e-05	0.0002610871204149124
PH_Walker_momentum_2.sw_distdiff	0.902069343914375	0.902069343914375	9.999000099990002e-05	0.0002610871204149124
PP_Compare_medianf10.statav8	0.9018405954473465	0.9018405954473465	9.999000099990002e-05	0.0002610871204149124
EN_mse_1-10_2_015_diff1.sampen_s3	-0.901768577717695	0.901768577717695	9.999000099990002e-05	0.0002610871204149124
SB_MotifThree_diffquant.cbba	0.9017352569843102	0.9017352569843102	0.0014998500149985001	0.003240527682247548
SP_Summaries_welch_rect.fpoly2csS_p1	0.9009012739138763	0.9009012739138763	0.000999900009999	0.0022812508889017828
SP_Summaries_fft.fpoly2csS_p1	0.9009012738761153	0.9009012738761153	0.000999900009999	0.0022812508889017828
PH_Walker_prop_11.sw_maxrat	0.9007120262670978	0.9007120262670978	0.0004999500049995	0.001189769834691305
PH_Walker_biasprop_05_01.w_ac1	-0.9006948939092987	0.9006948939092987	9.999000099990002e-05	0.0002610871204149124
NL_TSTL_ReturnTime_5_1_40_n1_1_8.pzeros	-0.9005821980614075	0.9005821980614075	9.999000099990002e-05	0.0002610871204149124
SY_SpreadRandomLocal_ac5_100.stdkurt	-0.9005109125461577	0.9005109125461577	0.0014998500149985001	0.003240527682247548
PH_Walker_momentum_2.w_std	-0.9004435299541242	0.9004435299541242	9.999000099990002e-05	0.0002610871204149124
MF_GP_LocalPrediction_covSEiso_covNoise_5_3_10_beforeafter.maxmlik	-0.900442146978795	0.900442146978795	9.999000099990002e-05	0.0002610871204149124
ST_LocalExtrema_l50.stdext	0.9001658684944923	0.9001658684944923	9.999000099990002e-05	0.0002610871204149124
PP_Compare_rav10.swms5_1	0.9001338518668187	0.9001338518668187	0.0013998600139986002	0.0030798719035902387
FC_Surprise_T1_10_tau_m2quad_500.median	0.9000486277901592	0.9000486277901592	9.999000099990002e-05	0.0002610871204149124
PH_Walker_biasprop_01_05.w_ac1	-0.899879525244074	0.899879525244074	0.000999900009999	0.0022812508889017828
MF_GP_LocalPrediction_covSEiso_covNoise_10_3_20_randomgap.meanerrbar	0.8998454154324157	0.8998454154324157	9.999000099990002e-05	0.0002610871204149124
FC_LocalSimple_median5.stderr	0.899653904407604	0.899653904407604	9.999000099990002e-05	0.0002610871204149124
IN_AutoMutualInfoStats_diff_20_gaussian.pmaxima	-0.8994168004643691	0.8994168004643691	9.999000099990002e-05	0.0002610871204149124
PH_Walker_biasprop_01_05.sw_minrat	-0.8993604824355359	0.8993604824355359	9.999000099990002e-05	0.0002610871204149124
AC_nl_015	-0.8991072406625983	0.8991072406625983	0.00019998000199980003	0.0005048518369689018
CO_HistogramAMI_even_5bin.ami3	-0.8988304608704445	0.8988304608704445	9.999000099990002e-05	0.0002610871204149124
CO_AddNoise_1_kraskov1_4.pdec	-0.8988150443664881	0.8988150443664881	0.0013998600139986002	0.0030798719035902387
CO_StickAngles_y.kurtosis_p	-0.8985399510162906	0.8985399510162906	9.999000099990002e-05	0.0002610871204149124
PP_Compare_rav2.swss2_2	0.8984444728683596	0.8984444728683596	0.0011998800119988001	0.0026997300269973002
MF_StateSpace_n4sid_1_05_1.p1_5	-0.8983927086879311	0.8983927086879311	0.0014998500149985001	0.003240527682247548
MF_steps_ahead_ar_best_6.ac1_4	-0.8980764678674331	0.8980764678674331	9.999000099990002e-05	0.0002610871204149124
MF_armax_1_1_05_1.p4_5	-0.8980515881063617	0.8980515881063617	9.999000099990002e-05	0.0002610871204149124
SY_SpreadRandomLocal_50_100.stdskew	-0.8980347264797319	0.8980347264797319	0.0011998800119988001	0.0026997300269973002
PP_Compare_rav10.swms5_2	0.8980255723885202	0.8980255723885202	9.999000099990002e-05	0.0002610871204149124
SP_Summaries_fft.numPromPeaks_1	0.8978274413473891	0.8978274413473891	0.0014998500149985001	0.003240527682247548
SP_Summaries_welch_rect.numPromPeaks_1	0.8978274413473891	0.8978274413473891	0.0014998500149985001	0.003240527682247548
FC_LocalSimple_median5.meanabserr	0.8977648271855643	0.8977648271855643	9.999000099990002e-05	0.0002610871204149124
FC_Surprise_dist_5_2_q_500.tstat	-0.8977038265638325	0.8977038265638325	9.999000099990002e-05	0.0002610871204149124
PH_Walker_prop_05.res_ac1	-0.8976756663083294	0.8976756663083294	9.999000099990002e-05	0.0002610871204149124
PP_Compare_rav10.statav8	0.8975657012958991	0.8975657012958991	0.0012998700129987	0.0028980500387461253
SB_MotifThree_diffquant.abba	-0.8973064797868109	0.8973064797868109	9.999000099990002e-05	0.0002610871204149124
EN_mse_1-10_2_015.sampen_s10	-0.8971813342424364	0.8971813342424364	9.999000099990002e-05	0.0002610871204149124
FC_LocalSimple_mean4.ac1	-0.8971354144703702	0.8971354144703702	9.999000099990002e-05	0.0002610871204149124
SB_MotifThree_diffquant.cbbc	-0.8968601863750625	0.8968601863750625	0.0014998500149985001	0.003240527682247548
DN_RemovePoints_absfar_01_remove.ac1rat	-0.8968197066425618	0.8968197066425618	9.999000099990002e-05	0.0002610871204149124
SY_SpreadRandomLocal_ac2_100.stdstd	-0.8968077288521594	0.8968077288521594	9.999000099990002e-05	0.0002610871204149124
SC_FluctAnal_2_dfa_50_2_logi.r1_alpha	-0.8963348429074056	0.8963348429074056	9.999000099990002e-05	0.0002610871204149124
SB_TransitionpAlphabet_40_1.trfexp_a	-0.8958261663117005	0.8958261663117005	0.0011998800119988001	0.0026997300269973002
FC_LocalSimple_median7.sws	-0.895819686681143	0.895819686681143	9.999000099990002e-05	0.0002610871204149124
WL_coeffs_db3_4.max_coeff	-0.8956857827387856	0.8956857827387856	9.999000099990002e-05	0.0002610871204149124
MF_steps_ahead_ar_best_6.ac1_3	-0.8955822424982194	0.8955822424982194	0.00019998000199980003	0.0005048518369689018
MF_GP_LocalPrediction_covSEiso_covNoise_10_3_20_randomgap.meanlogh1	-0.8952827893098183	0.8952827893098183	9.999000099990002e-05	0.0002610871204149124
MF_arfit_1_8_sbc.aerr_mean	-0.8951848397883684	0.8951848397883684	0.0006999300069993001	0.0016361162518560431
NL_TSTL_FractalDimensions_2_100_02_1_5_10_32_1_5.rangeq	-0.8948759888504435	0.8948759888504435	9.999000099990002e-05	0.0002610871204149124
MF_armax_2_2_05_1.p4_5	-0.8947966175436195	0.8947966175436195	9.999000099990002e-05	0.0002610871204149124
SB_MotifThree_quantile.cbbc	0.8946902190312388	0.8946902190312388	9.999000099990002e-05	0.0002610871204149124
SC_FluctAnal_2_dfa_50_1_2_logi.linfitint	-0.8945487786004456	0.8945487786004456	0.00019998000199980003	0.0005048518369689018
AC_nl_004	-0.894509545420334	0.894509545420334	9.999000099990002e-05	0.0002610871204149124
PH_Walker_prop_05.sw_minrat	-0.8945012141482322	0.8945012141482322	9.999000099990002e-05	0.0002610871204149124
MF_arfit_1_8_sbc.A1	-0.8938648731151029	0.8938648731151029	9.999000099990002e-05	0.0002610871204149124
MF_arfit_1_8_sbc.maxA	-0.8938631970970525	0.8938631970970525	0.0014998500149985001	0.003240527682247548
PP_Compare_medianf4.swms5_1	0.8937664698914924	0.8937664698914924	0.0012998700129987	0.0028980500387461253
PP_Compare_rav10.statav6	0.8934495619550546	0.8934495619550546	0.0014998500149985001	0.003240527682247548
FC_LocalSimple_median5.tauresrat	-0.89334333892978	0.89334333892978	0.0014998500149985001	0.003240527682247548
MF_steps_ahead_ar_best_6.ac1_2	-0.8933312932910479	0.8933312932910479	0.00029997000299970003	0.0007345350556113499
PH_Walker_prop_11.sw_minrat	0.8932913162152603	0.8932913162152603	9.999000099990002e-05	0.0002610871204149124
NW_VisibilityGraph_horiz.stdk	0.8932122108405339	0.8932122108405339	9.999000099990002e-05	0.0002610871204149124
SC_FluctAnal_2_dfa_50_1_2_logi.r1_ssr	-0.8931464713408688	0.8931464713408688	9.999000099990002e-05	0.0002610871204149124
SC_FluctAnal_2_dfa_50_1_logi.stdssr	0.8928817230504027	0.8928817230504027	9.999000099990002e-05	0.0002610871204149124
MF_armax_1_1_05_1.MA_1	-0.8928038580478954	0.8928038580478954	9.999000099990002e-05	0.0002610871204149124
NW_VisibilityGraph_horiz.gaussnlogL	0.8927491631567273	0.8927491631567273	9.999000099990002e-05	0.0002610871204149124
FC_LocalSimple_lfit5.tauresrat	-0.8924701188882243	0.8924701188882243	9.999000099990002e-05	0.0002610871204149124
NL_TSTL_PoincareSection_max_mi.pwithinr01	-0.892467251247829	0.892467251247829	9.999000099990002e-05	0.0002610871204149124
FC_Surprise_T1_50_tau_m2quad_500.tstat	-0.892323993608586	0.892323993608586	9.999000099990002e-05	0.0002610871204149124
PP_Compare_rav10.statav4	0.8919122389805332	0.8919122389805332	0.0014998500149985001	0.003240527682247548
MF_GP_LocalPrediction_covSEiso_covNoise_5_3_10_beforeafter.minerrbar	0.8915407145289141	0.8915407145289141	9.999000099990002e-05	0.0002610871204149124
PH_Walker_momentum_5.w_min	0.8915383352207802	0.8915383352207802	9.999000099990002e-05	0.0002610871204149124
NL_TISEAN_fnn_ac_10_005.pfnn_5	0.8914160699841631	0.8914160699841631	0.0014998500149985001	0.003240527682247548
MF_StateSpace_n4sid_2_05_1.ac3	-0.8913642974725787	0.8913642974725787	9.999000099990002e-05	0.0002610871204149124
IN_AutoMutualInfoStats_diff_20_gaussian.pextrema	-0.8913311107642605	0.8913311107642605	9.999000099990002e-05	0.0002610871204149124
MF_StateSpace_n4sid_1_05_1.ac2	-0.891252429728072	0.891252429728072	0.0014998500149985001	0.003240527682247548
SC_FluctAnal_2_dfa_50_2_logi.r1_linfitint	0.8911682060082238	0.8911682060082238	0.0015998400159984002	0.003400777240711683
FC_Surprise_T1_50_tau_m2quad_500.std	-0.8908869439406418	0.8908869439406418	9.999000099990002e-05	0.0002610871204149124
AC_nl_046	-0.8907893994405351	0.8907893994405351	9.999000099990002e-05	0.0002610871204149124
SP_Summaries_pgram_hamm.spect_shann_ent	0.8907360111611279	0.8907360111611279	0.0014998500149985001	0.003240527682247548
SP_Summaries_pgram_hamm.spect_shann_ent_norm	0.8907360111611279	0.8907360111611279	9.999000099990002e-05	0.0002610871204149124
CO_glscf_1_5_3	-0.890482385586093	0.890482385586093	9.999000099990002e-05	0.0002610871204149124
MF_CompareTestSets_y_ar_best_uniform_25_01_1.meandiffs_iqr	0.8904732307522534	0.8904732307522534	0.0011998800119988001	0.0026997300269973002
MF_GP_LocalPrediction_covSEiso_covNoise_10_3_20_frombefore.meanerrbar	0.8904685794932063	0.8904685794932063	9.999000099990002e-05	0.0002610871204149124
SB_MotifThree_quantile.abba	0.8903914520705801	0.8903914520705801	0.0010998900109989002	0.0024952456725178757
NL_TSTL_FractalDimensions_2_100_02_1_5_10_32_1_5.linfit_b	0.8903294060012428	0.8903294060012428	9.999000099990002e-05	0.0002610871204149124
NL_TISEAN_fnn_ac_10_005.pfnn_4	0.8903207869290817	0.8903207869290817	0.0014998500149985001	0.003240527682247548
CO_AddNoise_1_quantiles_10.firstUnder75	0.8900765206253163	0.8900765206253163	0.0012998700129987	0.0028980500387461253
FC_LocalSimple_mean2.ac2	-0.8900386649691101	0.8900386649691101	0.0015998400159984002	0.003400777240711683
PP_Compare_diff1.statav8	-0.889749731256455	0.889749731256455	9.999000099990002e-05	0.0002610871204149124
PH_Walker_prop_09.sw_minrat	-0.8896006799763343	0.8896006799763343	0.00019998000199980003	0.0005048518369689018
NL_TSTL_FractalDimensions_2_100_02_1_5_10_32_1_5.maxDq	0.8895830597737022	0.8895830597737022	9.999000099990002e-05	0.0002610871204149124
SC_FluctAnal_sign_2_dfa_50_2_logi.r1_ssr	-0.8895597325330332	0.8895597325330332	9.999000099990002e-05	0.0002610871204149124
DN_RemovePoints_absfar_08_saturate.ac3diff	-0.8895487099309867	0.8895487099309867	9.999000099990002e-05	0.0002610871204149124
FC_Surprise_T2_100_5_q_500.tstat	0.8892715501705861	0.8892715501705861	9.999000099990002e-05	0.0002610871204149124
SC_MMA_0__n5_5.stdStdHurstQ	-0.8891536378267797	0.8891536378267797	9.999000099990002e-05	0.0002610871204149124
NL_TSTL_LargestLyap_n1_01_001_3_1_4.to09max	-0.8890521201055566	0.8890521201055566	9.999000099990002e-05	0.0002610871204149124
WL_dwtcoeff_db3_5.mind_l4	0.8887818830473639	0.8887818830473639	9.999000099990002e-05	0.0002610871204149124
MF_GP_LocalPrediction_covSEiso_covNoise_10_3_20_randomgap.maxmlik	-0.8884698463789964	0.8884698463789964	9.999000099990002e-05	0.0002610871204149124
PH_Walker_prop_05.sw_propcross	0.8883397438241041	0.8883397438241041	9.999000099990002e-05	0.0002610871204149124
PH_ForcePotential_dblwell_1_02_01.std	-0.8882712912189548	0.8882712912189548	9.999000099990002e-05	0.0002610871204149124
SC_FluctAnal_2_rsrange_50_logi.r2_resac1	-0.8881476996760628	0.8881476996760628	9.999000099990002e-05	0.0002610871204149124
CO_AddNoise_1_gaussian.firstUnder75	0.8880665183963722	0.8880665183963722	0.0014998500149985001	0.003240527682247548
PH_ForcePotential_dblwell_1_02_01.range	-0.8879835720330089	0.8879835720330089	0.0012998700129987	0.0028980500387461253
CO_AutoCorrShape_posDrown.fexpacf_r2	-0.8879352539724217	0.8879352539724217	0.0013998600139986002	0.0030798719035902387
MF_StateSpace_n4sid_2_05_1.acmnd0	-0.8876675664758584	0.8876675664758584	9.999000099990002e-05	0.0002610871204149124
PP_Compare_medianf3.statav6	0.8876066083479244	0.8876066083479244	9.999000099990002e-05	0.0002610871204149124
PP_Compare_medianf3.swss2_2	0.887523344093127	0.887523344093127	9.999000099990002e-05	0.0002610871204149124
WL_DetailCoeffs_db3_max.std_max	-0.8874803618584965	0.8874803618584965	9.999000099990002e-05	0.0002610871204149124
PH_Walker_momentum_5.w_max	-0.8870399081330972	0.8870399081330972	9.999000099990002e-05	0.0002610871204149124
DN_RemovePoints_min_08_saturate.ac2diff	0.8870389102471201	0.8870389102471201	9.999000099990002e-05	0.0002610871204149124
SB_MotifThree_diffquant.bcba	0.8869617015294357	0.8869617015294357	0.00019998000199980003	0.0005048518369689018
SB_BinaryStats_diff.stdstretch1	-0.8869525833272855	0.8869525833272855	9.999000099990002e-05	0.0002610871204149124
NW_VisibilityGraph_norm.olu90	0.8869260985011141	0.8869260985011141	9.999000099990002e-05	0.0002610871204149124
MF_steps_ahead_ss_best_6.mabserr_1	-0.886705414749281	0.886705414749281	9.999000099990002e-05	0.0002610871204149124
NL_TSTL_PoincareSection_max_mi.pwithin05	-0.8867009733259039	0.8867009733259039	9.999000099990002e-05	0.0002610871204149124
PH_Walker_prop_09.sw_ansarib_pval	-0.8865904483010341	0.8865904483010341	9.999000099990002e-05	0.0002610871204149124
SB_BinaryStats_diff.stdstretch0	-0.8865898110992032	0.8865898110992032	0.0012998700129987	0.0028980500387461253
SC_FluctAnal_2_dfa_50_1_logi.linfitint	-0.8865290693067457	0.8865290693067457	0.0005999400059994001	0.0014154285570409544
CO_HistogramAMI_even_2bin.ami3	-0.8863488854880781	0.8863488854880781	9.999000099990002e-05	0.0002610871204149124
SY_KPSStest_0_10.minstat	0.8863046328621087	0.8863046328621087	9.999000099990002e-05	0.0002610871204149124
MF_steps_ahead_ss_best_6.rmserr_1	-0.886088464998638	0.886088464998638	9.999000099990002e-05	0.0002610871204149124
WL_dwtcoeff_sym2_5.noisestd_l5	-0.8855312675991268	0.8855312675991268	0.00019998000199980003	0.0005048518369689018
PH_ForcePotential_dblwell_1_02_01.ac1	0.8852859727159351	0.8852859727159351	0.00019998000199980003	0.0005048518369689018
MF_steps_ahead_ss_best_6.ac1_2	-0.8852850911137105	0.8852850911137105	9.999000099990002e-05	0.0002610871204149124
MF_FitSubsegments_arma_2_2_uniform_25_01.q_2_max	-0.8852522467292923	0.8852522467292923	0.0014998500149985001	0.003240527682247548
SB_MotifThree_diffquant.aaba	-0.8849509307908355	0.8849509307908355	9.999000099990002e-05	0.0002610871204149124
SB_MotifThree_diffquant.cccc	-0.8847446361556224	0.8847446361556224	0.0012998700129987	0.0028980500387461253
SB_MotifThree_diffquant.cbcc	-0.8844314783426742	0.8844314783426742	0.0004999500049995	0.001189769834691305
SB_MotifThree_diffquant.aaaa	-0.8842981892145073	0.8842981892145073	9.999000099990002e-05	0.0002610871204149124
SB_MotifThree_diffquant.ccbc	-0.8842296731058742	0.8842296731058742	9.999000099990002e-05	0.0002610871204149124
MF_armax_2_2_05_1.MA_2	-0.8841437126296721	0.8841437126296721	0.0017998200179982	0.0037940804257524385
SY_VarRatioTest_4_1.ratio	-0.8836381058828737	0.8836381058828737	9.999000099990002e-05	0.0002610871204149124
SY_VarRatioTest_4_1.stat	-0.8836381058828737	0.8836381058828737	9.999000099990002e-05	0.0002610871204149124
ST_LocalExtrema_l100.meanabsext	0.8834743248041562	0.8834743248041562	9.999000099990002e-05	0.0002610871204149124
AC_nl_123456	-0.8834438674468343	0.8834438674468343	9.999000099990002e-05	0.0002610871204149124
NL_TSTL_LargestLyap_n1_01_001_3_1_4.ve_rmsres	-0.8832471415154156	0.8832471415154156	9.999000099990002e-05	0.0002610871204149124
NL_TSTL_LargestLyap_n1_01_001_3_1_4.ve_intercept	-0.8832471415154155	0.8832471415154155	9.999000099990002e-05	0.0002610871204149124
NL_TSTL_LargestLyap_n1_01_001_3_1_4.ve_meanabsres	-0.883247141508394	0.883247141508394	9.999000099990002e-05	0.0002610871204149124
MF_armax_3_1_05_1.MA_1	-0.8832133236087636	0.8832133236087636	9.999000099990002e-05	0.0002610871204149124
SB_MotifThree_diffquant.babc	0.8830374882504876	0.8830374882504876	9.999000099990002e-05	0.0002610871204149124
PH_ForcePotential_sine_10_004_10.ac10	0.8830372853659938	0.8830372853659938	9.999000099990002e-05	0.0002610871204149124
NL_embed_PCA_mi_10.perc_3	-0.8830226810302143	0.8830226810302143	0.0005999400059994001	0.0014154285570409544
SC_FluctAnal_2_dfa_50_0_logi.alpha	0.8829546953453433	0.8829546953453433	9.999000099990002e-05	0.0002610871204149124
FC_LocalSimple_mean3.ac1	-0.8828868532110488	0.8828868532110488	0.0010998900109989002	0.0024952456725178757
NL_TSTL_LargestLyap_n1_01_001_3_mi_fnnmar.p4	0.8827336095727472	0.8827336095727472	0.00019998000199980003	0.0005048518369689018
CO_glscf_1_10_1	-0.8826679960842281	0.8826679960842281	0.0015998400159984002	0.003400777240711683
SC_FluctAnal_2_std_50_logi.alpha	0.8824602760324681	0.8824602760324681	9.999000099990002e-05	0.0002610871204149124
WL_cwt_sym2_32.maxabsC	-0.8823931318771023	0.8823931318771023	9.999000099990002e-05	0.0002610871204149124
MF_armax_3_1_05_1.AR_2	0.882357015285633	0.882357015285633	9.999000099990002e-05	0.0002610871204149124
PP_Compare_medianf10.swms5_2	0.8820518166514607	0.8820518166514607	9.999000099990002e-05	0.0002610871204149124
AC_nl_1357	-0.8820230170398429	0.8820230170398429	9.999000099990002e-05	0.0002610871204149124
WL_cwt_db3_32.maxabsC	-0.8819933765547041	0.8819933765547041	9.999000099990002e-05	0.0002610871204149124
NL_TSTL_LargestLyap_n1_01_001_3_1_4.ve_minbad	-0.8818272778900322	0.8818272778900322	9.999000099990002e-05	0.0002610871204149124
MF_steps_ahead_ar_best_6.mabserr_2	-0.8817985893841954	0.8817985893841954	0.0008999100089991	0.002070367367025474
PP_Compare_resample_1_2.swss2_2	0.8817186531073367	0.8817186531073367	0.0014998500149985001	0.003240527682247548
SB_MotifThree_diffquant.abcb	0.8816560357757353	0.8816560357757353	9.999000099990002e-05	0.0002610871204149124
NL_TSTL_FractalDimensions_2_100_02_1_5_10_32_1_5.linfit_a	-0.8816525050193404	0.8816525050193404	9.999000099990002e-05	0.0002610871204149124
FC_LocalSimple_median3.ac1	-0.881391791152948	0.881391791152948	9.999000099990002e-05	0.0002610871204149124
PH_ForcePotential_dblwell_1_02_01.pcrossdown	-0.8812431177360818	0.8812431177360818	9.999000099990002e-05	0.0002610871204149124
SB_MotifThree_diffquant.abaa	-0.8811214700369276	0.8811214700369276	9.999000099990002e-05	0.0002610871204149124
MS_shannon_4_1t10.stdent	-0.8809920316829118	0.8809920316829118	0.0007999200079992001	0.001856540879290587
SC_FluctAnal_2_rsrangefit_50_1_logi.r2_resac1	-0.8809316065388753	0.8809316065388753	9.999000099990002e-05	0.0002610871204149124
WL_dwtcoeff_db3_5.maxd_l4	-0.8808995305760468	0.8808995305760468	9.999000099990002e-05	0.0002610871204149124
FC_Surprise_T2_20_2_udq_500.std	-0.8808561058611879	0.8808561058611879	9.999000099990002e-05	0.0002610871204149124
SC_FluctAnal_mag_2_dfa_50_2_logi.ssr	-0.8808267606852843	0.8808267606852843	9.999000099990002e-05	0.0002610871204149124
WL_DetailCoeffs_db3_max.max_max	-0.8807352075539299	0.8807352075539299	9.999000099990002e-05	0.0002610871204149124
NW_VisibilityGraph_norm.evparam2	-0.8806465578810949	0.8806465578810949	9.999000099990002e-05	0.0002610871204149124
SB_TransitionpAlphabet_40_1.stdeigfexp_r2	-0.8806405515388738	0.8806405515388738	9.999000099990002e-05	0.0002610871204149124
SB_MotifTwo_diff.uuuu	-0.8805731388132106	0.8805731388132106	0.0013998600139986002	0.0030798719035902387
SB_BinaryStats_iqr.diff21stretch0	0.8805594133570492	0.8805594133570492	9.999000099990002e-05	0.0002610871204149124
MD_hrv_classic.hf	-0.8803898631449686	0.8803898631449686	0.0014998500149985001	0.003240527682247548
PP_Compare_medianf3.swms5_2	0.8803796426587113	0.8803796426587113	9.999000099990002e-05	0.0002610871204149124
MF_arfit_1_8_sbc.maxper	-0.8803043093999592	0.8803043093999592	0.0015998400159984002	0.003400777240711683
MF_FitSubsegments_arma_2_2_uniform_25_01.q_2_mean	-0.8803001118582627	0.8803001118582627	9.999000099990002e-05	0.0002610871204149124
MF_steps_ahead_ar_2_6.meandiffrmsabs	0.8801239586940739	0.8801239586940739	9.999000099990002e-05	0.0002610871204149124
CO_AddNoise_1_even_10.ac2	0.8800625510985776	0.8800625510985776	0.0013998600139986002	0.0030798719035902387
FC_Surprise_T1_100_4_q_500.tstat	0.8800311317013213	0.8800311317013213	9.999000099990002e-05	0.0002610871204149124
IN_AutoMutualInfoStats_diff_20_gaussian.fmmi	0.8799799360224078	0.8799799360224078	0.00019998000199980003	0.0005048518369689018
MF_arfit_1_8_sbc.meanper	-0.879959010286461	0.879959010286461	0.0013998600139986002	0.0030798719035902387
SB_MotifTwo_diff.dddd	-0.8798614579924608	0.8798614579924608	0.0013998600139986002	0.0030798719035902387
FC_Surprise_dist_5_2_udq_500.std	-0.879835139756784	0.879835139756784	9.999000099990002e-05	0.0002610871204149124
PH_ForcePotential_dblwell_1_02_01.pcrossup	-0.8798062294901967	0.8798062294901967	9.999000099990002e-05	0.0002610871204149124
CO_AddNoise_ac_even_10.firstUnder50	0.8796149389481845	0.8796149389481845	9.999000099990002e-05	0.0002610871204149124
SB_MotifThree_quantile.bcbc	0.8795992803711955	0.8795992803711955	0.0011998800119988001	0.0026997300269973002
MF_GP_LocalPrediction_covSEiso_covNoise_5_3_10_beforeafter.meanlogh1	-0.8795930649625927	0.8795930649625927	0.0013998600139986002	0.0030798719035902387
AC_nl_44	-0.8795864044076876	0.8795864044076876	9.999000099990002e-05	0.0002610871204149124
SB_MotifTwo_diff.uudd	0.8795666755354465	0.8795666755354465	9.999000099990002e-05	0.0002610871204149124
FC_Surprise_T2_100_5_q_500.std	-0.8795607078464376	0.8795607078464376	9.999000099990002e-05	0.0002610871204149124
MF_arfit_1_8_sbc.stdper	-0.8795566266178366	0.8795566266178366	0.0013998600139986002	0.0030798719035902387
CP_ML_StepDetect_l1pwc_10.meanerrstepint	0.8795239606286193	0.8795239606286193	9.999000099990002e-05	0.0002610871204149124
PH_ForcePotential_dblwell_1_02_01.ac10	0.8794352347138082	0.8794352347138082	0.00039996000399960006	0.0009631948197585306
SC_FluctAnal_2_rsrangefit_50_1_logi.linfitint	-0.8792956266832364	0.8792956266832364	9.999000099990002e-05	0.0002610871204149124
IN_AutoMutualInfoStats_diff_20_gaussian.pminima	-0.8791625294040858	0.8791625294040858	9.999000099990002e-05	0.0002610871204149124
MF_steps_ahead_ar_best_6.rmserr_2	-0.8791067471059861	0.8791067471059861	0.00019998000199980003	0.0005048518369689018
MF_armax_3_1_05_1.p3_5	-0.8790812601867269	0.8790812601867269	9.999000099990002e-05	0.0002610871204149124
AC_nl_056	-0.8790233933577842	0.8790233933577842	0.0015998400159984002	0.003400777240711683
MF_GP_LocalPrediction_covSEiso_covNoise_10_3_20_frombefore.stdmlik	-0.8789668669830271	0.8789668669830271	9.999000099990002e-05	0.0002610871204149124
WL_dwtcoeff_sym2_5.stdd_l5	-0.878757379501062	0.878757379501062	0.00029997000299970003	0.0007345350556113499
MS_shannon_2t10_4.medent	0.8786884643799823	0.8786884643799823	9.999000099990002e-05	0.0002610871204149124
SB_BinaryStats_iqr.diff21stretch1	-0.8786860364563842	0.8786860364563842	9.999000099990002e-05	0.0002610871204149124
SB_MotifTwo_diff.dduu	0.8785545318792234	0.8785545318792234	0.0014998500149985001	0.003240527682247548
SC_FluctAnal_2_range_50_logi.alpha	0.8785085828843114	0.8785085828843114	9.999000099990002e-05	0.0002610871204149124
DN_RemovePoints_absfar_01_remove.ac2rat	-0.878146667239927	0.878146667239927	9.999000099990002e-05	0.0002610871204149124
PH_ForcePotential_dblwell_1_05_02.ac10	0.8779596428948666	0.8779596428948666	9.999000099990002e-05	0.0002610871204149124
MF_steps_ahead_ar_2_6.mabserr_6	0.8778511574737401	0.8778511574737401	9.999000099990002e-05	0.0002610871204149124
PH_ForcePotential_dblwell_1_02_01.pcross	-0.8778395094457819	0.8778395094457819	0.00039996000399960006	0.0009631948197585306
SC_FluctAnal_2_dfa_50_1_logi.se2	-0.8776474033880324	0.8776474033880324	9.999000099990002e-05	0.0002610871204149124
SC_FluctAnal_2_dfa_50_1_logi.se1	-0.8776474033880324	0.8776474033880324	9.999000099990002e-05	0.0002610871204149124
MS_shannon_2_1t10.stdent	-0.8774234412373492	0.8774234412373492	9.999000099990002e-05	0.0002610871204149124
SB_MotifThree_diffquant.cbab	0.877390227512103	0.877390227512103	0.0012998700129987	0.0028980500387461253
TSTL_localdensity_5_40_ac_fnnmar.medianden	0.8770385760535235	0.8770385760535235	0.0006999300069993001	0.0016361162518560431
PH_ForcePotential_sine_3_05_1.ac10	0.8769812654035112	0.8769812654035112	9.999000099990002e-05	0.0002610871204149124
MF_armax_1_1_05_1.p5_5	-0.8769783496726431	0.8769783496726431	9.999000099990002e-05	0.0002610871204149124
PP_Compare_rav10.swms2_2	0.8769236878586115	0.8769236878586115	0.0015998400159984002	0.003400777240711683
CO_Embed2_AngleTau_50.min_thetaac1	-0.8769048805291217	0.8769048805291217	0.0014998500149985001	0.003240527682247548
SB_MotifThree_quantile.bcb	0.8768892166246542	0.8768892166246542	0.00019998000199980003	0.0005048518369689018
MF_GARCHfit_ar_P1_Q2.stde_ac2n	0.8768541926702706	0.8768541926702706	9.999000099990002e-05	0.0002610871204149124
EN_PermEn_3_2.normPermEn	0.8768492251819773	0.8768492251819773	9.999000099990002e-05	0.0002610871204149124
PH_ForcePotential_dblwell_1_05_02.pcross	-0.8767829756011961	0.8767829756011961	9.999000099990002e-05	0.0002610871204149124
PH_Walker_momentum_5.sw_meanabsdiff	0.876720002573923	0.876720002573923	0.0014998500149985001	0.003240527682247548
SC_FluctAnal_2_rsrangefit_50_1_logi.prop_r1	0.8765936251913681	0.8765936251913681	9.999000099990002e-05	0.0002610871204149124
SC_FluctAnal_2_rsrangefit_50_1_logi.logtausplit	0.8765850782154975	0.8765850782154975	9.999000099990002e-05	0.0002610871204149124
MF_GARCHfit_ar_P1_Q1.stde_ac2n	0.8765694434129001	0.8765694434129001	9.999000099990002e-05	0.0002610871204149124
SC_FluctAnal_2_dfa_50_1_logi.ratsplitminerr	-0.8763423014124969	0.8763423014124969	9.999000099990002e-05	0.0002610871204149124
PH_Walker_prop_11.sw_ansarib_pval	-0.8763114325320358	0.8763114325320358	0.0013998600139986002	0.0030798719035902387
FC_Surprise_dist_5_1_m2quad_500.median	0.8761484048859511	0.8761484048859511	9.999000099990002e-05	0.0002610871204149124
TSTL_localdensity_5_40_1_3.ac3den	-0.876113236219523	0.876113236219523	9.999000099990002e-05	0.0002610871204149124
FC_Surprise_T1_100_5_q_500.min	0.876037902434441	0.876037902434441	9.999000099990002e-05	0.0002610871204149124
NL_TISEAN_c1_1_1_7_002_05.ranged	0.8760077602681202	0.8760077602681202	9.999000099990002e-05	0.0002610871204149124
CO_glscf_1_1_4	-0.8759977395761269	0.8759977395761269	9.999000099990002e-05	0.0002610871204149124
CO_glscf_1_5_1	-0.8758152584815777	0.8758152584815777	0.0012998700129987	0.0028980500387461253
SC_FluctAnal_2_iqr_50_logi.alpha	0.8757819695380715	0.8757819695380715	9.999000099990002e-05	0.0002610871204149124
MF_AR_arcov_4.a5	-0.8757699388036979	0.8757699388036979	9.999000099990002e-05	0.0002610871204149124
EX_MovingThreshold_1_002.iqrq	0.8757403564366026	0.8757403564366026	9.999000099990002e-05	0.0002610871204149124
CO_StickAngles_y.ac1_n	-0.8755554059250101	0.8755554059250101	0.0012998700129987	0.0028980500387461253
CO_AddNoise_ac_even_10.meanch	0.8755236658033108	0.8755236658033108	9.999000099990002e-05	0.0002610871204149124
SB_MotifThree_diffquant.abc	0.875518805552984	0.875518805552984	9.999000099990002e-05	0.0002610871204149124
CO_AddNoise_1_even_10.ac1	0.8754045134931916	0.8754045134931916	0.0012998700129987	0.0028980500387461253
EN_mse_1-10_2_015_diff1.sampen_s2	-0.8753392141109563	0.8753392141109563	9.999000099990002e-05	0.0002610871204149124
IN_AutoMutualInfoStats_diff_20_gaussian.pcrossq90	-0.8752201340486854	0.8752201340486854	9.999000099990002e-05	0.0002610871204149124
SB_MotifThree_quantile.cbcb	0.8751655832055925	0.8751655832055925	9.999000099990002e-05	0.0002610871204149124
PP_Compare_medianf10.statav6	0.8751093136153223	0.8751093136153223	0.0014998500149985001	0.003240527682247548
CO_StickAngles_y.ac1_all	-0.874940410008813	0.874940410008813	9.999000099990002e-05	0.0002610871204149124
SB_MotifThree_diffquant.cba	0.8748087006913987	0.8748087006913987	9.999000099990002e-05	0.0002610871204149124
SP_Summaries_pgram_hamm.numPromPeaks_1	0.8748004950561272	0.8748004950561272	0.0015998400159984002	0.003400777240711683
NL_TSTL_ReturnTime_10_1_1_n1_ac_8.pzeros	-0.874753410237533	0.874753410237533	0.0013998600139986002	0.0030798719035902387
SD_TSTL_surrogates_1_100_2_tc3.stdsurr	0.8746629418202164	0.8746629418202164	9.999000099990002e-05	0.0002610871204149124
PH_Walker_biasprop_05_01.w_max	-0.8745897846606683	0.8745897846606683	9.999000099990002e-05	0.0002610871204149124
PH_Walker_biasprop_05_01.w_propzcross	0.8744307990281823	0.8744307990281823	0.0008999100089991	0.002070367367025474
WL_dwtcoeff_sym2_5.stdd_l4	-0.8744125233618341	0.8744125233618341	0.0011998800119988001	0.0026997300269973002
MF_AR_arcov_3.res_AC1	-0.8742842432122975	0.8742842432122975	0.0014998500149985001	0.003240527682247548
SY_VarRatioTest_4_0.stat	-0.874192633951479	0.874192633951479	9.999000099990002e-05	0.0002610871204149124
FC_Surprise_dist_10_tau_m2quad_500.lq	0.874173881545453	0.874173881545453	0.0006999300069993001	0.0016361162518560431
CO_StickAngles_y.tau_n	-0.874138968706646	0.874138968706646	0.0013998600139986002	0.0030798719035902387
PD_PeriodicityWang.th1	-0.8738857311774842	0.8738857311774842	0.00019998000199980003	0.0005048518369689018
EN_Randomize_dyndist.ac4fexpa	-0.873770323820426	0.873770323820426	9.999000099990002e-05	0.0002610871204149124
SB_MotifThree_quantile.abab	0.8735109499387007	0.8735109499387007	0.0014998500149985001	0.003240527682247548
NL_TSTL_FractalDimensions_2_100_02_1_5_10_32_ac_5.meanDq	-0.8734979467871357	0.8734979467871357	9.999000099990002e-05	0.0002610871204149124
CO_StickAngles_y.tau_all	-0.873441641168571	0.873441641168571	0.0014998500149985001	0.003240527682247548
NL_TISEAN_fnn_ac_10_005.pfnn_3	0.8734135476127787	0.8734135476127787	0.0015998400159984002	0.003400777240711683
SB_MotifThree_diffquant.bcbc	-0.8733600253391689	0.8733600253391689	9.999000099990002e-05	0.0002610871204149124
SC_FluctAnal_2_rsrangefit_50_1_logi.ssr	-0.8731211942241779	0.8731211942241779	9.999000099990002e-05	0.0002610871204149124
SB_MotifThree_diffquant.cccb	-0.8727569776878448	0.8727569776878448	0.0007999200079992001	0.001856540879290587
PH_ForcePotential_dblwell_1_05_02.ac1	0.8726537110259303	0.8726537110259303	9.999000099990002e-05	0.0002610871204149124
SB_MotifThree_diffquant.abab	-0.8724944894553679	0.8724944894553679	0.0005999400059994001	0.0014154285570409544
SB_MotifThree_diffquant.cbcb	-0.8724455451767679	0.8724455451767679	0.00029997000299970003	0.0007345350556113499
MF_StateSpace_n4sid_1_05_1.popt	-0.8723715977232778	0.8723715977232778	0.0015998400159984002	0.003400777240711683
SB_MotifThree_diffquant.bccc	-0.8720461155440744	0.8720461155440744	9.999000099990002e-05	0.0002610871204149124
AC_4	-0.8717203950852701	0.8717203950852701	9.999000099990002e-05	0.0002610871204149124
SB_MotifThree_diffquant.baba	-0.8717167532858401	0.8717167532858401	0.00019998000199980003	0.0005048518369689018
CO_StickAngles_y.ac1_p	-0.8716977307801214	0.8716977307801214	0.0010998900109989002	0.0024952456725178757
MF_CompareAR_1_10_05.stddiff	0.8713464806988847	0.8713464806988847	0.0014998500149985001	0.003240527682247548
EN_Randomize_statdist.ac4fexpa	-0.8712216624895693	0.8712216624895693	9.999000099990002e-05	0.0002610871204149124
SB_MotifThree_quantile.baba	0.8711695380995599	0.8711695380995599	0.0013998600139986002	0.0030798719035902387
NL_TSTL_dimensions_50_ac_fnnmar.bc_minmmax	0.8711432002886057	0.8711432002886057	9.999000099990002e-05	0.0002610871204149124
EN_Randomize_permute.ac4fexpa	-0.8711098096548618	0.8711098096548618	9.999000099990002e-05	0.0002610871204149124
SB_MotifThree_diffquant.aaab	-0.8709618419582372	0.8709618419582372	9.999000099990002e-05	0.0002610871204149124
PH_Walker_biasprop_01_05.w_propzcross	0.8704386714693997	0.8704386714693997	0.0015998400159984002	0.003400777240711683
NL_TSTL_dimensions_50_ac_fnnmar.co_minmmax	0.870372698629279	0.870372698629279	9.999000099990002e-05	0.0002610871204149124
CO_FirstMax_ac	-0.8703693899591627	0.8703693899591627	9.999000099990002e-05	0.0002610871204149124
NL_TSTL_GPCorrSum2_n1_05_100_20_ac_fnnmar.robfit_a1	-0.870331312159752	0.870331312159752	9.999000099990002e-05	0.0002610871204149124
SB_MotifThree_diffquant.baaa	-0.8702354920366971	0.8702354920366971	9.999000099990002e-05	0.0002610871204149124
CO_StickAngles_y.tau_p	-0.8702334137715578	0.8702334137715578	0.000999900009999	0.0022812508889017828
NL_TSTL_FractalDimensions_2_100_02_1_5_10_32_ac_5.meanq	-0.8701087241611343	0.8701087241611343	9.999000099990002e-05	0.0002610871204149124
SC_FluctAnal_2_rsrange_50_logi.linfitint	-0.8701047333297054	0.8701047333297054	0.00039996000399960006	0.0009631948197585306
MF_armax_3_1_05_1.AR_1	-0.8700853882116468	0.8700853882116468	9.999000099990002e-05	0.0002610871204149124
NL_TISEAN_c1_1_1_7_002_05.maxd	0.8700638743761755	0.8700638743761755	9.999000099990002e-05	0.0002610871204149124
NL_TISEAN_c1_1_1_7_002_05.maxmd	0.8700638743761755	0.8700638743761755	9.999000099990002e-05	0.0002610871204149124
WL_coeffs_db3_5.med_coeff	-0.8699384016489593	0.8699384016489593	9.999000099990002e-05	0.0002610871204149124
CO_glscf_1_2_4	-0.8698748829179421	0.8698748829179421	9.999000099990002e-05	0.0002610871204149124
SC_MMA_0__n5_5.qHurstTrend	0.8698714737145158	0.8698714737145158	9.999000099990002e-05	0.0002610871204149124
AC_nl_044	-0.8696939829920439	0.8696939829920439	9.999000099990002e-05	0.0002610871204149124
MF_CompareAR_1_10_all.stddiff	0.8695613248095262	0.8695613248095262	9.999000099990002e-05	0.0002610871204149124
EX_MovingThreshold_01_002.stdq	-0.8694183721439046	0.8694183721439046	0.0013998600139986002	0.0030798719035902387
DN_RemovePoints_absclose_01_remove.ac3rat	0.8693979443676911	0.8693979443676911	0.0021997800219978004	0.004540775578861644
WL_dwtcoeff_db3_5.noisestd_l5	-0.8693160663934333	0.8693160663934333	9.999000099990002e-05	0.0002610871204149124
MS_shannon_2t10_2.meanent	0.8691802017068523	0.8691802017068523	0.00039996000399960006	0.0009631948197585306
NL_TSTL_GPCorrSum2_n1_05_40_20_ac_fnnmar.robfit_a1	-0.8691771565340818	0.8691771565340818	9.999000099990002e-05	0.0002610871204149124
TSTL_localdensity_5_40_ac_fnnmar.minden	0.868793696831728	0.868793696831728	9.999000099990002e-05	0.0002610871204149124
PH_Walker_runningvar_15_50.w_tau	0.8686779496976675	0.8686779496976675	9.999000099990002e-05	0.0002610871204149124
MS_shannon_2t10_2.maxent	0.8686262011401633	0.8686262011401633	0.0015998400159984002	0.003400777240711683
MF_armax_1_1_05_1.ac2	-0.8684586861585273	0.8684586861585273	9.999000099990002e-05	0.0002610871204149124
MF_steps_ahead_ar_2_6.rmserr_6	0.8682981801449617	0.8682981801449617	9.999000099990002e-05	0.0002610871204149124
DN_RemovePoints_absfar_08_saturate.ac2diff	-0.8682391393774935	0.8682391393774935	9.999000099990002e-05	0.0002610871204149124
CO_glscf_1_10_3	-0.8680135176798589	0.8680135176798589	9.999000099990002e-05	0.0002610871204149124
SP_Summaries_pgram_hamm.numPromPeaks_5	-0.867948406257955	0.867948406257955	0.0015998400159984002	0.003400777240711683
EN_MS_LZcomplexity_5_diff	-0.8677534216515785	0.8677534216515785	9.999000099990002e-05	0.0002610871204149124
PH_Walker_momentum_2.w_tau	0.8676685731830341	0.8676685731830341	9.999000099990002e-05	0.0002610871204149124
CO_AddNoise_1_even_10.fitexpr2	-0.8676556044671777	0.8676556044671777	9.999000099990002e-05	0.0002610871204149124
SY_KPSStest_2.stat	0.8675576865123199	0.8675576865123199	0.0012998700129987	0.0028980500387461253
NL_crptool_fnn_10_2_ac.fnn10	0.8675302560409512	0.8675302560409512	9.999000099990002e-05	0.0002610871204149124
MF_FitSubsegments_arma_2_2_uniform_25_01.q_2_min	-0.8674674142589249	0.8674674142589249	0.0014998500149985001	0.003240527682247548
WL_coeffs_db3_5.mean_coeff	-0.8673429099315815	0.8673429099315815	9.999000099990002e-05	0.0002610871204149124
SC_FluctAnal_2_dfa_50_1_logi.r1_se2	-0.8672826808750711	0.8672826808750711	0.0008999100089991	0.002070367367025474
FC_Surprise_T2_20_2_q_500.mean	0.8672091772881446	0.8672091772881446	9.999000099990002e-05	0.0002610871204149124
FC_Surprise_T1_20_2_q_500.tstat	-0.8671569079801221	0.8671569079801221	0.0011998800119988001	0.0026997300269973002
PH_ForcePotential_dblwell_1_02_01.tau	0.8670616809593055	0.8670616809593055	9.999000099990002e-05	0.0002610871204149124
SC_FluctAnal_2_dfa_50_1_2_logi.r1_se2	-0.8670401337490716	0.8670401337490716	9.999000099990002e-05	0.0002610871204149124
NL_embed_PCA_mi_10.fb01	-0.8668718933050964	0.8668718933050964	9.999000099990002e-05	0.0002610871204149124
WL_dwtcoeff_db3_5.stdd_l5	-0.8668460481942949	0.8668460481942949	9.999000099990002e-05	0.0002610871204149124
MF_steps_ahead_ss_best_6.meandiffrmsabs	0.8667647412861864	0.8667647412861864	0.0013998600139986002	0.0030798719035902387
SP_Summaries_pgram_hamm.linfitsemilog_all_sigrat	0.8663194424260474	0.8663194424260474	9.999000099990002e-05	0.0002610871204149124
NL_TISEAN_fnn_ac_10_005.nHood2_2	0.8661942562259436	0.8661942562259436	0.0013998600139986002	0.0030798719035902387
NL_TISEAN_fnn_mi_10_005.pfnn_1	0.8660445104827246	0.8660445104827246	0.0015998400159984002	0.003400777240711683
FC_LocalSimple_mean2.ac1	-0.865940233912149	0.865940233912149	0.0022997700229977	0.004718731242513855
CO_glscf_2_2_4	-0.865934615430935	0.865934615430935	9.999000099990002e-05	0.0002610871204149124
SB_MotifThree_diffquant.ccc	-0.8658966275583051	0.8658966275583051	9.999000099990002e-05	0.0002610871204149124
EN_MS_LZcomplexity_3_diff	-0.8658434319009818	0.8658434319009818	9.999000099990002e-05	0.0002610871204149124
SY_KPSStest_2.pValue	-0.8657579928501797	0.8657579928501797	0.00019998000199980003	0.0005048518369689018
SB_MotifThree_diffquant.cbc	-0.8657485594782244	0.8657485594782244	9.999000099990002e-05	0.0002610871204149124
AC_nl_1234567	-0.8657281196499611	0.8657281196499611	9.999000099990002e-05	0.0002610871204149124
IN_AutoMutualInfoStats_40_gaussian.ami4	-0.8654207674286987	0.8654207674286987	9.999000099990002e-05	0.0002610871204149124
CO_AddNoise_ac_even_10.fitexpb	0.8649398927062836	0.8649398927062836	0.0015998400159984002	0.003400777240711683
PD_PeriodicityWang.th5	-0.8646462242734301	0.8646462242734301	9.999000099990002e-05	0.0002610871204149124
EN_MS_LZcomplexity_4_diff	-0.8644116999205183	0.8644116999205183	0.0015998400159984002	0.003400777240711683
PP_Compare_medianf10.gauss1_kd_rmse	0.8643881508780561	0.8643881508780561	9.999000099990002e-05	0.0002610871204149124
SY_SpreadRandomLocal_ac5_100.meantaul	0.864357118032365	0.864357118032365	9.999000099990002e-05	0.0002610871204149124
MF_steps_ahead_ar_best_6.meandiffrmsabs	0.8643352870642544	0.8643352870642544	0.0016998300169983002	0.003596581954408822
FC_Surprise_dist_20_2_udq_500.min	0.8642311073201563	0.8642311073201563	9.999000099990002e-05	0.0002610871204149124
SC_FluctAnal_2_dfa_50_1_2_logi.r1_se1	-0.8641700049248097	0.8641700049248097	9.999000099990002e-05	0.0002610871204149124
SB_MotifThree_quantile.bab	0.8640864207390284	0.8640864207390284	9.999000099990002e-05	0.0002610871204149124
CP_ML_StepDetect_l1pwc_005.nsegments	-0.8639965526221791	0.8639965526221791	0.0011998800119988001	0.0026997300269973002
NL_MS_nlpe_fnn_mi.ftbth	-0.8639689059448705	0.8639689059448705	9.999000099990002e-05	0.0002610871204149124
MF_GP_LocalPrediction_covSEiso_covNoise_10_3_20_randomgap.minerrbar	0.8637634273265749	0.8637634273265749	9.999000099990002e-05	0.0002610871204149124
FC_Surprise_T2_100_5_q_500.mean	-0.8637045760324715	0.8637045760324715	0.0015998400159984002	0.003400777240711683
FC_Surprise_T1_50_3_q_500.uq	0.8635961328305073	0.8635961328305073	9.999000099990002e-05	0.0002610871204149124
SB_MotifThree_diffquant.aaa	-0.8635180717971731	0.8635180717971731	9.999000099990002e-05	0.0002610871204149124
SB_MotifThree_diffquant.aba	-0.8633055182878957	0.8633055182878957	0.00019998000199980003	0.0005048518369689018
NL_embed_PCA_1_10.nto60	0.8631306561382334	0.8631306561382334	9.999000099990002e-05	0.0002610871204149124
EN_MS_LZcomplexity_9_diff	-0.8629744778190663	0.8629744778190663	0.0015998400159984002	0.003400777240711683
EN_MS_LZcomplexity_6_diff	-0.8629732385610825	0.8629732385610825	0.0015998400159984002	0.003400777240711683
SB_MotifTwo_diff.duu	0.8628999892890743	0.8628999892890743	0.00029997000299970003	0.0007345350556113499
SB_MotifTwo_diff.uud	0.8628795213721905	0.8628795213721905	0.0014998500149985001	0.003240527682247548
SB_MotifThree_diffquant.hhhh	-0.8628687988588613	0.8628687988588613	0.00039996000399960006	0.0009631948197585306
PP_Compare_rav10.gauss1_kd_rmse	0.8628023299176716	0.8628023299176716	9.999000099990002e-05	0.0002610871204149124
EN_MS_LZcomplexity_7_diff	-0.8627537737175337	0.8627537737175337	0.0015998400159984002	0.003400777240711683
FC_LocalSimple_lfittau.taures	0.8624612549860364	0.8624612549860364	9.999000099990002e-05	0.0002610871204149124
SB_MotifThree_diffquant.bcab	0.8624424086119284	0.8624424086119284	0.0020997900209979003	0.004355379119871175
PP_ModelFit_ar_2.rmserrrat_rmgd	-0.8622814222538899	0.8622814222538899	0.0006999300069993001	0.0016361162518560431
SB_MotifTwo_diff.uuu	-0.8621661653623323	0.8621661653623323	0.0014998500149985001	0.003240527682247548
CO_Embed2_Basic_1.stdincircle	0.8620222874549708	0.8620222874549708	9.999000099990002e-05	0.0002610871204149124
EX_MovingThreshold_01_01.stdq	-0.8617983169314506	0.8617983169314506	9.999000099990002e-05	0.0002610871204149124
CO_Embed2_AngleTau_50.ac1_thetaac1	-0.8616693874277968	0.8616693874277968	9.999000099990002e-05	0.0002610871204149124
SB_MotifThree_diffquant.baab	-0.8615893178294927	0.8615893178294927	0.000999900009999	0.0022812508889017828
MF_armax_1_1_05_1.minfpe	0.8615422468407722	0.8615422468407722	0.0015998400159984002	0.003400777240711683
SY_SpreadRandomLocal_ac5_100.stdtaul	0.8614291375472958	0.8614291375472958	0.0022997700229977	0.004718731242513855
EN_MS_LZcomplexity_8_diff	-0.8613116212852074	0.8613116212852074	9.999000099990002e-05	0.0002610871204149124
SC_FluctAnal_2_rsrange_50_logi.r2_ssr	-0.8612841187871043	0.8612841187871043	9.999000099990002e-05	0.0002610871204149124
CP_ML_StepDetect_l1pwc_10.medianstepint	0.8612517054658486	0.8612517054658486	0.0012998700129987	0.0028980500387461253
SB_MotifTwo_diff.ddd	-0.8611333880372659	0.8611333880372659	9.999000099990002e-05	0.0002610871204149124
EN_MS_LZcomplexity_2_diff	-0.8609934110508278	0.8609934110508278	9.999000099990002e-05	0.0002610871204149124
MF_armax_2_2_05_1.acmnd0	-0.8609898659695433	0.8609898659695433	9.999000099990002e-05	0.0002610871204149124
SB_MotifTwo_mean.dduu	0.8608699243964804	0.8608699243964804	0.0015998400159984002	0.003400777240711683
AC_nl_2468	-0.8608137934509306	0.8608137934509306	0.0017998200179982	0.0037940804257524385
MF_armax_2_2_05_1.ac2n	-0.8607986990018138	0.8607986990018138	9.999000099990002e-05	0.0002610871204149124
SC_FluctAnal_2_endptdiff_50_logi.alpha	0.8607841745372697	0.8607841745372697	9.999000099990002e-05	0.0002610871204149124
FC_Surprise_dist_5_2_udq_500.mean	0.8607171657055364	0.8607171657055364	9.999000099990002e-05	0.0002610871204149124
MF_steps_ahead_ar_best_6.mabserr_1	-0.8607079698891918	0.8607079698891918	9.999000099990002e-05	0.0002610871204149124
FC_LocalSimple_mean1.tauresrat	-0.8607008671056291	0.8607008671056291	9.999000099990002e-05	0.0002610871204149124
EN_MS_LZcomplexity_10_diff	-0.8606114116990824	0.8606114116990824	0.0015998400159984002	0.003400777240711683
CO_AddNoise_1_even_10.fitexpb	0.8605848388306127	0.8605848388306127	9.999000099990002e-05	0.0002610871204149124
CO_AddNoise_ac_even_10.fitlinb	-0.8603822000370493	0.8603822000370493	0.0014998500149985001	0.003240527682247548
[truncated: 4,850 more rows]
