# Supplementary material for: Neurophysiological signatures of cortical micro-architecture
Source: bioRxiv. 2023 Jan 23:2023.01.23.525101. Preprint. [Version 1] doi: 10.1101/2023.01.23.525101 (PMC9900796; doi:10.1101/2023.01.23.525101)
Supplement: Supplement 4 [file media-4.csv]

CodeString	loadings
FC_LocalSimple_mean4.tauresrat	0.757663189
FC_LocalSimple_lfit5.tauresrat	0.757435399
FC_LocalSimple_mean2.tauresrat	0.752663456
FC_LoopLocalSimple_mean.sws_chn	0.750900202
NL_embed_PCA_mi_10.perc_3	0.748634705
FC_LocalSimple_lfit4.tauresrat	0.746817845
FC_LocalSimple_mean1.tauresrat	0.746409448
SC_FluctAnal_2_dfa_50_2_logi.r1_se2	0.745850025
SC_FluctAnal_2_dfa_50_0_logi.r1_linfitint	0.745366542
SC_FluctAnal_2_dfa_50_1_2_logi.ratsplitminerr	0.745341096
WL_cwt_sym2_32.meanabsC	0.745337086
FC_LocalSimple_mean3.tauresrat	0.745105571
SC_FluctAnal_2_range_50_logi.r1_linfitint	0.745058646
WL_cwt_db3_32.meanabsC	0.744570633
FC_LocalSimple_median3.tauresrat	0.743150214
FC_LocalSimple_lfit3.tauresrat	0.742876949
SC_FluctAnal_2_std_50_logi.r1_linfitint	0.740811478
FC_LocalSimple_median5.tauresrat	0.740095667
FC_LocalSimple_lfit2.tauresrat	0.739923062
SC_FluctAnal_2_iqr_50_logi.r1_linfitint	0.738803983
SC_FluctAnal_sign_2_dfa_50_2_logi.r1_se2	0.738626919
SC_FluctAnal_2_dfa_50_3_logi.r1_se2	0.737954989
SC_FluctAnal_sign_2_dfa_50_2_logi.linfitint	0.735526445
SP_Summaries_pgram_hamm.fpoly2_sse	0.734869437
SC_FluctAnal_sign_2_dfa_50_2_logi.r1_se1	0.734776493
DN_RemovePoints_absclose_08_remove.fzcacrat	0.734374495
SC_FluctAnal_2_dfa_50_1_2_logi.r1_linfitint	0.73381721
CO_trev_mi.denom	0.733804823
FC_LoopLocalSimple_mean.sws_meansgndiff	0.733423194
SP_Summaries_welch_rect.fpoly2_sse	0.732515094
SP_Summaries_fft.fpoly2_sse	0.732515094
SP_Summaries_pgram_hamm.fpoly2_rmse	0.732135373
SP_Summaries_welch_rect.fpoly2_rmse	0.72962846
SP_Summaries_fft.fpoly2_rmse	0.72962846
SC_FluctAnal_sign_2_dfa_50_2_logi.ratsplitminerr	0.726752985
PH_ForcePotential_dblwell_1_05_02.pcross	0.726567029
SC_FluctAnal_2_rsrangefit_50_1_logi.linfitint	0.726168887
SC_FluctAnal_2_rsrange_50_logi.linfitint	0.725501478
PP_Compare_diff1.olbt_s5	0.724160066
MF_arfit_1_8_sbc.stdper	0.723352122
MF_arfit_1_8_sbc.maxper	0.722980544
FC_LocalSimple_median7.tauresrat	0.722888715
PP_Compare_diff2.olbt_s5	0.722402889
MF_arfit_1_8_sbc.meanper	0.721159763
DN_RemovePoints_absfar_08_remove.fzcacrat	0.720421152
SC_FluctAnal_2_rsrange_50_logi.r2_resac1	0.720387896
PP_Compare_diff1.olbt_s2	0.717265136
SC_FluctAnal_2_dfa_50_1_2_logi.r1_se1	0.716933664
EN_mse_1-10_2_015_rescale_tau.minSampEn	0.716811538
SC_FluctAnal_2_endptdiff_50_logi.r1_linfitint	0.716680596
SY_KPSStest_2.pValue	0.716368458
SC_FluctAnal_2_rsrange_50_logi.r2_alpha	0.715891316
SC_FluctAnal_2_dfa_50_1_2_logi.r1_ssr	0.714837954
SY_SpreadRandomLocal_ac2_100.stdskew	0.714782011
PP_Compare_diff2.olbt_s2	0.714566057
MF_GP_hyperparameters_covSEiso_covPeriodic_covNoise_1_200_resample.rmserr	0.714534944
SY_KPSStest_1.pValue	0.714495998
PD_PeriodicityWang.th1	0.714383713
CO_trev_ac.denom	0.714106527
MF_ExpSmoothing_05_best.acmnd0	0.713524174
SY_DynWin10.stdactaul	0.711904181
SC_FluctAnal_2_dfa_50_1_2_logi.r1_se2	0.71071793
PP_Compare_diff1.swms10_1	0.710101189
MF_GP_hyperparameters_covSEiso_covPeriodic_covNoise_1_200_resample.mabserr_std	0.709695149
SP_Summaries_welch_rect.fpolysat_r2	0.708392726
SP_Summaries_fft.fpolysat_r2	0.708392726
SC_FluctAnal_sign_2_dfa_50_2_logi.se1	0.707311662
SC_FluctAnal_sign_2_dfa_50_2_logi.se2	0.707311662
CO_tc3_ac.denom	0.707059278
DN_RemovePoints_absfar_08_saturate.ac2diff	0.705662338
SC_FluctAnal_2_dfa_50_3_logi.se1	0.704744556
SC_FluctAnal_2_dfa_50_3_logi.se2	0.704744556
SC_FluctAnal_2_dfa_50_2_logi.linfitint	0.704657643
SP_Summaries_pgram_hamm.fpolysat_r2	0.704652467
SD_TSTL_surrogates_mi_100_2_tc3.stdsurr	0.704233411
SC_FluctAnal_2_iqr_50_logi.ratsplitminerr	0.703789519
SC_FluctAnal_2_dfa_50_2_logi.r1_se1	0.700667614
SP_Summaries_pgram_hamm.linfitloglog_lf_sigma	0.700450128
SP_Summaries_pgram_hamm.linfitloglog_lf_sea1	0.700450128
WL_DetailCoeffs_db3_max.std_mean	0.700298781
SC_FluctAnal_2_dfa_50_1_logi.ratsplitminerr	0.700161359
SC_FluctAnal_2_dfa_50_1_logi.linfitint	0.699650064
CO_AddNoise_ac_gaussian.fitlinb	0.69947648
DN_SimpleFit_gauss1_ks.resAC1	0.699364631
SP_Summaries_welch_rect.wmax_10	0.697415288
SP_Summaries_fft.wmax_10	0.697413845
PH_ForcePotential_dblwell_1_02_01.pcrossdown	0.696204898
SB_TransitionpAlphabet_20_ac.stdeigfexp_r2	0.696197242
SC_FluctAnal_2_rsrangefit_50_1_logi.r2_resac1	0.696008159
SC_FluctAnal_2_rsrangefit_50_1_logi.r2_alpha	0.695999402
SP_Summaries_pgram_hamm.wmax_10	0.695702543
CO_AutoCorrShape_posDrown.fexpacf_r2	0.695106514
SC_FluctAnal_sign_2_dfa_50_2_logi.r1_ssr	0.694727555
PH_ForcePotential_dblwell_1_02_01.pcross	0.694723087
DN_SimpleFit_gauss1_ks.resAC2	0.694431199
SP_Summaries_fft.linfitloglog_lf_sigma	0.694229291
SP_Summaries_welch_rect.linfitloglog_lf_sea1	0.694229291
SP_Summaries_fft.linfitloglog_lf_sea1	0.694229291
SP_Summaries_welch_rect.linfitloglog_lf_sigma	0.694229291
CO_FirstMax_ac	0.69368804
WL_coeffs_db3_4.max_coeff	0.693467756
PH_ForcePotential_dblwell_1_02_01.pcrossup	0.692486319
SP_Summaries_welch_rect.wmax_25	0.692358653
SP_Summaries_fft.wmax_25	0.69235852
PH_ForcePotential_dblwell_1_05_02.range	0.691655778
SC_FluctAnal_2_dfa_50_3_logi.r1_se1	0.691576016
PP_Compare_diff1.swms5_2	0.69155446
SY_SpreadRandomLocal_ac2_100.stdkurt	0.691544984
DN_SimpleFit_gauss1_ks.rmse	0.691451754
CO_AddNoise_ac_gaussian.fitexpa	0.691333847
SD_TSTL_surrogates_mi_100_1_tc3.stdsurr	0.691071595
SC_FluctAnal_2_rsrange_50_logi.r2_ssr	0.690702723
WL_dwtcoeff_db3_5.maxd_l4	0.690222825
PP_Compare_diff2.statav10	0.689914965
SY_SpreadRandomLocal_ac5_100.stdskew	0.689301454
PP_Compare_diff1.statav10	0.688161896
DN_pleft_005	0.68811579
SP_Summaries_fft.wmax_5	0.687901411
SP_Summaries_welch_rect.wmax_5	0.687864642
SB_TransitionpAlphabet_20_ac.maxdiagfexp_r2	0.687809203
SC_FluctAnal_2_dfa_50_3_logi.meanssr	0.687525296
WL_dwtcoeff_sym2_5.stdd_l5	0.687128071
CO_tc3_mi.abs	0.687097125
PH_Walker_runningvar_15_50.w_std	0.685882971
SB_TransitionpAlphabet_20_ac.maxeig_fexpr2	0.685309766
SC_FluctAnal_2_rsrange_50_logi.meanssr	0.684913783
TSTL_localdensity_5_40_ac_2.iqrden	0.684863755
PP_Compare_diff1.gauss1_kd_r2	0.684632725
SY_SpreadRandomLocal_ac5_100.stdmean	0.684419217
MD_hrv_classic.lf	0.684139782
SY_SpreadRandomLocal_50_100.stdstd	0.683718094
CO_AutoCorrShape_posDrown.meanacf	0.683422975
WL_dwtcoeff_db3_5.stdd_l5	0.683197378
WL_dwtcoeff_sym2_5.maxd_l4	0.68314521
DN_OutlierInclude_abs_001.nfla	0.682958755
SC_MMA_0__n5_5.qHurstStd	0.682469823
SP_Summaries_pgram_hamm.fpoly2csS_p2	0.682315556
CO_glscf_1_2_tau	0.682017293
SC_FluctAnal_2_dfa_50_2_logi.se2	0.681531603
SC_FluctAnal_2_dfa_50_2_logi.se1	0.681531603
WL_coeffs_db3_5.mean_coeff	0.681491727
CO_Embed2_Shapes_tau_circle_1.iqronrange	0.681344921
FC_LoopLocalSimple_mean.sws_fexp_c	0.681340533
CO_AddNoise_ac_gaussian.ami_at_5	0.680915527
WL_dwtcoeff_sym2_5.stdd_l4	0.680878275
WL_dwtcoeff_sym2_5.noisestd_l5	0.680720987
SP_Summaries_pgram_hamm.wmax_25	0.680577414
CO_glscf_1_1_tau	0.680098655
SP_Summaries_fft.fpoly2csS_p2	0.679532675
SP_Summaries_welch_rect.fpoly2csS_p2	0.679532674
PH_ForcePotential_dblwell_1_05_02.pcrossup	0.679180064
CO_glscf_1_5_tau	0.678661993
SY_SpreadRandomLocal_ac2_100.stdsampen1_015	0.678542371
SB_TransitionpAlphabet_20_ac.mineigfexp_r2	0.678540624
SC_FluctAnal_2_dfa_50_1_2_logi.linfitint	0.678416061
WL_coeffs_db3_5.med_coeff	0.67819494
WL_dwtcoeff_db3_5.noisestd_l5	0.678047553
CO_glscf_2_5_tau	0.677853141
SC_FluctAnal_2_dfa_50_2_logi.meanssr	0.677428652
CO_AddNoise_ac_gaussian.linfit_mse	0.677396131
FC_LocalSimple_mean4.taures	0.677181268
CO_glscf_2_2_tau	0.676950214
PD_PeriodicityWang.th5	0.676607476
SP_Summaries_fft.ncross_f02	0.676500315
SP_Summaries_welch_rect.ncross_f02	0.676500315
SY_SpreadRandomLocal_ac2_100.stdstd	0.67646359
SY_SpreadRandomLocal_ac5_100.stdstd	0.676419241
SC_FluctAnal_2_rsrangefit_50_1_logi.meanssr	0.67629936
PH_Walker_prop_01.res_ac1	0.675874082
WL_dwtcoeff_db3_5.mind_l1	0.675542973
WL_dwtcoeff_sym2_5.mind_l1	0.675205978
SP_Summaries_welch_rect.ncross_f01	0.674771314
SP_Summaries_fft.ncross_f01	0.674771314
MF_armax_1_1_05_1.p5_5	0.674160767
DN_RemovePoints_absfar_08_saturate.ac3diff	0.673843136
MF_CompareAR_1_10_all.where01max	0.673291293
SC_FluctAnal_2_dfa_50_3_logi.resac1	0.672394028
CO_Embed2_Dist_tau.d_expfit_meandiff	0.672375007
MF_arfit_1_8_sbc.meanpererr	0.672336196
CO_glscf_2_5_1	0.671607579
MF_arfit_1_8_sbc.A2	0.671225341
MF_StateSpace_n4sid_3_05_1.A_5	0.671211749
SP_Summaries_pgram_hamm.wmax_5	0.670559857
SC_FluctAnal_2_dfa_50_0_logi.ratsplitminerr	0.670494763
WL_dwtcoeff_db3_5.mind_l2	0.670243222
SB_TransitionpAlphabet_20_ac.maxeig_fexpa	0.669925249
SC_FluctAnal_2_dfa_50_1_logi.meanssr	0.668961389
SC_FluctAnal_2_range_50_logi.ratsplitminerr	0.668806958
SC_FluctAnal_2_dfa_50_1_3_logi.ratsplitminerr	0.668528094
FC_Surprise_dist_100_5_q_500.min	0.667140996
PP_Compare_diff2.swms5_2	0.666660054
PH_Walker_prop_09.sw_maxrat	0.665735343
WL_dwtcoeff_sym2_5.mind_l2	0.66531605
FC_LocalSimple_median7.ac2	0.664987556
PH_Walker_prop_05.sw_maxrat	0.664958385
SY_DriftingMean100.min	0.664745476
WL_dwtcoeff_db3_5.maxd_l5	0.664345242
EN_mse_1-10_2_015_rescale_tau.meanch	0.663309773
MF_StateSpace_n4sid_2_05_1.p4_5	0.663073286
SY_SpreadRandomLocal_100_100.stdstd	0.663039343
SY_SpreadRandomLocal_ac2_100.stdmean	0.662598116
CO_glscf_1_5_2	0.662442086
PH_ForcePotential_dblwell_1_05_02.pcrossdown	0.662383063
MF_AR_arcov_5.a6	0.662266428
PP_Compare_diff1.statav8	0.662003379
WL_cwt_db3_32.maxabsC	0.661973821
WL_cwt_db3_32.gam2	0.661923463
DN_RemovePoints_max_08_saturate.ac1rat	0.661712745
CO_AddNoise_ac_even_10.fitexprmse	0.661661921
CO_glscf_1_10_1	0.661440838
SC_FluctAnal_2_rsrangefit_50_1_logi.r2_ssr	0.661293424
SP_Summaries_pgram_hamm.ncross_f02	0.661224784
SC_FluctAnal_2_dfa_50_1_2_logi.r1_resac1	0.660534497
MD_hrv_classic.hf	0.660246706
NL_TSTL_PoincareSection_max_mi.minpbox5	0.660058229
WL_cwt_sym2_32.gam2	0.659907537
CO_glscf_1_10_2	0.65975987
FC_Surprise_dist_20_2_udq_500.std	0.659622823
SB_BinaryStats_diff.longstretch0	0.658862572
PP_Compare_diff2.gauss1_kd_r2	0.658383641
NL_TSTL_FractalDimensions_2_100_02_1_5_10_32_1_5.linfit_a	0.657841072
PH_ForcePotential_dblwell_1_02_01.std	0.657631501
NL_TSTL_FractalDimensions_2_100_02_1_5_10_32_1_5.rangeq	0.657228189
WL_cwt_sym2_32.maxabsC	0.656720372
SP_Summaries_pgram_hamm.ncross_f01	0.656580493
CO_glscf_2_5_2	0.656520265
TSTL_localdensity_5_40_ac_fnnmar.ac1den	0.656445634
NL_TSTL_FractalDimensions_5_20_02_1_10_0_32_ac_fnnmar.linfit_a	0.656367791
TSTL_localdensity_5_40_ac_fnnmar.ac2den	0.656035366
EX_MovingThreshold_01_002.iqrq	0.656021486
FC_LocalSimple_median5.taures	0.655944765
PH_ForcePotential_dblwell_1_02_01.range	0.655762412
MF_StateSpace_n4sid_1_05_1.ac2	0.655676391
SB_TransitionpAlphabet_20_ac.maxdiagfexp_a	0.655616427
MF_armax_2_2_05_1.acsnd0	0.655449579
PP_ModelFit_ar_2.rmserrrat_rmgd	0.655251051
SY_SpreadRandomLocal_50_100.meanac2	0.655028494
CO_glscf_1_5_1	0.654545494
CO_AutoCorrShape_drown.meanabsacf	0.653816591
DN_RemovePoints_max_08_saturate.ac2rat	0.653644097
CO_AddNoise_ac_even_10.fitlinb	0.653444223
CO_AddNoise_ac_even_10.fitexpa	0.653291311
WL_coeffs_db3_5.max_coeff	0.653032394
SC_FluctAnal_2_range_50_logi.r1_ssr	0.652779092
PH_Walker_biasprop_05_01.sw_maxrat	0.652740062
MF_CompareAR_1_10_05.where01max	0.652725112
CO_Embed2_Basic_1.incircle_2	0.652555938
NL_TSTL_PoincareSection_max_mi.hboxcounts5	0.652437607
EN_mse_1-10_2_015_diff1.sampen_s6	0.652370092
EN_mse_1-10_2_015_diff1.sampen_s7	0.652122961
FC_LocalSimple_median5.ac2	0.651922647
NW_VisibilityGraph_norm.iqrk	0.651276857
EN_mse_1-10_2_015_diff1.sampen_s8	0.651252089
PP_Compare_diff1.swms5_1	0.650834859
CO_AddNoise_ac_even_10.linfit_mse	0.65057731
MF_StateSpace_n4sid_2_05_1.acsnd0	0.650251793
FC_Surprise_dist_100_4_q_500.min	0.650157288
DN_RemovePoints_absclose_05_remove.fzcacrat	0.650107954
DN_RemovePoints_absfar_01_remove.sumabsacfdiff	0.649461987
MF_ExpSmoothing_05_best.p5_5	0.649445815
SB_BinaryStats_diff.longstretch1	0.649445414
SC_FluctAnal_2_dfa_50_3_logi.r1_alpha	0.649269115
CO_AddNoise_ac_quantiles_10.fitexpa	0.649149393
MF_steps_ahead_arma_3_1_6.meandiffrms	0.6491374
MF_steps_ahead_arma_3_1_6.ac1_6	0.648952873
EN_mse_1-10_2_015_diff1.sampen_s9	0.648888644
PH_Walker_biasprop_01_05.sw_minrat	0.648566726
PH_Walker_prop_09.sw_minrat	0.648291755
CO_AddNoise_ac_quantiles_10.fitlinb	0.647732694
PH_Walker_momentum_2.sw_maxrat	0.647313876
AC_nl_001	0.647104272
MF_armax_2_2_05_1.acmnd0	0.646774435
CO_AddNoise_ac_quantiles_10.fitexpr2	0.646648919
PH_Walker_prop_05.sw_minrat	0.64572555
TSTL_localdensity_5_40_ac_fnnmar.iqrden	0.645141081
SC_FluctAnal_2_std_50_logi.ratsplitminerr	0.644968697
MF_steps_ahead_arma_3_1_6.ac1_5	0.644955942
EN_mse_1-10_2_015_diff1.meanSampEn	0.644934319
EN_mse_1-10_2_015_diff1.sampen_s10	0.644919922
EN_mse_1-10_2_015_diff1.minSampEn	0.644919922
FC_LoopLocalSimple_mean.stderr_chn	0.644883507
SC_MMA_0__n5_5.stdStdHurstQ	0.644805974
EN_Randomize_dyndist.sampen2_015fexpb	0.644657169
FC_LoopLocalSimple_mean.ac2_chn	0.644294055
MF_steps_ahead_arma_3_1_6.rmserr_1	0.643265698
AC_nl_112	0.643167087
DN_RemovePoints_min_08_saturate.ac1rat	0.64310833
SY_SlidingWindow_mom4_sampen10_10	0.643083141
WL_dwtcoeff_sym2_5.maxd_l5	0.64308076
MF_GP_hyperparameters_covSEiso_covNoise_1_200_resample.mabserr_std	0.642837795
SC_FluctAnal_2_dfa_50_1_3_logi.linfitint	0.642728368
DN_OutlierInclude_abs_001.mfexpr2	0.642714499
DN_CompareKSFit_beta.adiff	0.642635836
FC_LocalSimple_mean4.ac2	0.642562221
SP_Summaries_welch_rect.statav5_m	0.642055511
SP_Summaries_fft.statav5_m	0.642055489
SB_TransitionpAlphabet_40_1.maxdiagfexp_rmse	0.641767974
MF_StateSpace_n4sid_2_05_1.acmnd0	0.641514839
EN_mse_1-10_2_015_diff1.sampen_s5	0.641225434
SY_SlidingWindow_mom4_sampen5_10	0.640634721
PH_Walker_biasprop_01_05.res_ac1	0.64058702
PH_Walker_biasprop_05_01.res_ac1	0.640071572
AC_nl_002	0.640012692
PP_Compare_resample_1_2.kscn_olapint	0.640009677
WL_DetailCoeffs_db3_max.std_median	0.640003309
MF_AR_arcov_3.res_AC2	0.639987864
FC_LocalSimple_median7.ac1	0.639952505
CO_AddNoise_ac_even_10.ami_at_5	0.639722837
MF_FitSubsegments_arma_2_2_uniform_25_01.q_1_max	0.639639021
AC_nl_012	0.639610464
SC_FluctAnal_2_dfa_50_2_logi.resac1	0.63948895
SY_SpreadRandomLocal_50_100.meanac1	0.638954562
SP_Summaries_welch_rect.statav4_m	0.638817185
SP_Summaries_fft.statav4_m	0.638817163
MF_steps_ahead_ar_2_6.ac1_6	0.638343716
NW_VisibilityGraph_norm.expnlogL	0.638156038
SC_MMA_0__n5_5.stdStdHurstScale	0.637827101
NW_VisibilityGraph_norm.meank	0.637427083
MF_armax_1_1_05_1.acmnd0	0.637295829
CO_Embed2_Shapes_tau_circle_1.iqr	0.637238882
NW_VisibilityGraph_norm.entropy	0.637203784
WL_dwtcoeff_db3_5.stdd_l4	0.637053536
SP_Summaries_fft.statav3_m	0.636920331
SP_Summaries_welch_rect.statav3_m	0.636919899
SB_TransitionpAlphabet_40_1.trcovfexp_b	0.636824071
EN_mse_1-10_2_015_rescale_tau.minScale	0.636811186
MF_steps_ahead_arma_3_1_6.ac1_4	0.636725829
WL_DetailCoeffs_db3_max.wheremax_median	0.636703133
MF_GARCHfit_ar_P1_Q2.minsigma	0.636527402
MF_GARCHfit_ar_P1_Q1.minsigma	0.636495124
MF_steps_ahead_ar_2_6.meandiffrms	0.636442502
FC_Surprise_T2_20_2_udq_500.std	0.636279591
CO_Embed2_Shapes_tau_circle_1.std	0.636012401
PH_ForcePotential_sine_10_004_10.pcross	0.636006633
MF_steps_ahead_ss_best_6.meandiffrms	0.635787045
WL_DetailCoeffs_db3_max.std_max	0.635768404
PP_Compare_rav2.kscn_olapint	0.635433776
EN_Randomize_statdist.sampen2_015fexpb	0.635394848
MF_armax_1_1_05_1.ac2	0.635306176
PP_Compare_diff2.statav8	0.635135126
DN_OutlierInclude_abs_001.stdrflr2	0.635131233
CO_glscf_2_2_1	0.634848519
SY_SpreadRandomLocal_100_100.meanac2	0.63462825
FC_LocalSimple_median3.ac2	0.634539853
MF_CompareTestSets_y_ss_2_uniform_25_01_1.stdrats_mean	0.634351356
MF_CompareTestSets_y_ss_2_uniform_25_01_1.stdrats_median	0.63417781
SP_Summaries_welch_rect.statav2_m	0.63405988
SP_Summaries_fft.statav2_m	0.634059843
EN_mse_1-10_2_015_diff1.sampen_s4	0.634016311
PP_Compare_medianf3.kscn_olapint	0.633754913
DN_OutlierInclude_abs_001.nfexpc	0.633710041
MF_ExpSmoothing_05_best.ac2	0.63340083
MF_steps_ahead_ar_2_6.ac1_5	0.633344108
AC_nl_122	0.633060363
SB_TransitionpAlphabet_40_1.maxdiagfexp_b	0.633029608
FC_LocalSimple_mean3.ac2	0.632901504
NL_embed_PCA_mi_10.fb01	0.632706918
MF_StateSpace_n4sid_1_05_1.p1_5	0.632704356
CO_Embed2_Shapes_tau_circle_01.std	0.632344793
SC_FluctAnal_2_dfa_50_3_logi.linfitint	0.632053394
TSTL_localdensity_5_40_ac_2.ac1den	0.631887013
SP_Summaries_fft.fpolysat_a	0.631878057
SP_Summaries_welch_rect.fpolysat_a	0.631878054
WL_cwt_db3_32.std_ssc	0.631761682
MF_armax_2_2_05_1.ac3n	0.631674864
MF_StateSpace_n4sid_1_05_1.ac3n	0.63151868
SD_TSTL_surrogates_mi_100_3_tc3.iqrsfrommedian	0.63124189
SC_FluctAnal_2_rsrange_50_logi.r1_alpha	0.631181643
MF_steps_ahead_ss_best_6.ac1_6	0.631069363
PP_Compare_diff2.swms10_1	0.630999245
FC_LocalSimple_mean1.ac2	0.630936258
AC_nl_013	0.630912598
CO_AddNoise_ac_std1_10.ac2	0.630912272
AC_nl_233	0.630904883
PH_Walker_momentum_5.sw_maxrat	0.630783507
NW_VisibilityGraph_norm.kac2	0.630753134
MF_StateSpace_n4sid_1_05_1.ac3	0.630663112
NL_MS_nlpe_3_ac.propbth	0.630583065
WL_DetailCoeffs_db3_max.corrcoef_max_medians	0.630302829
SD_TSTL_surrogates_mi_100_1_trev.stdsurr	0.630201119
MF_armax_1_1_05_1.ac3n	0.630198776
EN_rpde_3_ac.meanNonZero	0.630197222
IN_AutoMutualInfoStats_diff_20_gaussian.pextrema	0.630095349
CO_Embed2_Shapes_tau_circle_01.iqr	0.63006263
CO_AddNoise_ac_std1_10.ac1	0.629971205
DN_RemovePoints_min_08_saturate.ac2rat	0.629893141
SP_Summaries_pgram_hamm.linfitsemilog_all_sigma	0.629782265
SP_Summaries_pgram_hamm.linfitsemilog_all_sea1	0.629782265
MF_armax_1_1_05_1.ac3	0.629725591
WL_cwt_sym2_32.std_ssc	0.629122106
CO_AddNoise_ac_quantiles_10.linfit_mse	0.629031939
MF_GARCHfit_ar_P1_Q2.stde_minfpe	0.629027569
SP_Summaries_pgram_hamm.statav5_m	0.628916615
MF_GARCHfit_ar_P1_Q1.stde_minfpe	0.628879768
IN_AutoMutualInfoStats_diff_20_gaussian.pminima	0.628689852
FC_Surprise_dist_20_2_q_500.uq	0.628495511
DN_OutlierInclude_abs_001.nflrmse	0.628480837
SC_FluctAnal_2_dfa_50_1_logi.r1_se2	0.62826492
MF_AR_arcov_3.res_AC1	0.62810323
SP_Summaries_pgram_hamm.linfitloglog_all_sigma	0.627968121
SP_Summaries_pgram_hamm.linfitloglog_all_sea1	0.627968121
SP_Summaries_pgram_hamm.area_5_1	0.627966668
CO_Embed2_Shapes_tau_circle_1.max	0.627669259
NL_embed_PCA_mi_10.perc_5	0.627631236
TSTL_localdensity_5_40_ac_fnnmar.ac3den	0.62745295
CO_glscf_1_2_1	0.627091368
DN_RemovePoints_absfar_08_remove.ac1diff	0.62709106
DN_OutlierInclude_n_001.nfla	0.626978771
SP_Summaries_pgram_hamm.area_4_1	0.626781482
IN_AutoMutualInfoStats_diff_20_gaussian.pmaxima	0.626759197
SP_Summaries_welch_rect.linfitsemilog_all_sea1	0.626727962
SP_Summaries_fft.linfitsemilog_all_sea1	0.626723829
NW_VisibilityGraph_norm.evparam1	0.626574419
AC_nl_023	0.626291235
MF_StateSpace_n4sid_1_05_1.p5_5	0.62611808
MF_ExpSmoothing_05_best.alphamin_1	0.626105783
NL_TSTL_FractalDimensions_2_100_02_1_5_10_32_ac_5.maxq	0.626085217
WL_DetailCoeffs_db3_max.max_max	0.626027838
MF_armax_2_2_05_1.p4_5	0.625987841
SP_Summaries_pgram_hamm.statav4_m	0.625974163
CO_Embed2_Basic_1.incircle_1	0.625715826
SP_Summaries_pgram_hamm.area_3_1	0.625658724
SB_TransitionpAlphabet_40_1.trfexp_rmse	0.625520074
FC_LocalSimple_median3.taures	0.62520323
MF_steps_ahead_arma_3_1_6.rmserr_2	0.625005431
MF_ExpSmoothing_05_best.alphamin	0.624983684
FC_LoopLocalSimple_mean.ac2_stdn	0.624870839
NL_embed_PCA_mi_10.perc_4	0.624860948
MF_steps_ahead_ss_best_6.ac1_5	0.62461653
CO_AddNoise_ac_quantiles_10.ami_at_5	0.624544886
FC_LocalSimple_mean3.taures	0.624378965
CO_glscf_2_2_2	0.624336399
MF_steps_ahead_arma_3_1_6.mabserr_1	0.624274603
MF_armax_1_1_05_1.dwts	0.624122002
CO_Embed2_Shapes_tau_circle_01.mean	0.624074835
MF_GARCHfit_ar_P1_Q1.constant	0.624016402
SY_SpreadRandomLocal_ac5_100.stdkurt	0.623931783
PH_Walker_momentum_5.sw_minrat	0.623891152
SP_Summaries_pgram_hamm.statav3_m	0.623887265
WL_DetailCoeffs_db3_max.wheremax_mean	0.623810037
MF_AR_arcov_4.res_AC2	0.623777614
CO_AddNoise_ac_quantiles_10.ac1	0.623602514
CO_AddNoise_ac_quantiles_10.ac2	0.623600521
MF_arfit_1_8_sbc.stdA	0.623541459
CO_Embed2_Shapes_tau_circle_1.mean	0.62347668
SB_TransitionMatrix_5ac.mineig	0.623424381
DN_FitKernelSmoothraw.area_005	0.623290651
MF_steps_ahead_ar_2_6.ac1_4	0.622826736
WL_cwt_sym2_32.medianabsC	0.622704629
MF_armax_1_1_05_1.MA_1	0.62266922
DN_SimpleFit_gauss2_ks.rmse	0.622283917
CO_Embed2_Shapes_tau_circle_1.median	0.622089658
SY_SpreadRandomLocal_ac5_100.stdsampen1_015	0.622087011
MF_armax_2_2_05_1.ac3	0.622000071
SY_SpreadRandomLocal_100_100.meanac1	0.621680261
FC_LocalSimple_median5.ac1	0.621477848
AC_nl_133	0.621445162
FC_LocalSimple_mean2.ac2	0.621337124
WL_dwtcoeff_sym2_5.noisestd_l4	0.621242584
MF_steps_ahead_arma_3_1_6.ac1_3	0.621110697
CO_AddNoise_ac_quantiles_10.fitexprmse	0.621021164
AC_nl_123	0.620577432
CO_AddNoise_ac_std1_10.fitexpa	0.620342484
SP_Summaries_welch_rect.linfitloglog_all_sea1	0.620146525
SP_Summaries_welch_rect.linfitloglog_all_sigma	0.620146525
SP_Summaries_fft.linfitloglog_all_sigma	0.620108864
SP_Summaries_fft.linfitloglog_all_sea1	0.620108864
CO_AddNoise_ac_std1_10.fitlinb	0.620043774
SY_SpreadRandomLocal_200_100.stdstd	0.619959939
SP_Summaries_pgram_hamm.statav2_m	0.619927585
CO_trev_mi.absnum	0.619750879
TSTL_localdensity_5_40_ac_2.ac2den	0.619233333
CO_Embed2_Shapes_tau_circle_1.mode	0.619177168
CO_Embed2_Basic_tau.updiag05	0.618830916
NL_TSTL_FractalDimensions_2_10_n1_1_5_10_32_1_5.rangeq	0.618783865
EN_mse_1-10_2_015_diff1.sampen_s3	0.618472225
DN_OutlierInclude_n_001.nflrmse	0.617843927
MF_arfit_1_8_sbc.rmsA	0.617428498
SB_TransitionpAlphabet_40_1.trfexp_b	0.617368612
SP_Summaries_fft.area_5_1	0.617244845
SP_Summaries_welch_rect.area_5_1	0.617244845
DN_SimpleFit_sin3.resAC1	0.617199641
DN_RemovePoints_absfar_08_remove.ac2diff	0.617158948
CO_Embed2_Basic_tau.incircle_05	0.616995373
SP_Summaries_welch_rect.area_3_1	0.616992302
SP_Summaries_fft.area_3_1	0.616992302
SP_Summaries_pgram_hamm.logstd	0.616838509
CO_AddNoise_ac_gaussian.pdec	0.616834426
CO_Embed2_Basic_1.medianincircle	0.616784315
SP_Summaries_fft.area_4_1	0.616764749
SP_Summaries_welch_rect.area_4_1	0.616764749
FC_Surprise_T2_100_5_q_500.mean	0.616678183
CO_AddNoise_ac_even_10.fitexpr2	0.61659809
SY_SpreadRandomLocal_200_100.meanac2	0.616534492
CO_glscf_1_2_2	0.61626408
MF_AR_arcov_4.a5	0.616144642
MF_armax_1_1_05_1.p4_5	0.615964932
DN_SimpleFit_sin2.resAC1	0.61581867
EN_mse_1-10_2_015_diff1.sampen_s1	0.615489765
EN_mse_1-10_2_015_diff1.maxSampEn	0.615489765
MF_StateSpace_n4sid_3_05_1.ac1diff	0.615024629
CO_Embed2_Basic_tau.medianincircle	0.615006616
NL_embed_PCA_1_10.top2	0.614946886
MF_steps_ahead_arma_3_1_6.ac1_2	0.614932894
DN_OutlierInclude_abs_001.mfexpa	0.614885929
DN_SimpleFit_sin3.resAC2	0.614885045
SY_DriftingMean50.min	0.614581444
EX_MovingThreshold_1_01.stdkickf	0.614491063
SY_SpreadRandomLocal_200_100.stdskew	0.614301164
MF_steps_ahead_ar_best_6.meandiffrms	0.614186127
EN_Randomize_dyndist.ac1fexpa	0.614081864
SC_FluctAnal_2_range_50_logi.prop_r1	0.614036082
SP_Summaries_fft.area_2_1	0.61402909
SP_Summaries_welch_rect.area_2_1	0.61402909
SC_FluctAnal_2_range_50_logi.logtausplit	0.613971686
DN_SimpleFit_sin1.resAC1	0.613925588
NW_VisibilityGraph_norm.ktau	0.61357772
SC_FluctAnal_2_range_50_logi.linfitint	0.613538893
EN_DistributionEntropy_hist_auto_02	0.61353631
EN_Randomize_dyndist.xcn1fexpa	0.61347432
SB_TransitionMatrix_51.stddiag	0.61347361
MF_arfit_1_8_sbc.sumsqA	0.613456869
AC_nl_124	0.6134166
PP_Compare_medianf4.kscn_olapint	0.613400738
PH_Walker_prop_01.res_swss5_1	0.613372561
NW_VisibilityGraph_norm.kac1	0.613174833
EN_Randomize_permute.sampen2_015fexpb	0.61316387
EN_Randomize_dyndist.xc1fexpa	0.613123353
CO_Embed2_Basic_tau.parabdown05	0.61303761
DN_SimpleFit_sin2.resAC2	0.613008677
FC_LoopLocalSimple_mean.stderr_peakpos	0.612877724
PH_Walker_runningvar_15_50.w_ac1	0.612820318
MF_armax_3_1_05_1.acsnd0	0.612748799
CO_Embed2_Basic_tau.incircle_1	0.612745015
SC_FluctAnal_2_dfa_50_0_logi.logtausplit	0.612737354
SC_FluctAnal_2_dfa_50_0_logi.prop_r1	0.612726548
SP_Summaries_pgram_hamm.fpolysat_a	0.612726133
DN_FitKernelSmoothraw.area_010	0.612724883
CO_AddNoise_ac_std1_10.linfit_mse	0.612724362
AC_nl_024	0.612720514
NL_embed_PCA_1_10.perc_2	0.612675068
MF_steps_ahead_ss_best_6.ac1_4	0.61267026
WL_coeffs_db3_4.mean_coeff	0.61261322
NW_VisibilityGraph_norm.kac3	0.612429114
SC_FluctAnal_2_std_50_logi.prop_r1	0.612378709
SC_FluctAnal_2_std_50_logi.logtausplit	0.612378557
CO_Embed2_Basic_tau.incircle_02	0.612331051
SC_FluctAnal_2_iqr_50_logi.r1_ssr	0.612227017
EN_Randomize_statdist.xcn1fexpa	0.612046538
EN_Randomize_permute.xcn1fexpa	0.611821474
SC_FluctAnal_sign_2_dfa_50_2_logi.meanssr	0.611803365
CO_Embed2_AngleTau_50.min_thetaac1	0.611675987
CO_Embed2_Shapes_tau_circle_01.max	0.611658926
MD_hrv_classic.SD2	0.611615208
MD_rawHRVmeas.SD2	0.611615208
AC_nl_11	0.611571952
SP_Summaries_pgram_hamm.area_2_1	0.611556467
PH_Walker_prop_11.sw_ac1rat	0.61154578
MF_GARCHfit_ar_P1_Q2.constant	0.611487237
NL_MS_nlpe_fnn_mi.p4_5	0.611471106
AC_1	0.611348827
FC_LocalSimple_mean4.ac1	0.611338555
PH_Walker_prop_09.w_ac1	0.61130871
PH_Walker_biasprop_05_01.w_mean	0.611117899
PH_Walker_prop_09.w_std	0.611032568
EN_Randomize_statdist.ac1fexpa	0.611022525
CO_AddNoise_ac_std1_10.fitexprmse	0.610955184
SY_PPtest_0_5_ar_t1.minstat	0.610864636
CO_AddNoise_ac_even_10.ac1	0.610851437
CO_tc3_1.denom	0.610792806
TSTL_localdensity_5_40_ac_fnnmar.stdden	0.610769244
WL_DetailCoeffs_db3_max.max_mean	0.610708582
PH_Walker_prop_11.w_ac1	0.610670277
MF_steps_ahead_arma_3_1_6.mabserr_2	0.610654006
DN_OutlierInclude_p_001.nfla	0.610647722
DN_SimpleFit_sin1.resAC2	0.610618803
CO_Embed2_Basic_tau.parabdown01	0.610570022
CO_Embed2_Basic_tau.incircle_01	0.610492877
IN_AutoMutualInfoStats_diff_20_gaussian.ami15	0.610397544
PP_ModelFit_ar_2.rmserrrat_d1	0.610237137
MF_steps_ahead_ar_2_6.ac1_3	0.610126349
EN_DistributionEntropy_hist_auto_03	0.610008726
CO_AddNoise_1_gaussian.fitexprmse	0.609878582
PH_Walker_prop_11.w_ac2	0.60972469
PP_Compare_rav3.kscn_olapint	0.609614914
EN_Randomize_statdist.xc1fexpa	0.609592933
CO_AddNoise_1_gaussian.ami_at_15	0.609550141
CO_AddNoise_1_gaussian.ami_at_20	0.609528479
DN_OutlierInclude_abs_001.stdrfexpa	0.609507075
EN_mse_1-10_2_015_diff1.meanch	0.609380415
MF_CompareTestSets_y_ss_2_uniform_25_01_1.ac1s_mean	0.609363681
SB_TransitionpAlphabet_20_ac.trcovfexp_r2	0.609312714
SY_SpreadRandomLocal_100_100.stdskew	0.609246762
SY_SpreadRandomLocal_200_100.meanac1	0.609243154
CO_AddNoise_1_gaussian.ami_at_10	0.609229431
DN_CompareKSFit_norm.adiff	0.609149187
EX_MovingThreshold_01_01.stdkickf	0.608937907
EN_DistributionEntropy_hist_auto_01	0.608863736
CO_AddNoise_1_gaussian.ami_at_5	0.608846809
EN_Randomize_permute.xc1fexpa	0.608824113
NL_TSTL_FractalDimensions_2_10_n1_1_5_10_32_1_5.linfit_a	0.608757737
MF_steps_ahead_ar_best_6.ac1_6	0.60835098
PH_Walker_momentum_2.w_std	0.608336632
CO_Embed2_Basic_tau.parabup05	0.608265293
EN_Randomize_dyndist.ac2fexpa	0.608229833
EN_Randomize_permute.ac1fexpa	0.608210981
DN_OutlierInclude_p_001.stdrflr2	0.608142725
CO_Embed2_Basic_1.incircle_05	0.60792618
AC_nl_223	0.607906794
AC_nl_134	0.607898622
CO_AddNoise_1_gaussian.fitlinb	0.607753681
AC_nl_12	0.60762074
EN_mse_1-10_2_015_diff1.sampen_s2	0.607612959
PH_Walker_momentum_2.sw_minrat	0.607574768
MF_armax_2_2_05_1.MA_2	0.607522818
FC_Surprise_dist_10_tau_m2quad_500.std	0.607517901
PP_ModelFit_ar_2.rmserrrat_lf_02	0.607390606
CO_AddNoise_1_even_10.ami_at_15	0.607094319
AC_2	0.607062038
AC_nl_113	0.607020865
CO_Embed2_tau.mean_eucds	0.606966867
CO_AddNoise_1_even_10.ami_at_10	0.606936224
EN_Randomize_statdist.ac2fexpa	0.606877519
CO_AddNoise_1_gaussian.fitexpa	0.606687424
SY_PPtest_0_5_ar_t1.meanstat	0.606597715
CO_AddNoise_ac_even_10.pdec	0.606551727
NW_VisibilityGraph_norm.gaussnlogL	0.606535741
CO_AddNoise_ac_gaussian.ami_at_10	0.606473749
CO_tc3_2.denom	0.606458509
IN_AutoMutualInfoStats_40_gaussian.ami1	0.606433423
MF_FitSubsegments_arma_2_2_uniform_25_01.q_2_max	0.606365434
MF_armax_3_1_05_1.MA_1	0.606228176
PH_Walker_prop_05.res_ac1	0.606153038
NW_VisibilityGraph_norm.stdk	0.606123046
EN_Randomize_permute.ac2fexpa	0.606079523
CO_glscf_1_10_3	0.60599523
CO_Embed2_tau.eucds2	0.605928228
SC_FluctAnal_2_endptdiff_50_logi.ratsplitminerr	0.605855926
CO_AddNoise_1_kraskov1_4.ami_at_10	0.605841647
NL_MS_nlpe_fnn_mi.dwts	0.605778727
SY_PPtest_0_5_ar_t1.maxstat	0.605775537
TSTL_localdensity_5_40_ac_fnnmar.ac4den	0.605765388
FC_Surprise_T1_50_tau_m2quad_500.std	0.605743007
CO_FirstMax_mi-gaussian	0.605703206
MF_CompareTestSets_y_ss_2_uniform_25_01_1.ac1s_median	0.605585119
SB_TransitionMatrix_41.stddiag	0.60547902
CO_AddNoise_1_even_10.ami_at_5	0.605317986
NL_TSTL_PoincareSection_max_mi.minpbox10	0.60530547
SB_MotifThree_diffquant.abba	0.605229705
FC_Surprise_dist_20_2_udq_500.max	0.605116339
CO_glscf_1_1_1	0.604969575
IN_AutoMutualInfoStats_40_gaussian.stdami	0.604938243
SC_FluctAnal_2_dfa_50_0_logi.linfitint	0.604839484
AC_nl_011	0.604342408
CO_glscf_1_5_3	0.604060555
AC_nl_22	0.603798017
DN_Quantile_99	0.603729028
CO_Embed2_Basic_tau.incircle_2	0.603724664
SY_StdNthDerChange.fexp_b	0.603599704
FC_LoopLocalSimple_mean.stderr_meansgndiff	0.603548955
PP_ModelFit_ar_2.rmserrrat_peaks_08	0.603499814
MF_steps_ahead_ar_best_6.ac1_5	0.603479753
FC_Surprise_T2_100_4_q_500.mean	0.603479403
CO_AddNoise_ac_even_10.ac2	0.603445368
DN_SimpleFit_gauss1_hsqrt.resAC2	0.603224934
CO_AddNoise_1_even_10.ami_at_20	0.603200621
PH_Walker_prop_09.w_ac2	0.603100399
CO_AddNoise_1_even_10.fitlinb	0.602956206
IN_AutoMutualInfoStats_40_gaussian.ami2	0.602914137
SD_TSTL_surrogates_mi_100_2_trev.stdsurr	0.602662367
MF_steps_ahead_ss_best_6.ac1_3	0.602595456
CO_AddNoise_1_quantiles_10.ami_at_20	0.602520621
DN_SimpleFit_sin2.rmse	0.602348467
SC_FluctAnal_2_dfa_50_2_logi.ratsplitminerr	0.602241944
PP_ModelFit_ar_2.rmserrrat_peaks_08_d1	0.602103661
CO_Embed2_Shapes_tau_circle_1.ac2	0.602023782
MF_GP_LocalPrediction_covSEiso_covNoise_10_3_20_randomgap.meanlogh1	0.60175685
PP_ModelFit_ar_2.rmserrrat_lf_02_d1	0.601661359
CO_AddNoise_1_kraskov1_4.ami_at_15	0.601429732
MF_StateSpace_n4sid_1_05_1.ac1diff	0.601004785
SB_MotifThree_diffquant.cbbc	0.600908885
NL_TSTL_GPCorrSum2_n1_05_100_20_ac_fnnmar.robfit_a1	0.60080496
CO_AddNoise_1_even_10.fitexpa	0.600790445
DN_OutlierInclude_n_001.stdrflr2	0.600480596
PH_Walker_runningvar_15_50.w_ac2	0.600399045
CO_AddNoise_ac_std1_10.fitexpr2	0.600371832
CO_HistogramAMI_even_10bin.ami1	0.600369896
MF_CompareTestSets_y_ar_best_uniform_25_01_1.stdrats_mean	0.600334874
SC_FluctAnal_2_std_50_logi.linfitint	0.600251912
MF_CompareTestSets_y_ar_best_uniform_25_01_1.stdrats_median	0.600207193
CO_AddNoise_1_even_10.fitexprmse	0.600196844
MF_GP_hyperparameters_covSEiso_covNoise_1_200_first.mabserr_std	0.600132618
CO_Embed2_Shapes_tau_circle_1.ac1	0.600102304
EN_Randomize_permute.ac1fexpr2	0.600077968
PH_Walker_momentum_2.w_ac1	0.599957626
DN_RemovePoints_absclose_08_remove.ac3diff	0.599874428
DN_SimpleFit_sin3.rmse	0.599426611
SP_Summaries_pgram_hamm.numPromPeaks_5	0.599387963
MF_GP_LocalPrediction_covSEiso_covNoise_5_3_10_beforeafter.stdmlik	0.599362176
SC_FluctAnal_2_dfa_50_1_logi.r1_ssr	0.599279813
SY_VarRatioTest_4_1.ratio	0.599259717
SY_VarRatioTest_4_1.stat	0.599259717
CO_AddNoise_1_kraskov1_4.ami_at_5	0.599176772
MF_armax_3_1_05_1.AR_1	0.599009804
CO_HistogramAMI_even_10bin.ami2	0.598834658
CO_Embed2_Basic_1.incircle_02	0.598815186
MF_ARMA_orders_1_6_1_4.std_all_aics	0.598674795
MF_FitSubsegments_arma_2_2_uniform_25_01.q_2_mean	0.598559788
MF_CompareTestSets_y_ss_best_uniform_25_01_1.stdrats_mean	0.598423445
MF_CompareTestSets_y_ss_best_uniform_25_01_1.stdrats_median	0.598158333
NL_TSTL_GPCorrSum2_n1_05_40_20_ac_fnnmar.robfit_a1	0.598108421
MF_GARCHfit_ar_P1_Q1.constanterr	0.597963854
CO_glscf_1_1_2	0.597962823
CO_AddNoise_1_gaussian.linfit_mse	0.597839668
FC_LocalSimple_mean3.ac1	0.597837296
SY_SlidingWindow_mom4_ent10_2	0.597711755
SP_Summaries_pgram_hamm.maxw	0.59740074
PP_ModelFit_ar_2.rmserrrat_d2	0.596950336
SY_SlidingWindow_mom4_ent10_1	0.596929071
CO_StickAngles_y.ac2_n	0.596924273
AC_nl_022	0.596872924
MF_steps_ahead_ar_best_6.ac1_4	0.596851139
CO_AddNoise_1_quantiles_10.ami_at_15	0.596779034
NL_TSTL_PoincareSection_max_mi.hboxcounts10	0.596723199
DN_OutlierInclude_n_001.mfexpa	0.59671757
FC_LocalSimple_median3.ac1	0.596584947
MF_StateSpace_n4sid_2_05_1.A_4	0.596494569
FC_Surprise_dist_20_2_q_500.mean	0.596370196
CO_AddNoise_1_gaussian.fitexpr2	0.596194739
SB_TransitionpAlphabet_40_1.meandiagfexp_rmse	0.596160845
CO_AddNoise_1_kraskov1_4.fitexprmse	0.596128515
MF_GP_hyperparameters_covSEiso_covNoise_1_200_first.rmserr	0.595882047
DN_Quantile_20	0.595703569
PH_Walker_biasprop_05_01.w_median	0.595698421
MF_ARMA_orders_1_6_1_4.meanstd_aicsp	0.595680021
MF_steps_ahead_ss_best_6.ac1_2	0.595646605
SB_TransitionpAlphabet_20_ac.mineigfexp_b	0.595537443
MF_GP_hyperparameters_covSEiso_covPeriodic_covNoise_1_200_first.rmserr	0.59551672
MF_arfit_1_8_sbc.aerr_max	0.595461506
MF_CompareTestSets_y_ar_4_rand_25_01_1.stdrats_mean	0.595202702
CO_Embed2_Basic_1.incircle_01	0.595013053
SY_DriftingMeann5.min	0.594833501
EX_MovingThreshold_01_002.stdkickf	0.594425633
MF_GARCHfit_ar_P1_Q2.constanterr	0.594414532
PH_Walker_prop_05.w_ac1	0.594349391
AC_nl_034	0.59430171
SC_FluctAnal_sign_2_dfa_50_2_logi.r1_resac1	0.594285769
CO_HistogramAMI_std2_2bin.ami1	0.594237446
SC_FluctAnal_2_dfa_50_3_logi.ssr	0.594171115
CP_ML_StepDetect_l1pwc_005.nsegments	0.594149202
FC_Surprise_T1_20_tau_m2quad_500.tstat	0.594073751
DN_RemovePoints_absclose_08_remove.std	0.593965988
DN_OutlierInclude_p_001.nfexpc	0.593867042
MF_GP_LocalPrediction_covSEiso_covNoise_5_3_10_beforeafter.maxmlik	0.593856175
MF_FitSubsegments_arma_2_2_uniform_25_01.q_2_min	0.593663333
DN_RemovePoints_max_08_saturate.ac3rat	0.593611394
CO_AddNoise_1_kraskov1_4.fitlinb	0.593577863
ST_LocalExtrema_l50.zcext	0.593513311
MF_steps_ahead_ar_2_6.ac1_2	0.593511099
DN_RemovePoints_max_08_saturate.mean	0.593490981
SY_LocalGlobal_unicg500.ac1	0.593255987
SC_FluctAnal_sign_2_dfa_50_2_logi.resac1	0.593165088
WL_cwt_db3_32.medianabsC	0.593129415
MF_CompareTestSets_y_ar_4_rand_25_01_1.ac1s_iqr	0.59311016
CO_Embed2_Shapes_tau_circle_01.median	0.593095944
PH_Walker_prop_05.w_std	0.593058433
CO_Embed2_Shapes_tau_circle_01.ac2	0.592963211
MF_CompareTestSets_y_ar_4_rand_25_01_1.stdrats_median	0.592868088
SB_MotifThree_diffquant.aaba	0.592573154
PH_Walker_momentum_5.w_max	0.592561897
CO_AddNoise_1_even_10.linfit_mse	0.592445867
CO_TranslateShape_rectangle_2_pts.std	0.592281824
WL_cwt_sym2_32.pover80	0.592132472
CO_RM_AMInformation_1	0.592099342
DN_RemovePoints_absclose_05_remove.std	0.591992723
CO_TranslateShape_rectangle_2_pts.fives	0.591912752
CO_TranslateShape_rectangle_2_pts.npatmode	0.591877016
DN_SimpleFit_sin1.rmse	0.591862765
MF_GP_hyperparameters_covSEiso_covPeriodic_covNoise_1_200_first.mabserr_std	0.591820291
CO_AddNoise_1_quantiles_10.fitexpr2	0.591786937
MF_StateSpace_n4sid_2_05_1.popt	0.591749027
CO_AddNoise_1_quantiles_10.ami_at_10	0.591584556
CO_glscf_2_5_3	0.591542356
AC_nl_13	0.591504368
CO_Embed2_Basic_1.parabup05	0.591045927
CP_ML_StepDetect_l1pwc_005.pshort_3	0.591039277
PP_ModelFit_ar_2.rmserrrat_d3	0.591025605
DN_OutlierInclude_p_001.nflrmse	0.590925197
CO_Embed2_Basic_tau.updiag01	0.590919904
DN_SimpleFit_gauss1_hsqrt.resAC1	0.590514679
CO_AddNoise_1_std1_10.fitexpr2	0.590482289
CO_TranslateShape_rectangle_2_pts.ones	0.59047165
CO_Embed2_Basic_tau.downdiag05	0.590446115
DN_Withinp_05	0.590244391
MF_steps_ahead_ar_best_6.ac1_3	0.590135585
EN_mse_1-10_2_015.meanch	0.589965663
DN_Withinp_10	0.589960619
EN_DistributionEntropy_hist_auto_005	0.589786367
MF_GP_LocalPrediction_covSEiso_covNoise_10_3_20_randomgap.stdmlik	0.589703124
CO_HistogramAMI_even_5bin.ami2	0.589675785
SC_FluctAnal_2_iqr_50_logi.linfitint	0.589474757
CO_AddNoise_1_std1_10.ami_at_20	0.589471905
CO_Embed2_Basic_1.parabdown05	0.589445657
CO_Embed2_Shapes_tau_circle_01.ac1	0.589247103
MF_StateSpace_n4sid_1_05_1.acmnd0	0.589230957
CO_HistogramAMI_std2_2bin.ami2	0.589149762
MF_StateSpace_n4sid_2_05_1.ac3n	0.589087899
SY_SlidingWindow_mom4_ent10_10	0.588965911
SP_Summaries_pgram_hamm.linfitloglog_hf_a2	0.588965305
CO_AddNoise_1_kraskov1_4.fitexpa	0.588959946
FC_Surprise_T2_100_5_q_500.std	0.588809156
SB_MotifThree_diffquant.ccbc	0.588771
IN_AutoMutualInfoStats_diff_20_kraskov1_4.pcrossmean	0.58871989
IN_AutoMutualInfoStats_40_kraskov1_4.ami1	0.588640581
CO_FirstMax_mi-hist_10	0.588608545
NL_TSTL_PoincareSection_max_mi.maxds	0.588559846
SB_MotifThree_diffquant.cbcc	0.588542928
PP_Compare_rav4.kscn_olapint	0.588498476
CP_ML_StepDetect_l1pwc_10.pshort_3	0.58841302
MF_arfit_1_8_sbc.A1	0.588329021
SC_FluctAnal_2_dfa_50_0_logi.r1_ssr	0.588305813
NL_TSTL_FractalDimensions_5_20_02_1_10_0_32_ac_fnnmar.rangeq	0.588225474
CO_HistogramAMI_std2_5bin.ami1	0.588138981
DN_FitKernelSmoothzscore.max	0.588038193
DN_FitKernelSmoothraw.max	0.588038193
SB_BinaryStats_diff.stdstretch0	0.587977502
MF_arfit_1_8_sbc.maxA	0.58785792
CO_Embed2_Basic_1.parabup01	0.587817879
SP_Summaries_welch_rect.maxw	0.587812168
SP_Summaries_fft.maxw	0.587812168
SB_BinaryStats_diff.stdstretch1	0.587440239
SC_FluctAnal_2_dfa_50_2_logi.r1_alpha	0.587252874
SB_MotifThree_diffquant.cccc	0.587183569
MF_FitSubsegments_arma_2_2_uniform_25_01.q_2_std	0.587111179
FC_LoopLocalSimple_mean.ac1_stdn	0.586784485
MF_steps_ahead_ar_best_6.ac1_2	0.586638636
CO_Embed2_Basic_1.parabdown01	0.586355361
CO_RM_AMInformation_2	0.586288099
WL_cwt_db3_32.maxonmed_ssc	0.586085499
MF_ARMA_orders_1_6_1_4.meanstd_aicsq	0.586068679
CO_AutoCorrShape_drown.meanacf	0.586041806
SB_MotifThree_diffquant.bcbc	0.585965222
EN_SampEn_5_02_diff1.meanchsampen	0.585760007
SB_MotifThree_diffquant.cbc	0.585713051
SB_MotifThree_diffquant.aaaa	0.585633022
SB_MotifThree_diffquant.aba	0.585588458
IN_AutoMutualInfoStats_40_kraskov1_4.stdami	0.585554607
FC_LocalSimple_mean2.ac1	0.585496837
WL_cwt_db3_32.stat_2_m_s	0.585368093
MF_FitSubsegments_arma_2_2_uniform_25_01.q_1_std	0.58535546
WL_cwt_sym2_32.stat_5_s_m	0.585314852
DN_OutlierInclude_p_001.mfexpa	0.585233696
CO_HistogramAMI_std2_10bin.ami1	0.585192745
WL_cwt_sym2_32.stat_2_m_s	0.585145839
SB_MotifThree_diffquant.baba	0.585111419
DN_RemovePoints_absclose_01_remove.std	0.584962732
SB_MotifThree_diffquant.abaa	0.584749499
MF_FitSubsegments_arma_2_2_uniform_25_01.p_2_max	0.584545102
CO_HistogramAMI_even_5bin.ami1	0.584296778
FC_LoopLocalSimple_mean.stderr_peaksize	0.584279034
MF_GP_LocalPrediction_covSEiso_covNoise_10_3_20_frombefore.stdmlik	0.584178565
CO_AddNoise_1_quantiles_10.ami_at_5	0.584146306
CO_StickAngles_y.ac2_all	0.58402272
CO_AddNoise_ac_quantiles_10.pdec	0.583841545
DN_RemovePoints_absfar_01_saturate.ac3diff	0.583802953
WL_cwt_sym2_32.maxonmed_ssc	0.583541788
SB_TransitionMatrix_51.TD1	0.583524601
SB_TransitionpAlphabet_40_1.meandiagfexp_b	0.583354262
SB_MotifTwo_diff.uuuu	0.583133242
DN_CompareKSFit_norm.olapint	0.583071759
SY_DriftingMeann10.min	0.583030154
SY_SlidingWindow_s_ent10_2	0.582612354
SB_MotifThree_diffquant.bccc	0.582604375
MF_arfit_1_8_sbc.aerr_mean	0.582572848
CO_HistogramAMI_std2_5bin.ami2	0.582515733
AC_nl_135	0.582501279
MF_FitSubsegments_arma_2_2_uniform_25_01.p_2_std	0.582317642
SB_MotifThree_diffquant.abab	0.582295359
WL_cwt_db3_32.stat_5_s_m	0.582281686
SB_MotifTwo_diff.dddd	0.582267397
MF_AR_arcov_3.a4	0.58220443
ST_LocalExtrema_l100.zcext	0.582004694
AC_nl_12345	0.581985947
CO_Embed2_tau.eucds3	0.581719736
SB_MotifThree_diffquant.cbcb	0.581686779
CO_AddNoise_1_quantiles_10.fitlinb	0.581377964
IN_AutoMutualInfoStats_40_kraskov1_4.ami2	0.581340358
CO_TranslateShape_circle_25_pts.mean	0.581184756
IN_AutoMutualInfoStats_diff_20_gaussian.pcrossq90	0.580667262
CO_AddNoise_1_kraskov1_4.linfit_mse	0.579968696
SY_SpreadRandomLocal_200_100.stdkurt	0.57975725
CO_HistogramAMI_std2_10bin.ami2	0.579700136
MF_AR_arcov_5.a5	0.579656202
CO_Embed2_tau.eucds5	0.579604498
WL_coeffs_db3_4.med_coeff	0.579492279
ST_FitPolynomial_2	0.579214395
SC_FluctAnal_2_iqr_50_logi.r1_se1	0.579151138
CO_TranslateShape_circle_15_pts.mean	0.579048593
SB_TransitionMatrix_51.TD5	0.579039827
EN_mse_1-10_2_015.sampen_s10	0.579014118
MF_GP_hyperparameters_covSEiso_covPeriodic_covNoise_1_200_first.std_S_data	0.579002057
WL_fBM.p3	0.578911424
NL_TSTL_ReturnTime_5_1_40_n1_1_8.iqr	0.578887013
MF_GP_LocalPrediction_covSEiso_covNoise_10_3_20_frombefore.meanlogh1	0.578881823
FC_Surprise_T1_10_tau_m2quad_500.tstat	0.57887956
WL_cwt_sym2_32.stat_5_m_s	0.578783778
WL_cwt_db3_32.stat_5_m_s	0.578620911
MF_GARCHfit_ar_P1_Q2.stde_ac2	0.578377213
MF_GARCHfit_ar_P1_Q1.stde_ac2	0.578348318
CO_Embed2_AngleTau_50.ac1_thetaac1	0.57832383
MF_GP_hyperparameters_covSEiso_covNoise_1_200_first.std_S_data	0.578236419
CO_HistogramAMI_std1_2bin.ami1	0.578222285
SB_MotifThree_diffquant.aaab	0.57819647
SY_SlidingWindow_s_ent10_1	0.578163918
EN_MS_LZcomplexity_3_diff	0.578037345
PP_Compare_diff2.statav4	0.577966263
SP_Summaries_fft.numPromPeaks_5	0.577953198
SP_Summaries_welch_rect.numPromPeaks_5	0.577953198
MF_steps_ahead_arma_3_1_6.maxdiffrms	0.577866174
DN_OutlierInclude_p_001.stdrfexpa	0.577813962
MF_armax_3_1_05_1.p3_5	0.577700095
CO_HistogramAMI_quantiles_10bin.ami1	0.577401405
DN_OutlierInclude_n_001.stdrfexpa	0.577354337
WL_cwt_sym2_32.pover98	0.577245823
CO_AddNoise_1_quantiles_10.fitexpa	0.577135658
CO_AddNoise_1_std1_10.ami_at_15	0.576976093
SB_MotifThree_diffquant.baaa	0.576850112
NL_TSTL_LargestLyap_n1_01_001_3_1_4.maxp	0.576825746
CO_TranslateShape_circle_15_pts.npatmode	0.576782146
CO_TranslateShape_circle_15_pts.threes	0.576782146
EN_MS_LZcomplexity_5_diff	0.576637398
NL_TSTL_LargestLyap_n1_01_001_3_1_4.expfit_a	0.576472856
SB_MotifThree_diffquant.cccb	0.576450092
EN_MS_LZcomplexity_8_diff	0.576093143
CO_AddNoise_1_kraskov1_4.ami_at_20	0.576032777
SC_FluctAnal_mag_2_dfa_50_2_logi.meanssr	0.57581829
NL_MS_nlpe_2_mi.ac1n	0.575623743
EN_MS_LZcomplexity_4_diff	0.575583884
MF_FitSubsegments_arma_2_2_uniform_25_01.p_1_std	0.575530547
NL_TSTL_ReturnTime_10_1_1_n1_ac_8.phisthistmin	0.575511783
EN_mse_1-10_2_015.maxScale	0.575441658
SB_TransitionMatrix_41.TD1	0.575403353
EN_MS_LZcomplexity_6_diff	0.575277696
SY_RangeEvolve.totnuq	0.575139242
AC_nl_1234	0.575134504
CO_AddNoise_1_std1_10.fitlinb	0.574962149
EN_MS_LZcomplexity_9_diff	0.574931925
AC_nl_014	0.574860367
CO_HistogramAMI_std1_5bin.ami1	0.574834906
SY_SlidingWindow_s_ent10_10	0.574704351
EN_MS_LZcomplexity_7_diff	0.574583276
NL_MS_nlpe_2_mi.dwts	0.574542162
CO_Embed2_Basic_tau.parabup01	0.574495158
DN_RemovePoints_min_08_saturate.ac3rat	0.574475137
SC_FluctAnal_2_iqr_50_logi.prop_r1	0.574371465
SC_FluctAnal_2_iqr_50_logi.logtausplit	0.574356488
CP_ML_StepDetect_l1pwc_02.E	0.574347379
CO_HistogramAMI_std1_10bin.ami1	0.574263055
EN_MS_LZcomplexity_10_diff	0.574148349
CO_AddNoise_1_std1_10.ami_at_5	0.574114919
ST_FitPolynomial_4	0.574029678
NL_TSTL_GPCorrSum2_n1_05_40_20_ac_fnnmar.robfitresmeanabs	0.573945063
PH_Walker_momentum_2.w_ac2	0.573917578
CO_AddNoise_1_std1_10.fitexpa	0.573832488
MF_CompareAR_1_10_05.meandiff	0.573660325
CO_HistogramAMI_std1_2bin.ami2	0.573601937
AC_nl_24	0.573328499
CO_HistogramAMI_quantiles_10bin.ami2	0.57292252
MF_GP_LocalPrediction_covSEiso_covNoise_10_3_20_randomgap.maxmlik	0.572839019
WL_cwt_db3_32.stat_5_s_s	0.57277788
CO_AddNoise_1_quantiles_10.fitexprmse	0.572692513
SB_TransitionMatrix_51.stdeigcov	0.572594142
AC_nl_035	0.572562501
CO_AddNoise_1_std1_10.ami_at_10	0.572527507
CO_AddNoise_ac_kraskov1_4.fitlinb	0.572370306
TSTL_localdensity_5_40_ac_fnnmar.ac5den	0.57223621
NL_TSTL_GPCorrSum2_n1_05_100_20_ac_fnnmar.robfitresmeanabs	0.572231103
SB_TransitionMatrix_51.maxeigcov	0.572230246
SB_TransitionMatrix_41.TD4	0.572012264
CO_TranslateShape_circle_25_pts.fives	0.571976936
CO_TranslateShape_circle_25_pts.npatmode	0.571976936
MF_CompareAR_1_10_all.meandiff	0.571876463
MD_polvar_1_3	0.57186212
EN_rpde_3_1.meanNonZero	0.571799826
DN_RemovePoints_min_01_saturate.mean	0.571586895
SB_TransitionMatrix_51.sumdiagcov	0.571552683
SB_MotifThree_diffquant.bbcc	0.571533981
SB_TransitionpAlphabet_40_1.trcovfexp_rmse	0.571280013
SB_MotifThree_diffquant.baab	0.571226037
MF_StateSpace_n4sid_2_05_1.ac3	0.571216032
SB_MotifThree_diffquant.aabb	0.571208944
NL_TSTL_GPCorrSum2_n1_05_100_20_ac_fnnmar.robfit_s	0.571155517
SB_TransitionpAlphabet_40_1.mineigfexp_rmse	0.571059956
SB_TransitionMatrix_51.ondiag	0.571054877
SB_MotifThree_quantile.abbb	0.571053743
CO_Embed2_Basic_1.updiag05	0.570992716
PP_Compare_diff2.swms5_1	0.570723272
MD_polvar_1_4	0.570666053
MD_polvar_1_5	0.570656441
SY_VarRatioTest_24682468_00001111.maxstat	0.570425827
CO_AddNoise_1_kraskov1_4.pdec	0.570339164
CO_HistogramAMI_quantiles_5bin.ami1	0.570305233
MD_polvar_1_6	0.570211338
FC_Surprise_T1_10_1_m2quad_500.tstat	0.570197367
SB_MotifThree_diffquant.ccc	0.570149587
EN_MS_LZcomplexity_2_diff	0.570071735
SB_MotifTwo_diff.uuu	0.570040931
AC_nl_003	0.57001004
CO_HistogramAMI_std1_5bin.ami2	0.569962733
NL_MS_nlpe_2_mi.p4_5	0.569905682
CO_Embed2_Basic_1.incircle_3	0.569896271
MF_StateSpace_n4sid_2_05_1.ac2n	0.569830343
CO_AddNoise_1_kraskov1_4.fitexpr2	0.569787285
FC_Surprise_dist_5_2_udq_500.std	0.569717858
SB_MotifTwo_diff.ddd	0.56962679
SB_TransitionMatrix_41.stdeigcov	0.569576775
SB_TransitionpAlphabet_40_1.stdeigfexp_b	0.569495981
SB_MotifThree_diffquant.bbaa	0.569401549
DN_RemovePoints_absfar_01_saturate.ac2diff	0.569348854
CO_HistogramAMI_std1_10bin.ami2	0.569319484
SB_TransitionMatrix_41.maxeigcov	0.569211931
SB_MotifThree_diffquant.hhhh	0.569099343
WL_cwt_sym2_32.stat_5_s_s	0.569058859
NL_TSTL_GPCorrSum2_n1_05_40_20_ac_fnnmar.robfitresmeansq	0.569026474
CO_Embed2_Basic_1.updiag01	0.56898638
SY_VarRatioTest_24682468_00001111.meanstat	0.568908956
NL_TSTL_GPCorrSum2_n1_05_40_20_ac_fnnmar.robfit_s	0.568905353
SB_MotifThree_diffquant.aaa	0.568768439
CO_AddNoise_1_std1_10.fitexprmse	0.56867787
PH_ForcePotential_sine_3_05_1.pcross	0.568645776
CO_HistogramAMI_even_2bin.ami2	0.568318967
MF_StateSpace_n4sid_2_05_1.ac1n	0.568155036
CO_CompareMinAMI_even_2_80.nlocmax	0.568144088
SB_MotifThree_quantile.bbba	0.568135292
MF_GP_LocalPrediction_covSEiso_covNoise_5_3_10_beforeafter.meanlogh1	0.568055246
SB_TransitionMatrix_41.sumdiagcov	0.567957065
CO_AddNoise_1_quantiles_10.linfit_mse	0.567953644
EN_DistributionEntropy_ks__03	0.567579001
EN_DistributionEntropy_raw_ks__03	0.567579001
SB_TransitionMatrix_41.ondiag	0.567523507
MF_armax_3_1_05_1.acmnd0	0.567358303
SP_Summaries_welch_rect.linfitloglog_hf_a2	0.567341886
SP_Summaries_fft.linfitloglog_hf_a2	0.567288343
SB_MotifThree_quantile.aaa	0.567275883
CO_AddNoise_1_std1_10.linfit_mse	0.567141861
SB_MotifThree_diffquant.bccb	0.567091252
CP_ML_StepDetect_l1pwc_10.E	0.567034894
SB_BinaryStats_iqr.diff21stretch1	0.566828276
SB_MotifThree_quantile.ccc	0.566413463
MF_StateSpace_n4sid_2_05_1.ac1diff	0.566299575
FC_LocalSimple_meantau.sws	0.566204067
PD_PeriodicityWang.th2	0.566185639
SB_MotifThree_quantile.bbbc	0.566057312
CO_StickAngles_y.ac2_p	0.56601424
WL_dwtcoeff_db3_5.noisestd_l4	0.565988302
SB_BinaryStats_iqr.meanstretch0	0.565963225
SB_BinaryStats_iqr.meanstretch1	0.565948322
WL_cwt_sym2_32.pover90	0.565806369
CO_HistogramAMI_even_2bin.ami1	0.565609769
SB_MotifThree_quantile.aa	0.56557276
CO_HistogramAMI_quantiles_5bin.ami2	0.565542119
EN_DistributionEntropy_hist_auto_002	0.565276524
NL_MS_fnn_1_10_mi_5_1.stdpfnn	0.565179601
MF_CompareTestSets_y_ar_best_uniform_25_01_1.ac1s_iqr	0.56515706
SB_MotifThree_quantile.cc	0.564999579
WL_coeffs_db3_2.wb10m	0.564950393
WL_coeffs_db3_2.wb1m	0.564915929
DN_RemovePoints_absfar_08_remove.ac3diff	0.564898596
SB_MotifThree_quantile.cbbb	0.564803536
FC_Surprise_T2_100_5_q_500.uq	0.564296555
SB_TransitionMatrix_31.ondiag	0.564259998
CO_StickAngles_y.ac1_n	0.564239066
DN_Quantile_30	0.564164416
SB_MotifThree_diffquant.bcc	0.564122307
CO_FirstMax_mi-hist_5	0.564030944
WL_cwt_db3_32.pover80	0.563933282
SB_TransitionpAlphabet_40_1.mineigfexp_b	0.563708257
SB_TransitionMatrix_31.sumdiagcov	0.563630434
CO_StickAngles_y.ac1_all	0.563450016
EN_Randomize_dyndist.sampen2_015diff	0.563202387
FC_Surprise_dist_100_4_q_500.mean	0.563165204
CO_glscf_2_2_3	0.563094215
NL_TSTL_LargestLyap_n1_01_001_3_mi_fnnmar.expfit_rmse	0.563079438
SB_MotifThree_diffquant.aab	0.563037044
SB_MotifThree_diffquant.hhh	0.562952811
EN_Randomize_permute.sampen2_015diff	0.562924771
SB_MotifThree_quantile.aaaa	0.562922771
SB_MotifTwo_diff.hhhh	0.562900422
NL_TSTL_GPCorrSum2_n1_05_100_20_ac_fnnmar.robfitresmeansq	0.562825086
EN_Randomize_statdist.sampen2_015diff	0.562699642
SC_FluctAnal_mag_2_dfa_50_2_logi.stdssr	0.562666852
CO_StickAngles_y.tau_n	0.562625778
MF_CompareTestSets_y_ss_best_uniform_25_01_1.ac1s_iqr	0.562579453
ST_FitPolynomial_3	0.562331247
EN_Randomize_dyndist.xcn1fexpr2	0.562260407
NL_TSTL_dimensions_50_ac_fnnmar.scr_co_mopt_minbad	0.5621412
NW_VisibilityGraph_norm.ol90	0.56210032
CO_glscf_1_10_tau	0.562019006
SB_MotifThree_quantile.cccc	0.561969557
SB_MotifThree_diffquant.baa	0.56193992
CO_StickAngles_y.tau_all	0.561787995
DN_RemovePoints_min_05_saturate.ac1rat	0.561692644
SY_SlidingWindow_s_ent5_10	0.561482825
MF_GARCHfit_ar_P1_Q2.stde_sbc1	0.561477234
NL_TSTL_FractalDimensions_2_100_02_1_5_10_32_ac_5.meanDq	0.56145941
MF_GARCHfit_ar_P1_Q1.stde_sbc1	0.561059247
MF_GARCHfit_ar_P1_Q2.maxlbqpval_stde2	0.560899766
MF_GARCHfit_ar_P1_Q2.lbq_max_diff_p	0.560899766
NL_TSTL_ReturnTime_10_1_1_n1_ac_8.max	0.560790765
NL_TSTL_FractalDimensions_2_100_02_1_5_10_32_ac_5.meanq	0.560701763
CO_StickAngles_y.ac1_p	0.560691646
PH_Walker_biasprop_05_01.w_max	0.560664615
FC_LocalSimple_mean2.taures	0.560652417
MF_GP_LocalPrediction_covSEiso_covNoise_10_3_20_frombefore.maxmlik	0.560490917
CO_Embed2_AngleTau_50.min_thetaac2	0.560395354
SB_TransitionMatrix_51.TD2	0.560323244
PH_Walker_momentum_5.w_std	0.560273679
CO_AddNoise_ac_gaussian.fitexpr2	0.560247234
SB_MotifTwo_mean.uu	0.560238218
SB_MotifThree_quantile.bb	0.560108827
SB_TransitionMatrix_31.mineig	0.560033899
SB_MotifThree_diffquant.ccbb	0.559585845
MF_GARCHfit_ar_P1_Q2.maxenglepval_stde	0.559568715
MF_GARCHfit_ar_P1_Q2.engle_max_diff_p	0.559568715
MF_steps_ahead_ss_best_6.rmserr_1	0.559394905
MF_ExpSmoothing_05_best.ac3	0.559316394
SB_MotifThree_diffquant.ccb	0.559313974
MF_GARCHfit_ar_P1_Q1.maxlbqpval_stde2	0.559175146
MF_GARCHfit_ar_P1_Q1.lbq_max_diff_p	0.559175146
SY_SpreadRandomLocal_200_100.meanstd	0.559135086
SB_MotifTwo_median.uu	0.559087693
CO_StickAngles_y.tau_p	0.559086017
SB_TransitionMatrix_21.mineig	0.559082886
SB_TransitionMatrix_21.ondiag	0.559082885
SB_MotifTwo_median.dd	0.559077907
AC_nl_045	0.558974283
SB_MotifTwo_mean.uuu	0.558739686
MF_CompareTestSets_y_ss_2_uniform_25_01_1.ac1s_iqr	0.558690059
PP_Compare_diff1.gauss1_kd_resruns	0.558561817
SB_MotifTwo_median.ddd	0.55846208
SB_TransitionMatrix_41.TD2	0.558404962
SB_TransitionMatrix_51.TD4	0.558276192
SB_MotifTwo_diff.hhh	0.55813648
MF_armax_1_1_05_1.acsnd0	0.558025125
SB_MotifTwo_median.uuu	0.558024134
AC_nl_14	0.558007977
MF_armax_3_1_05_1.p5_5	0.557598698
MF_GARCHfit_ar_P1_Q1.engle_max_diff_p	0.557595648
MF_GARCHfit_ar_P1_Q1.maxenglepval_stde	0.557595648
SC_FluctAnal_2_endptdiff_50_logi.logtausplit	0.557441023
SC_FluctAnal_2_endptdiff_50_logi.prop_r1	0.557389141
SB_TransitionMatrix_21.sumdiagcov	0.557161924
SC_FluctAnal_2_rsrangefit_50_1_logi.ssr	0.557003781
AC_nl_246	0.55693426
PH_Walker_prop_09.res_ac1	0.556901469
NL_TISEAN_fnn_1_10_005.stdpfnn	0.556800532
NL_TISEAN_fnn_mi_10_005.stdpfnn	0.556681947
CO_HistogramAMI_quantiles_2bin.ami1	0.556644599
NL_TSTL_dimensions_50_ac_fnnmar.scr_bc_mopt_meanabsres	0.556643223
SB_TransitionMatrix_41.TD3	0.55641789
CO_TranslateShape_rectangle_2_pts.statav4_s	0.556316034
SB_TransitionpAlphabet_20_ac.symd_risept	0.556161569
MF_GP_hyperparameters_covSEiso_covNoise_1_200_resample.rmserr	0.555768099
MF_ExpSmoothing_05_best.ac3n	0.555735861
ST_MomentCorr_002_02_mean_std_sqrt.mi	0.555702403
MF_FitSubsegments_arma_2_2_uniform_25_01.p_1_max	0.555632838
SB_MotifTwo_mean.ddd	0.555603342
CO_Embed2_Basic_tau.incircle_3	0.555394781
SB_TransitionMatrix_51.TD3	0.555292872
SB_BinaryStats_mean.meanstretch1	0.555248777
NL_TSTL_dimensions_50_ac_fnnmar.scr_bc_mopt_meansqres	0.555004789
TSTL_localdensity_5_40_ac_2.ac3den	0.554836056
SY_SpreadRandomLocal_100_100.meanstd	0.554686657
SB_MotifThree_quantile.bbb	0.554348724
PP_Compare_resample_2_1.gauss1_kd_rmse	0.554095703
SB_BinaryStats_iqr.stdstretch1	0.553969026
FC_Surprise_T2_20_2_udq_500.max	0.553835719
CO_StickAngles_y.q99_all	0.553811237
SB_MotifTwo_mean.dd	0.553753525
SB_BinaryStats_iqr.longstretch1	0.553726779
CO_glscf_1_2_3	0.553545956
SC_FluctAnal_2_iqr_50_logi.r1_se2	0.553529565
SB_BinaryStats_mean.meanstretch0	0.553426767
WL_coeffs_db3_2.wb25m	0.552852105
FC_LocalSimple_median7.sws	0.552298846
NL_MS_nlpe_fnn_mi.ac1n	0.552276783
SB_MotifTwo_mean.uuuu	0.552249654
EX_MovingThreshold_01_002.stdq	0.552213843
SB_MotifTwo_median.dddd	0.552140056
CO_StickAngles_y.q99_n	0.551873957
CO_HistogramAMI_quantiles_2bin.ami2	0.551746831
MF_StateSpace_n4sid_2_05_1.ftbth	0.551731581
SY_SlidingWindow_mom4_ent5_2	0.551636931
SB_MotifTwo_median.uuuu	0.55163048
DN_Quantile_10	0.551532221
EN_rpde_3_ac.maxRPD	0.55121459
IN_AutoMutualInfoStats_diff_20_gaussian.ami14	0.551047211
EN_Randomize_dyndist.ac3fexpa	0.550749636
FC_Surprise_dist_50_3_q_500.mean	0.550268655
EN_Randomize_statdist.ac3fexpa	0.549964493
CO_Embed2_tau.hist10std	0.549916368
SB_MotifTwo_mean.dddd	0.54990554
FC_Surprise_dist_5_1_m2quad_500.tstat	0.549837975
SB_TransitionMatrix_4ac.mineig	0.549790079
AC_nl_33	0.549588198
SC_FluctAnal_2_std_50_logi.r1_se1	0.549440547
AC_3	0.549269162
MF_steps_ahead_ar_2_6.maxdiffrms	0.549193972
CO_FirstMin_ac	0.548673861
CO_AddNoise_ac_kraskov1_4.fitexpa	0.548570681
PP_Compare_medianf10.kscn_olapint	0.548518367
NL_embed_PCA_ac_3.std	0.548429013
SY_SlidingWindow_s_ent5_2	0.548409283
CO_tc3_3.denom	0.548378787
EN_Randomize_permute.ac3fexpa	0.548187869
SY_SlidingWindow_s_sampen10_10	0.548075639
NL_TISEAN_fnn_ac_10_005.stdpfnn	0.547746268
SY_SlidingWindow_mom4_ent5_10	0.547686034
EN_mse_1-10_2_015.sampen_s9	0.547642262
SB_TransitionMatrix_41.mineig	0.54742498
SB_MotifThree_quantile.bbbb	0.547346494
PP_Compare_diff2.gauss1_kd_resruns	0.547057898
MF_steps_ahead_ss_best_6.maxdiffrms	0.546975014
EN_DistributionEntropy_ks__02	0.546947554
EN_DistributionEntropy_raw_ks__02	0.546947554
FC_LocalSimple_lfit4.swm	0.546786105
SY_VarRatioTest_24682468_00001111.minstat	0.546654071
NL_embed_PCA_ac_3.top2	0.54664748
EN_DistributionEntropy_hist_10_03	0.546280492
NL_TISEAN_c1_1_1_7_002_05.bestgoodness	0.546025218
DN_RemovePoints_min_05_saturate.ac2rat	0.545897468
MF_steps_ahead_ar_best_6.rmserr_1	0.545860705
SY_SlidingWindow_mom3_sampen10_10	0.545661045
CO_Embed2_Basic_1.ratdiag05	0.545605343
IN_AutoMutualInfoStats_40_gaussian.ami3	0.545000975
FC_Surprise_dist_100_4_q_500.uq	0.544927282
NL_TSTL_PoincareSection_max_1.pwithin1	0.544764413
NL_embed_PCA_ac_3.range	0.544552543
SY_VarRatioTest_2_1.stat	0.54454785
FC_LocalSimple_mean1.ac1	0.544529502
MF_GARCHfit_ar_P1_Q2.minlbqpval_stde2	0.544479469
CP_ML_StepDetect_l1pwc_10.nsegments	0.544454678
EN_Randomize_statdist.sampen2_015fexprmse	0.544424686
CO_Embed2_Basic_1.ratdiag01	0.544367482
NL_MS_nlpe_fnn_mi.ftbth	0.543621203
EN_rpde_3_1.maxRPD	0.543580827
CO_HistogramAMI_even_10bin.ami3	0.543387285
EN_Randomize_dyndist.sampen2_015fexprmse	0.543141675
NL_MS_fnn_1_10_mi_5_1.max1stepchange	0.543037588
AC_nl_033	0.543016251
EX_MovingThreshold_1_002.stdkickf	0.542748057
IN_AutoMutualInfoStats_diff_20_gaussian.pcrossmean	0.542747792
MF_GARCHfit_ar_P1_Q2.minenglepval_stde	0.542653979
CO_AddNoise_ac_even_10.ami_at_10	0.542308818
FC_LocalSimple_mean1.taures	0.542304857
ST_MomentCorr_002_02_mean_std_sqrt.absR	0.542227801
PH_Walker_prop_05.w_ac2	0.541982134
WL_cwt_sym2_32.pover95	0.541953776
CO_AddNoise_ac_std1_10.ami_at_5	0.541905093
CO_glscf_1_1_3	0.541784596
FC_Surprise_T2_100_5_q_500.median	0.541747596
NL_embed_PCA_ac_3.perc_1	0.541336509
MF_GARCHfit_ar_P1_Q2.lbq_pval_stde_1	0.540912094
EN_Randomize_dyndist.sampen2_015hp	0.540825099
ST_MomentCorr_002_02_mean_std_sqrt.R	0.540751397
IN_AutoMutualInfoStats_40_gaussian.pcrossmedian	0.540211155
MF_GARCHfit_ar_P1_Q1.lbq_pval_stde_1	0.54000837
CP_ML_StepDetect_l1pwc_005.E	0.539895449
FC_LocalSimple_meantau.ac1	0.539860649
CO_Embed2_tau.eucds4	0.539507751
NL_TSTL_dimensions_50_ac_fnnmar.co_minscalingexp	0.53937992
SY_SlidingWindow_s_ent2_10	0.539037331
MF_GARCHfit_ar_P1_Q1.minlbqpval_stde2	0.539034136
MF_GARCHfit_ar_P1_Q2.stde_p1_5	0.539015353
MF_GARCHfit_ar_P1_Q1.stde_p1_5	0.539000398
SB_TransitionpAlphabet_40_1.trcovfexp_a	0.538766273
SB_MotifThree_diffquant.ccca	0.538525257
MF_AR_arcov_2.res_AC2	0.538349555
EN_SampEn_5_01_diff1.meanchsampen	0.538287983
NW_VisibilityGraph_norm.evnlogL	0.538281962
FC_Surprise_dist_100_5_q_500.uq	0.538046284
EN_Randomize_dyndist.xc1fexpr2	0.537688845
PD_PeriodicityWang.th7	0.537672147
SY_SlidingWindow_s_ent5_1	0.537221274
MF_GARCHfit_ar_P1_Q1.minenglepval_stde	0.537109844
MF_GARCHfit_ar_P1_Q2.lbq_mean_diff_p	0.536492304
SB_MotifThree_diffquant.hh	0.53630308
PH_Walker_biasprop_05_01.w_std	0.536294966
SC_FluctAnal_2_dfa_50_1_2_logi.meanssr	0.536269864
SC_FluctAnal_2_dfa_50_1_logi.r1_se1	0.536122649
MF_GARCHfit_ar_P1_Q1.lbq_mean_diff_p	0.535929932
MF_StateSpace_n4sid_1_05_1.popt	0.535925292
MF_steps_ahead_ss_best_6.mabserr_1	0.53591981
CO_StickAngles_y.q99_p	0.535581756
MF_steps_ahead_ss_best_6.rmserr_2	0.535543176
FC_Surprise_dist_100_5_q_500.mean	0.535528093
FC_Surprise_T1_100_5_udq_500.tstat	0.535159526
FC_Surprise_dist_100_4_q_500.tstat	0.535091822
AC_nl_025	0.535020026
NL_TSTL_PoincareSection_max_1.pwithin2	0.534880518
IN_AutoMutualInfoStats_diff_20_gaussian.ami20	0.534766189
MF_GARCHfit_ar_P1_Q2.engle_mean_diff_p	0.534686038
FC_Surprise_T1_100_5_udq_500.mean	0.534485998
SB_MotifTwo_diff.hh	0.534415976
MF_CompareTestSets_y_ar_4_rand_25_01_1.ac1s_std	0.534227566
MF_GARCHfit_ar_P1_Q1.engle_mean_diff_p	0.534134793
NL_TSTL_FractalDimensions_2_100_02_1_5_10_32_ac_5.linfit_b	0.533911946
PP_Compare_resample_2_1.kscn_adiff	0.533896144
CO_Embed2_tau.stdb4	0.533705552
FC_Surprise_dist_50_3_q_500.min	0.533690822
DN_OutlierInclude_abs_001.stdrflb	0.533543965
PH_Walker_biasprop_01_05.w_std	0.53349055
SB_MotifThree_diffquant.aaac	0.533481118
SY_SlidingWindow_mom4_ent5_1	0.533471757
FC_LocalSimple_lfit2.ac2	0.533136361
MF_AR_arcov_4.a4	0.533054866
AC_nl_004	0.532976388
SB_MotifThree_diffquant.caaa	0.532913705
SY_SlidingWindow_mom3_sampen10_2	0.532899607
SB_MotifTwo_diff.duuu	0.532854925
SB_MotifTwo_diff.uuud	0.53284445
NL_embed_PCA_1_10.std	0.53234616
IN_AutoMutualInfoStats_diff_20_kraskov1_4.pcrossq90	0.532124414
SC_FluctAnal_2_dfa_50_1_logi.se1	0.532070145
SC_FluctAnal_2_dfa_50_1_logi.se2	0.532070145
NL_embed_PCA_mi_10.nto50	0.532017629
SB_MotifThree_diffquant.accc	0.531920226
SB_MotifThree_diffquant.aa	0.531791254
WL_coeffs_db3_1.wb10m	0.53179055
NL_TSTL_LargestLyap_n1_01_001_3_1_4.to05max	0.531449032
NW_VisibilityGraph_horiz.kac2	0.531213698
SY_SpreadRandomLocal_50_100.stdskew	0.531053601
FC_LocalSimple_lfit4.ac2	0.530903276
SB_MotifTwo_diff.uddd	0.530618042
SB_MotifTwo_diff.dddu	0.53057538
PH_Walker_prop_11.res_ac1	0.530541932
SY_SlidingWindow_mom4_sampen2_10	0.530421449
SB_MotifTwo_diff.uu	0.530421065
SY_SlidingWindow_s_sampen10_2	0.530372801
SB_MotifThree_diffquant.cc	0.5303671
CO_AddNoise_1_even_10.fitexpr2	0.530094751
NL_TSTL_ReturnTime_5_1_40_n1_1_8.pzeros	0.529829973
AC_nl_046	0.529809691
MF_armax_3_1_05_1.ac2	0.529764637
CO_AddNoise_1_std1_10.pdec	0.529454232
DN_RemovePoints_max_08_saturate.std	0.529219677
WL_coeffs_db3_2.wb50m	0.529137924
FC_Surprise_dist_5_tau_m2quad_500.tstat	0.529086768
MF_arfit_1_8_sbc.mintau	0.528914582
ST_MomentCorr_002_02_median_iqr_abs.mi	0.528832654
SB_BinaryStats_diff.meanstretch1	0.528709689
NL_TSTL_GPCorrSum2_n1_05_100_20_ac_fnnmar.maxlnCr	0.528615867
FC_Surprise_T1_100_4_q_500.std	0.528469816
CO_HistogramAMI_even_5bin.ami3	0.528454035
NL_TSTL_GPCorrSum2_n1_05_40_20_ac_fnnmar.maxlnCr	0.528322345
SC_FluctAnal_2_std_50_logi.r1_se2	0.52813759
FC_LocalSimple_lfit3.ac2	0.528071665
FC_Surprise_T1_100_5_udq_500.median	0.52779091
CO_StickAngles_y.q10_n	0.527758412
PP_Compare_diff1.statav6	0.527535338
CO_TranslateShape_circle_35_pts.mean	0.52724972
CO_HistogramAMI_std2_2bin.ami3	0.52711285
SB_MotifTwo_diff.dd	0.527006633
SB_BinaryStats_diff.meanstretch0	0.526668273
PP_Compare_diff1.statav4	0.526662108
CO_Embed2_Dist_tau.d_cv	0.526323228
CO_CompareMinAMI_std1_2_80.nlocmax	0.526098219
DN_FitKernelSmoothraw.numcross_040	0.525981088
NL_TSTL_GPCorrSum2_n1_05_100_20_ac_fnnmar.robfit_sea2	0.525800681
CP_l1pwc_sweep_lambda_0_005_095.corrsegerr	0.525758661
FC_Surprise_T1_100_4_udq_500.tstat	0.525661603
NL_TSTL_dimensions_50_ac_fnnmar.co_meanscalingexp	0.525425141
FC_Surprise_dist_50_3_q_500.tstat	0.525399335
IN_AutoMutualInfoStats_diff_20_gaussian.pcrossmedian	0.525221102
SY_LocalDistributions_5_each.meandiv	0.524998879
SY_LocalDistributions_5_each.stddiv	0.524958936
MF_steps_ahead_ar_best_6.mabserr_1	0.52477221
FC_Surprise_T1_50_3_udq_500.lq	0.524581963
CO_RM_AMInformation_3	0.524464171
DN_RemovePoints_absfar_08_saturate.fzcacrat	0.524358964
MF_hmm_07_3.LLtrainpersample	0.524196606
MF_steps_ahead_ar_2_6.rmserr_2	0.524086263
MF_steps_ahead_ss_best_6.mabserr_2	0.524080564
FC_LocalSimple_median7.taures	0.523995058
WL_coeffs_db3_1.wb1m	0.523956819
SB_TransitionMatrix_51.mineig	0.523928449
AC_nl_015	0.523903135
DN_Moments_4	0.523847494
DN_Moments_raw_4	0.523847494
NL_TSTL_LargestLyap_n1_01_001_3_mi_fnnmar.to07max	0.523681011
NL_TSTL_PoincareSection_max_1.minx	0.523467145
MF_steps_ahead_ar_best_6.maxdiffrms	0.523407241
NL_TSTL_FractalDimensions_2_100_02_1_5_10_32_ac_5.maxDq	0.523319095
ST_MomentCorr_002_02_median_iqr_sqrt.mi	0.523281621
MF_GP_LocalPrediction_covSEiso_covNoise_10_3_20_randomgap.meanlogh2	0.523088319
NW_VisibilityGraph_horiz.dexpk_resAC2	0.523080138
CO_StickAngles_y.q10_all	0.522962192
WL_cwt_sym2_32.max_ssc	0.522945563
SB_MotifThree_diffquant.bbcb	0.522924776
WL_cwt_db3_32.max_ssc	0.522786284
FC_Surprise_T1_100_5_udq_500.lq	0.522671026
NL_MS_nlpe_3_ac.p5_5	0.522645643
MF_steps_ahead_ar_best_6.rmserr_2	0.522641241
NL_TSTL_ReturnTime_10_1_1_n1_ac_8.std	0.522598441
FC_LocalSimple_mean1.swm	0.522166775
MF_armax_1_1_05_1.p1_5	0.521825462
CO_StickAngles_y.kurtosis_n	0.521687569
SP_Summaries_fft.ncross_f05	0.521676983
SP_Summaries_welch_rect.ncross_f05	0.521676983
SP_Summaries_fft.logiqr	0.521638218
SP_Summaries_welch_rect.logiqr	0.52163235
CO_Embed2_Shapes_tau_circle_01.statav5_m	0.521588799
NL_TSTL_PoincareSection_max_mi.stdx	0.521531319
SY_SlidingWindow_mom3_ent10_2	0.521481154
EN_Randomize_permute.sampen2_015fexprmse	0.521462399
FC_Surprise_T1_50_3_udq_500.median	0.520883633
CO_StickAngles_y.kurtosis_all	0.520473774
DN_Withinp_15	0.520067775
NL_TSTL_GPCorrSum2_n1_05_40_20_ac_fnnmar.robfit_sea2	0.519761109
SY_LocalDistributions_5_par.meandiv	0.519661943
CO_Embed2_Shapes_tau_circle_1.statav5_m	0.519438928
EX_MovingThreshold_01_01.stdq	0.519353653
ST_MomentCorr_002_02_median_iqr_abs.R	0.51916904
ST_MomentCorr_002_02_median_iqr_abs.absR	0.51916904
CO_HistogramAMI_std2_5bin.ami3	0.51907767
AC_nl_1234567	0.519021297
MF_armax_3_1_05_1.maxdc	0.518986817
AC_nl_056	0.51879031
SP_Summaries_pgram_hamm.logiqr	0.518580806
FC_LocalSimple_lfit5.ac2	0.518574331
SY_LocalDistributions_2_par.mindiv	0.518414125
NL_embed_PCA_mi_10.nto60	0.518109084
WL_coeffs_db3_1.wb25m	0.517791937
IN_AutoMutualInfoStats_40_kraskov1_4.ami3	0.517639887
EN_DistributionEntropy_hist_auto_001	0.517552738
MS_shannon_3_1t10.stdent	0.517372324
SY_SpreadRandomLocal_50_100.meantaul	0.517356677
SB_MotifThree_diffquant.ba	0.516959923
CO_HistogramAMI_std2_10bin.ami3	0.516504201
WL_cwt_db3_32.maxonmeanC	0.516464358
SY_LocalDistributions_2_each	0.516464189
FC_Surprise_T2_100_5_udq_500.tstat	0.516280904
SB_MotifThree_diffquant.aaca	0.516237654
SY_LocalDistributions_2_par.meandiv	0.516052719
CO_AddNoise_ac_gaussian.ami_at_15	0.515684729
CO_AddNoise_ac_kraskov1_4.fitexpr2	0.515339222
NL_TSTL_GPCorrSum2_n1_05_100_20_ac_fnnmar.robfit_sea1	0.515166604
MF_AR_arcov_2.res_AC1	0.514916021
SY_VarRatioTest_4_0.stat	0.514696288
SB_MotifThree_diffquant.cb	0.51461874
MF_armax_3_1_05_1.maxda	0.514384344
SY_LocalDistributions_5_par.stddiv	0.51393121
CO_TranslateShape_rectangle_2_pts.statav3_s	0.513709167
NL_embed_PCA_1_10.range	0.512906107
MF_steps_ahead_ar_best_6.mabserr_2	0.512899789
WL_coeffs_db3_2.wb75m	0.512462227
CO_Embed2_tau.std_eucdm	0.512299827
NL_TSTL_LargestLyap_n1_01_001_3_1_4.to07max	0.511790562
MS_shannon_2_1t10.stdent	0.511753748
EN_DistributionEntropy_hist_10_02	0.511535344
NL_TSTL_GPCorrSum2_n1_05_40_20_ac_fnnmar.robfit_sea1	0.511238573
SY_SlidingWindow_mom3_ent10_1	0.511183269
CO_tc3_ac.absnum	0.511104515
SB_MotifThree_diffquant.acaa	0.511015019
NL_TSTL_LargestLyap_n1_01_001_3_1_4.expfit_b	0.510544134
SB_MotifThree_diffquant.ccac	0.510538301
FC_Surprise_T1_50_3_udq_500.tstat	0.510523666
CO_TranslateShape_circle_35_pts.npatmode	0.510252272
CO_TranslateShape_circle_35_pts.sevens	0.510252272
FC_Surprise_T1_50_3_q_500.std	0.510210779
DN_SimpleFit_gauss2_ks.resAC2	0.5101502
MF_armax_2_2_05_1.ac2n	0.510143514
FC_LocalSimple_meantau.ac2	0.510129874
CO_HistogramAMI_quantiles_10bin.ami3	0.510109361
WL_cwt_db3_32.pover98	0.509980113
FC_Surprise_T1_100_4_udq_500.lq	0.509963962
CO_HistogramAMI_std1_2bin.ami3	0.50981136
NL_TSTL_PoincareSection_max_mi.pwithinr01	0.509800574
FC_Surprise_T1_100_4_udq_500.median	0.509150904
WL_cwt_sym2_32.maxonmeanC	0.509026441
NL_TSTL_ReturnTime_10_1_1_n1_ac_8.statrtys	0.509024776
CO_Embed2_Basic_tau.ring1_05	0.508902816
CO_Embed2_Basic_tau.downdiag01	0.508503824
AC_nl_123456	0.508472171
DN_Quantile_98	0.508051061
EN_Randomize_dyndist.ac2fexpr2	0.507781701
NW_VisibilityGraph_norm.evparam2	0.507321907
EN_Randomize_statdist.ac1fexpr2	0.507091932
CO_HistogramAMI_std1_5bin.ami3	0.507086424
CO_StickAngles_y.kurtosis_p	0.506720842
NL_TSTL_FractalDimensions_2_100_02_1_5_10_32_ac_5.rangeDq	0.506622309
CO_HistogramAMI_std1_10bin.ami3	0.506415617
SB_MotifThree_diffquant.bcb	0.505743452
NL_TSTL_dimensions_50_ac_fnnmar.scr_co_mopt_scaling_exp	0.505586389
FC_Surprise_T1_100_4_udq_500.mean	0.505414524
SB_TransitionpAlphabet_20_ac.trcovfexp_b	0.505364204
DN_CompareKSFit_beta.olapint	0.504764407
NL_TSTL_PoincareSection_max_mi.pwithin02	0.504692128
SY_SpreadRandomLocal_ac2_100.stdac2	0.504615814
EN_Randomize_statdist.xc1fexpr2	0.504574782
MF_StateSpace_n4sid_1_05_1.ac1n	0.504559458
NL_TISEAN_c1_1_1_7_002_05.bestestdstd	0.504526007
NL_TSTL_LargestLyap_n1_01_001_3_1_4.ve_rmsres	0.504231196
NL_TSTL_LargestLyap_n1_01_001_3_1_4.ve_intercept	0.504231196
NL_TSTL_LargestLyap_n1_01_001_3_1_4.ve_meanabsres	0.504231196
MF_armax_3_1_05_1.ac3n	0.504050686
CP_ML_StepDetect_l1pwc_10.diffn12	0.504034547
SP_Summaries_pgram_hamm.ncross_f05	0.503723166
DN_RemovePoints_max_08_saturate.fzcacrat	0.503462854
MF_StateSpace_n4sid_1_05_1.acsnd0	0.503414625
ST_MomentCorr_002_02_median_iqr_sqrt.absR	0.503332308
SB_MotifThree_quantile.ccbb	0.50328054
PH_ForcePotential_dblwell_3_001_01.range	0.503268773
NL_TSTL_dimensions_50_ac_fnnmar.co_lfitmmax	0.503138888
CO_glscf_1_10_4	0.503034805
SY_SlidingWindow_ent_sampen5_10	0.502914654
CO_AddNoise_ac_kraskov1_4.firstUnder25	0.502885333
NL_TSTL_LargestLyap_n1_01_001_3_1_4.ve_minbad	0.502849146
IN_AutoMutualInfoStats_40_kraskov1_4.pcrossmedian	0.502766744
DN_OutlierInclude_abs_001.mrstd	0.502362782
ST_MomentCorr_002_02_median_iqr_sqrt.R	0.502320482
SB_MotifThree_quantile.bbcc	0.502309033
CO_HistogramAMI_even_2bin.ami3	0.502205411
SY_SlidingWindow_s_s10_1	0.501846257
CO_StickAngles_y.q10_p	0.501772389
CO_HistogramAMI_quantiles_5bin.ami3	0.501626555
NL_TSTL_PoincareSection_max_1.pwithin05	0.501509173
EN_Randomize_permute.xcn1fexpr2	0.501454911
SB_TransitionMatrix_3ac.mineig	0.501447651
CO_CompareMinAMI_std2_2_80.nlocmax	0.501365604
SC_FluctAnal_2_rsrange_50_logi.se2	0.500607012
SC_FluctAnal_2_rsrange_50_logi.se1	0.500607012
WL_cwt_sym2_32.stat_2_s_m	0.500564614
SB_TransitionpAlphabet_20_ac.trfexp_b	0.500053131
SY_SlidingWindow_mom3_ent10_10	0.499940465
NL_embed_PCA_1_10.perc_1	0.49976218
MF_steps_ahead_ar_2_6.mabserr_2	0.499693289
SB_MotifThree_quantile.bbaa	0.499525161
MF_GP_LocalPrediction_covSEiso_covNoise_10_3_20_frombefore.meanlogh2	0.499445398
DN_RemovePoints_min_08_saturate.std	0.499071652
NL_TSTL_dimensions_50_ac_fnnmar.scr_bc_mopt_minbad	0.498630509
TSTL_localdensity_5_40_ac_2.ac4den	0.498568327
MF_GARCHfit_ar_P1_Q2.lbq_pval_stde_5	0.4984937
WL_cwt_db3_32.pover90	0.498346471
SB_TransitionpAlphabet_20_ac.trflin5_adjr2	0.498241821
SB_MotifThree_quantile.aabb	0.498172226
EN_Randomize_statdist.xcn1fexpr2	0.498055389
FC_Surprise_T1_50_3_q_500.tstat	0.498041927
MF_GARCHfit_ar_P1_Q1.lbq_pval_stde_5	0.497999515
SY_SlidingWindow_mom3_sampen10_1	0.497789924
CO_glscf_1_5_4	0.497741285
SB_MotifThree_diffquant.ab	0.497723739
DN_RemovePoints_min_08_saturate.fzcacrat	0.497579411
FC_Surprise_dist_20_2_q_500.std	0.497499462
MF_GARCHfit_ar_P1_Q2.engle_pval_stde_5	0.49724209
MF_GARCHfit_ar_P1_Q1.engle_pval_stde_5	0.496988081
WL_cwt_db3_32.stat_2_s_m	0.496403101
CO_TranslateShape_rectangle_2_pts.statav2_s	0.495771823
MF_armax_2_2_05_1.popt	0.495468059
MF_CompareTestSets_y_ss_2_uniform_25_01_1.ac1s_std	0.495130315
SY_SlidingWindow_s_sampen10_1	0.495040721
MS_shannon_4_1t10.stdent	0.494965197
SY_SpreadRandomLocal_ac2_100.stdac1	0.494772368
PH_Walker_momentum_5.res_ac1	0.494671993
PH_Walker_prop_05.w_max	0.49465452
FC_Surprise_T1_50_3_udq_500.mean	0.494416883
PH_Walker_prop_09.sw_ansarib_pval	0.494400856
DN_RemovePoints_min_05_saturate.ac3rat	0.493970474
SY_SlidingWindow_s_s10_2	0.493966452
AC_nl_1357	0.493940789
SB_MotifThree_diffquant.cacc	0.49365267
MF_GARCHfit_ar_P1_Q2.lbq_pval_stde_10	0.493172748
EN_DistributionEntropy_ks__01	0.492986149
EN_DistributionEntropy_raw_ks__01	0.492986149
TSTL_localdensity_5_40_ac_2.meanden	0.492964873
DN_SimpleFit_exp1_hsqrt.resAC2	0.492794568
CO_AddNoise_ac_kraskov1_4.firstUnder50	0.49277311
NL_TSTL_ReturnTime_10_1_1_n1_ac_8.pzeros	0.492764592
PH_Walker_momentum_2.w_max	0.492234813
MF_GARCHfit_ar_P1_Q1.lbq_pval_stde_10	0.49196829
IN_AutoMutualInfoStats_diff_20_gaussian.ami10	0.491962489
MF_CompareTestSets_y_ar_best_uniform_25_01_1.ac1s_std	0.49180538
EN_Randomize_permute.swss5_1fexpr2	0.491726111
MF_CompareTestSets_y_ss_best_uniform_25_01_1.ac1s_std	0.491632755
SY_LocalDistributions_5_each.mediandiv	0.491374528
MF_armax_2_2_05_1.ac1n	0.49132323
MF_GARCHfit_ar_P1_Q2.engle_pval_stde_10	0.491242303
SB_MotifThree_diffquant.bc	0.491238389
EN_Randomize_statdist.ac2fexpr2	0.491111866
SB_MotifThree_diffquant.bab	0.491099203
SY_VarRatioTest_24682468_00001111.periodmaxpValue	0.490846704
NL_TSTL_dimensions_50_ac_fnnmar.scr_co_mopt_scaling_int	0.490809395
PH_Walker_prop_11.sw_ansarib_pval	0.490751953
MF_ExpSmoothing_05_best.p4_5	0.490567462
NL_TSTL_PoincareSection_max_mi.pwithin03	0.490506811
MF_GP_LocalPrediction_covSEiso_covNoise_5_3_10_beforeafter.meanlogh2	0.4903148
SY_SlidingWindow_s_s5_1	0.489939432
MF_GARCHfit_ar_P1_Q1.engle_pval_stde_10	0.489741499
EN_mse_1-10_2_015.sampen_s8	0.489647343
SY_SlidingWindow_ent_ent10_1	0.489575355
CO_glscf_2_5_4	0.488769256
FC_Surprise_dist_50_3_q_500.lq	0.488695323
TSTL_localdensity_5_40_ac_fnnmar.rangeden	0.488478822
DN_OutlierInclude_p_001.stdrflb	0.487834818
SC_FluctAnal_2_dfa_50_1_logi.r2_resac1	0.487375665
CO_HistogramAMI_quantiles_2bin.ami3	0.486993597
NL_TSTL_FractalDimensions_5_100_02_1_10_0_32_ac_3.rangeq	0.486707112
CO_CompareMinAMI_quantiles_2_80.nlocmax	0.486633661
AC_nl_044	0.486496981
DN_RemovePoints_min_05_saturate.fzcacrat	0.48567245
AC_nl_44	0.485440301
SY_SlidingWindow_ent_ent10_2	0.485050223
PH_Walker_prop_09.sw_taudiff	0.484628253
FC_Surprise_dist_100_5_q_500.tstat	0.48425303
SY_SlidingWindow_ent_ent10_10	0.484210571
EN_Randomize_dyndist.swss5_1fexpa	0.484052407
SY_LocalGlobal_p5.iqr	0.483841386
NL_TSTL_PoincareSection_max_mi.stdD	0.483440034
DN_RemovePoints_absfar_08_saturate.ac1diff	0.48321693
AC_nl_026	0.483198443
MF_armax_2_2_05_1.ftbth	0.482960047
ST_LocalExtrema_n25.medianabsext	0.482943438
CO_Embed2_Shapes_tau_circle_1.statav5_s	0.482896959
SB_TransitionpAlphabet_40_1.trfexp_a	0.482887379
NW_VisibilityGraph_norm.mediank	0.482842735
SY_SpreadRandomLocal_50_100.meanstd	0.482802161
NL_TSTL_PoincareSection_max_1.miny	0.482533607
SC_FluctAnal_2_rsrange_50_logi.ssr	0.482156608
EN_Randomize_permute.sampen2_015hp	0.482128962
FC_Surprise_dist_100_5_udq_500.tstat	0.481686741
SY_SlidingWindow_s_sampen5_10	0.481508661
SB_MotifThree_diffquant.bcbb	0.481411111
SY_SlidingWindow_s_s5_2	0.481336659
DN_OutlierInclude_p_001.mfexpr2	0.480943243
WL_coeffs_db3_1.wb50m	0.480820288
MF_ExpSmoothing_05_best.dwts	0.480460381
NL_TSTL_PoincareSection_max_mi.stdy	0.480351867
DN_OutlierInclude_n_001.mfexpr2	0.480337153
FC_Surprise_dist_5_2_q_500.tstat	0.480128326
PH_Walker_biasprop_05_01.w_ac1	0.479936701
MF_GARCHfit_ar_P1_Q2.stde_ac1	0.479694805
NL_TSTL_dimensions_50_ac_fnnmar.scr_co_mopt_meanabsres	0.479575045
SY_SlidingWindow_s_s10_10	0.479420031
EN_DistributionEntropy_hist_10_01	0.47926089
CO_glscf_2_2_4	0.479224112
MF_GARCHfit_ar_P1_Q1.stde_ac1	0.479182694
NL_TSTL_FractalDimensions_5_100_02_1_10_0_32_ac_3.linfit_a	0.479020535
PH_Walker_biasprop_01_05.w_ac1	0.478863434
EN_Randomize_permute.ac3fexpr2	0.47885522
NL_MS_nlpe_3_ac.ac1n	0.478426478
MF_armax_1_1_05_1.popt	0.478419138
MF_GP_LocalPrediction_covSEiso_covNoise_10_3_20_frombefore.meanstderr_run	0.478214101
IN_AutoMutualInfoStats_diff_20_gaussian.ami19	0.477926615
PH_Walker_momentum_2.sw_ansarib_pval	0.47747848
SB_TransitionMatrix_31.stddiag	0.47744695
FC_LocalSimple_mean4.swm	0.477414093
DN_RemovePoints_absfar_01_saturate.fzcacrat	0.477129178
SD_TSTL_surrogates_1_100_1_tc3.ksiqrsfrommode	0.47649676
SD_TSTL_surrogates_1_100_1_tc3.iqrsfrommedian	0.476203361
PH_Walker_momentum_2.sw_taudiff	0.476078636
ST_LocalExtrema_n25.meanabsext	0.475962896
SB_MotifThree_diffquant.bbab	0.475477285
CO_glscf_1_2_4	0.475048816
SB_BinaryStats_iqr.stdstretch0	0.474964798
CO_trev_mi.abs	0.474863869
MF_StateSpace_n4sid_1_05_1.ftbth	0.474715244
WL_DetailCoeffs_db3_max.wheremax_max	0.474347392
SY_LocalGlobal_p01.iqr	0.474049367
FC_Surprise_T2_100_4_q_500.min	0.473846885
CO_Embed2_tau.std_eucds	0.473716785
SB_TransitionpAlphabet_40_1.stdeigfexp_r2	0.472837823
CO_glscf_1_1_4	0.472821052
FC_Surprise_dist_100_4_udq_500.tstat	0.472746519
WL_cwt_db3_32.stat_2_s_s	0.472501979
DN_RemovePoints_absfar_01_saturate.ac1diff	0.472077433
AC_nl_036	0.471991974
DN_FitKernelSmoothraw.arclength_050	0.471753301
SD_TSTL_surrogates_mi_100_3_trev.iqrsfrommedian	0.471664944
CO_Embed2_Basic_tau.stdincircle	0.47162236
PH_Walker_biasprop_01_05.sw_maxrat	0.471354265
SY_DynWin10.stdactaug	0.470746688
CO_Embed2_Shapes_tau_circle_1.tau	0.470626886
CO_fzcglscf_1_1	0.470318093
AC_nl_2468	0.470207092
SB_MotifThree_diffquant.abac	0.469875862
DN_RemovePoints_absclose_01_remove.fzcacrat	0.469853589
EN_DistributionEntropy_hist_10_005	0.469623907
FC_Surprise_T2_100_4_q_500.std	0.469593941
SD_TSTL_surrogates_mi_100_3_trev.ksiqrsfrommode	0.469570103
NL_TSTL_PoincareSection_max_mi.pwithin05	0.469566744
IN_AutoMutualInfoStats_diff_20_gaussian.ami12	0.469405645
CO_Embed2_Shapes_tau_circle_01.mode_val	0.469128063
MF_armax_3_1_05_1.ftbth	0.468709886
CO_Embed2_Shapes_tau_circle_01.tau	0.468690029
EN_mse_1-10_2_015_rescale_tau.meanSampEn	0.468662835
MF_GP_hyperparameters_covSEiso_covPeriodic_covNoise_1_200_first.logh1	0.468522913
PP_Compare_sin2.swss10_2	0.468453257
CO_AddNoise_ac_gaussian.fitexprmse	0.468213934
SY_SlidingWindow_s_s5_10	0.468199818
WL_cwt_sym2_32.stat_2_s_s	0.468185198
WL_cwt_db3_32.pover95	0.468065047
TSTL_localdensity_5_40_1_3.taumiden	0.467375937
DN_Moments_raw_6	0.467260388
DN_Moments_6	0.467260388
NL_TSTL_PoincareSection_max_1.pwithin03	0.467009173
MF_GP_hyperparameters_covSEiso_covPeriodic_covNoise_1_200_first.logh2	0.466670006
MF_armax_3_1_05_1.ac3	0.466624772
CO_Embed2_Shapes_tau_circle_01.iqronrange	0.466274505
CO_tc3_1.absnum	0.466077046
NL_TISEAN_c1_1_1_7_002_05.bestestd	0.466003209
NL_TSTL_dimensions_50_ac_fnnmar.co_lfitbmax	0.465642705
NW_VisibilityGraph_norm.maxk	0.465507093
NL_TSTL_LargestLyap_n1_01_001_3_1_4.to09max	0.465016545
MF_FitSubsegments_arma_2_2_uniform_25_01.p_2_mean	0.464782002
EN_Randomize_dyndist.ac4fexpa	0.464679742
WL_DetailCoeffs_db3_max.max1on2_max	0.464632481
FC_Surprise_T2_100_4_q_500.uq	0.464618651
NW_VisibilityGraph_norm.rangek	0.463865845
NL_TSTL_dimensions_50_ac_fnnmar.bc_meanscalingexp	0.46298595
FC_Surprise_T1_20_2_q_500.std	0.462879148
NL_TSTL_dimensions_50_ac_fnnmar.scr_co_mopt_logrmax	0.462872634
DN_OutlierInclude_n_001.mrstd	0.462607892
NL_TSTL_dimensions_50_ac_fnnmar.co_maxscalingexp	0.462530258
SD_TSTL_surrogates_1_100_2_trev.stdsurr	0.462474167
DN_RemovePoints_absfar_01_remove.ac1rat	0.462383405
EN_Randomize_statdist.swss5_1fexpa	0.461904881
AC_4	0.461871057
NL_TSTL_dimensions_50_ac_fnnmar.scr_co_mopt_pgone	0.461798585
NL_TSTL_dimensions_50_ac_fnnmar.scr_co_mopt_logrrange	0.461587216
CO_Embed2_Basic_tau.ratdiag05	0.461540182
DN_FitKernelSmoothraw.arclength_100	0.461422845
MF_StateSpace_n4sid_1_05_1.ac1	0.461321612
WL_cwt_sym2_32.pover99	0.461201089
NL_TSTL_LargestLyap_n1_01_001_3_mi_fnnmar.ve_meanabsres	0.460876061
NL_TISEAN_c1_1_1_7_002_05.mind	0.46081066
DN_SimpleFit_gauss2_ks.resAC1	0.46039563
CO_AddNoise_ac_quantiles_10.ami_at_10	0.460308092
SB_MotifThree_diffquant.babb	0.460245811
ST_MomentCorr_002_02_mean_std_abs.mi	0.46009437
EN_Randomize_statdist.ac4fexpa	0.459144354
NL_TSTL_dimensions_50_ac_fnnmar.scr_bc_mopt_scaling_exp	0.458999225
SB_MotifThree_quantile.babb	0.458948961
DN_OutlierInclude_n_001.stdrflb	0.458945391
EN_Randomize_permute.ac4fexpa	0.458315363
FC_LocalSimple_lfittau.tauresrat	0.458200683
DN_RemovePoints_min_01_saturate.ac3diff	0.458120805
WL_cwt_db3_32.maxonmeanSC	0.457904398
FC_Surprise_T1_100_5_udq_500.min	0.457502726
DN_OutlierInclude_abs_001.mdrstd	0.457350766
SB_MotifThree_quantile.bbab	0.457292224
NL_TSTL_dimensions_50_ac_fnnmar.bc_minscalingexp	0.456982991
IN_AutoMutualInfoStats_40_gaussian.ami4	0.456846527
CO_fzcglscf_1_2	0.456382072
FC_Surprise_dist_20_2_q_500.median	0.456369773
DN_SimpleFit_exp1_hsqrt.resAC1	0.456039736
NL_embed_PCA_mi_10.nto70	0.455688887
PH_Walker_biasprop_01_05.res_swss5_1	0.455492185
FC_Surprise_T1_20_2_udq_500.median	0.455175107
NL_TSTL_PoincareSection_max_1.pwithin02	0.455024644
DN_RemovePoints_max_01_saturate.ac3diff	0.454708579
DN_Quantile_40	0.454642008
PH_Walker_biasprop_05_01.sw_minrat	0.45454526
TSTL_localdensity_5_40_1_3.ac3den	0.454286829
PP_Compare_diff1.swms2_2	0.453517867
SY_SlidingWindow_mom3_ent5_2	0.453246979
EN_Randomize_permute.ac4fexpr2	0.452876433
SY_LocalGlobal_p05.iqr	0.452422821
SY_SlidingWindow_ent_sampen10_10	0.452401013
PH_Walker_biasprop_05_01.res_swss5_1	0.452289922
FC_LocalSimple_lfit5.ac1	0.452105053
FC_Surprise_T2_50_3_q_500.min	0.451405131
NW_VisibilityGraph_horiz.dpowerk_resruns	0.450904077
SY_SlidingWindow_mom3_sampen5_10	0.450636582
EN_Randomize_permute.ac2fexpr2	0.450552311
FC_LocalSimple_mean2.swm	0.450341179
NL_TSTL_PoincareSection_max_mi.meanD	0.449974699
NL_TSTL_GPCorrSum2_n1_05_100_20_ac_fnnmar.robfitresac1	0.449912106
FC_Surprise_T1_100_4_udq_500.min	0.449860114
DN_OutlierInclude_p_001.mrstd	0.449833125
MF_StateSpace_n4sid_2_05_1.maxonmean	0.449620592
WL_cwt_sym2_32.maxonmeanSC	0.449424061
MF_armax_3_1_05_1.p1_5	0.449125359
FC_Surprise_T1_20_2_udq_500.mean	0.448544899
SY_SlidingWindow_ent_s10_1	0.448499843
CO_AddNoise_ac_kraskov1_4.firstUnder75	0.448472351
MF_FitSubsegments_arsbc_rand_25_01.orders_max	0.448297436
FC_Surprise_dist_20_tau_m2quad_500.uq	0.448272242
NL_TSTL_PoincareSection_max_1.pwithinr01	0.448166511
FC_Surprise_dist_100_5_udq_500.min	0.447919432
CO_StickAngles_y.pnsumabsdiff	0.447671725
MF_armax_2_2_05_1.ac2	0.447480921
CO_HistogramAMI_even_10bin.ami4	0.447055676
SY_SlidingWindow_mom4_ent2_10	0.446250883
MF_armax_2_2_05_1.p1_5	0.445861117
SD_TSTL_surrogates_1_100_3_trev.stdsurr	0.445842797
ST_LocalExtrema_n25.diffmaxabsmin	0.445434205
FC_Surprise_T2_100_tau_m2quad_500.mean	0.445385609
SY_SlidingWindow_s_s2_10	0.444676968
CO_CompareMinAMI_even_2_80.nunique	0.444252714
AC_nl_12345678	0.443869976
SY_SlidingWindow_ent_s10_2	0.443776196
TSTL_localdensity_5_40_ac_fnnmar.maxden	0.443739224
PH_Walker_momentum_5.sw_distdiff	0.443672639
NW_VisibilityGraph_horiz.dexpk_resAC1	0.443275546
NL_BoxCorrDim_50_ac_5.meanchr5	0.443042285
SY_SpreadRandomLocal_ac5_100.stdac2	0.442875587
EN_Randomize_permute.swss5_1fexpa	0.442771742
ST_MomentCorr_002_02_mean_std_abs.absR	0.442698204
ST_MomentCorr_002_02_mean_std_abs.R	0.442698204
TSTL_delaytime_01_1.stdtau	0.442058371
MF_GP_LocalPrediction_covSEiso_covNoise_10_3_20_frombefore.stdlogh1	0.442046482
SY_LocalGlobal_l500.iqr	0.442041199
SY_SlidingWindow_mom3_ent5_10	0.44178898
EN_Randomize_statdist.swss5_1fexpr2	0.441408327
NL_TSTL_dimensions_50_ac_fnnmar.co_meanmmax	0.441214676
SB_MotifThree_diffquant.bcca	0.441155118
MF_steps_ahead_ar_2_6.rmserr_1	0.44086548
NL_TSTL_dimensions_50_ac_fnnmar.bc_lfitmmax	0.440627779
NL_MS_nlpe_fnn_mi.p5_5	0.440619912
FC_Surprise_T1_50_tau_m2quad_500.tstat	0.440617523
FC_Surprise_T2_100_tau_m2quad_500.uq	0.440450334
SB_MotifThree_diffquant.baac	0.440214884
MF_FitSubsegments_arsbc_rand_25_01.orders_mean	0.437971348
MF_armax_3_1_05_1.ac2n	0.437525243
MF_FitSubsegments_ar_2_uniform_25_01.a_1_std	0.436949826
FC_Surprise_T1_20_2_q_500.tstat	0.436879572
EN_Randomize_dyndist.ac1fexpr2	0.436627762
PH_Walker_runningvar_15_50.sw_ansarib_pval	0.436203668
DN_SimpleFit_gauss1_hsqrt.rmse	0.43617074
MF_FitSubsegments_arsbc_uniform_25_01.orders_max	0.435879236
DN_CompareKSFit_ev.adiff	0.43554893
FC_Surprise_dist_20_tau_m2quad_500.std	0.435424539
NL_TSTL_dimensions_50_ac_fnnmar.scr_co_m3_scaling_int	0.435135732
EN_Randomize_dyndist.swss5_1fexpr2	0.43496828
CP_ML_StepDetect_l1pwc_02.medianstepint	0.434842887
MF_armax_3_1_05_1.popt	0.434743566
NL_embed_PCA_mi_10.min	0.434628716
CO_HistogramAMI_even_5bin.ami4	0.434548804
CO_AddNoise_ac_std1_10.pdec	0.434153651
SY_LocalDistributions_5_par.mediandiv	0.433492864
SY_SlidingWindow_mom3_ent5_1	0.433368352
SY_SlidingWindow_ent_s10_10	0.433100229
CO_HistogramAMI_std2_2bin.ami4	0.432561787
NL_TSTL_PoincareSection_max_mi.iqrD	0.432467871
WL_cwt_db3_32.pover99	0.432168259
DN_RemovePoints_min_01_saturate.fzcacrat	0.431840936
FC_LocalSimple_lfit5.taures	0.431771504
CO_fzcglscf_2_2	0.431504748
NL_BoxCorrDim_50_ac_5.minr5	0.431260942
CO_RM_AMInformation_4	0.43024682
PH_Walker_prop_05.sw_taudiff	0.430246305
MF_FitSubsegments_arsbc_uniform_25_01.orders_mean	0.430179437
SC_FluctAnal_mag_2_dfa_50_2_logi.ssr	0.430160074
SB_MotifThree_quantile.bbcb	0.430110587
FC_LoopLocalSimple_mean.sws_stdn	0.430056321
SY_Trend.stdRatio	0.429927045
ST_FitPolynomial_1	0.429926152
NL_MS_nlpe_3_ac.minfpe	0.429695412
FC_LoopLocalSimple_mean.sws_fexp_adjr2	0.429507923
ST_MomentCorr_002_02_mean_std_abs.density	0.42950413
NL_BoxCorrDim_50_ac_5.meanchr9	0.429043592
SY_LocalGlobal_l100.kurtosis	0.428368579
SB_MotifThree_quantile.bcbb	0.428336599
NL_BoxCorrDim_50_ac_5.meanchr11	0.428030862
NL_BoxCorrDim_50_ac_5.meanchr10	0.428014226
FC_Surprise_dist_50_3_q_500.uq	0.427911177
NL_BoxCorrDim_50_ac_5.meanchr13	0.427876611
SY_LocalDistributions_3_each.stddiv	0.427792218
PH_ForcePotential_sine_1_1_1.finaldev	0.427682843
IN_AutoMutualInfoStats_40_kraskov1_4.ami4	0.427306585
NL_BoxCorrDim_50_ac_5.meanchr12	0.426923572
NL_TSTL_ReturnTime_10_1_1_n1_ac_8.rangecgdist	0.426799
FC_Surprise_dist_100_4_udq_500.min	0.426795531
MF_AR_arcov_5.a4	0.426771472
FC_Surprise_dist_20_tau_m2quad_500.median	0.426737757
NL_TSTL_GPCorrSum2_n1_05_100_20_ac_fnnmar.meanlnCr	0.426509142
FC_Surprise_T2_100_4_q_500.median	0.426402156
NL_TISEAN_fnn_mi_10_005.max1stepchange	0.42624162
NL_TSTL_PoincareSection_max_mi.ac1D	0.426213368
SB_MotifThree_diffquant.caab	0.426167711
NL_TSTL_PoincareSection_max_mi.ac2D	0.426000209
NL_BoxCorrDim_50_ac_5.meanchr8	0.42581128
NL_BoxCorrDim_50_ac_5.meanchr7	0.424904209
NL_TISEAN_fnn_1_10_005.max1stepchange	0.424880889
CO_HistogramAMI_std2_5bin.ami4	0.424873845
CO_Embed2_tau.meanspana	0.424663968
AC_nl_016	0.424640924
SY_VarRatioTest_2_0.stat	0.424361184
PP_Compare_diff2.statav6	0.424015568
SY_LocalDistributions_4_par.mediandiv	0.423880579
DN_OutlierInclude_n_001.mdrstd	0.423875478
CO_Embed2_tau.stdb3	0.423768128
ST_LocalExtrema_n50.stdmin	0.423344681
CO_HistogramAMI_std2_10bin.ami4	0.423341786
FC_Surprise_T2_100_tau_m2quad_500.median	0.423196924
NL_BoxCorrDim_50_ac_5.meanchr6	0.423013873
NL_TSTL_FractalDimensions_5_100_02_1_10_0_32_ac_3.maxq	0.422760256
PP_Compare_resample_2_1.kscn_olapint	0.422714173
SB_TransitionpAlphabet_40_1.trfexp_r2	0.422304818
FC_Surprise_T2_100_tau_m2quad_500.std	0.421682689
NL_BoxCorrDim_50_ac_5.meanchr14	0.421600702
SY_LocalDistributions_4_each.meandiv	0.421577895
FC_LocalSimple_median5.sws	0.421526006
NW_VisibilityGraph_horiz.dpowerk_resAC2	0.421296313
NL_TSTL_dimensions_50_ac_fnnmar.scr_bc_mopt_scaling_int	0.421003067
ST_MomentCorr_002_02_median_iqr_abs.density	0.420617638
NL_TSTL_FractalDimensions_5_20_02_1_10_0_32_ac_fnnmar.rangeDq	0.420440662
SY_SpreadRandomLocal_ac5_100.stdac1	0.420314435
DN_OutlierInclude_abs_001.mrmd	0.419968415
NL_TSTL_dimensions_50_ac_fnnmar.scr_bc_m1_scaling_exp	0.418578101
SY_LocalDistributions_4_par.meandiv	0.418262251
SB_MotifThree_diffquant.cbca	0.418256848
CO_Embed2_Basic_tau.ring1_02	0.418240426
CO_AddNoise_ac_gaussian.ami_at_20	0.418147883
NL_MS_nlpe_3_ac.dwts	0.418079474
NL_embed_PCA_mi_10.nto80	0.41803686
EN_Randomize_statdist.ac3fexpr2	0.417925276
NL_BoxCorrDim_50_ac_5.minr9	0.417705033
CO_HistogramAMI_quantiles_10bin.ami4	0.417694965
PP_Compare_rav10.kscn_olapint	0.417634226
DN_RemovePoints_min_01_saturate.ac2diff	0.417566796
SB_MotifThree_diffquant.accb	0.417486147
SC_FluctAnal_2_std_50_logi.r1_ssr	0.417359627
NL_TSTL_dimensions_50_ac_fnnmar.bc_lfitm1	0.416872364
MF_armax_2_2_05_1.MA_1	0.416679248
CO_HistogramAMI_std1_2bin.ami4	0.416371613
ST_LocalExtrema_n50.stdmax	0.416266545
NL_TSTL_dimensions_50_ac_fnnmar.scr_co_m3_meansqres	0.416194216
CO_CompareMinAMI_quantiles_2_80.nunique	0.416181404
SB_MotifThree_diffquant.caba	0.416140085
NL_BoxCorrDim_50_ac_5.minr10	0.415961231
NL_BoxCorrDim_50_ac_5.mediand5	0.41571282
NL_BoxCorrDim_50_ac_5.minr11	0.415457274
MF_GP_LocalPrediction_covSEiso_covNoise_10_3_20_frombefore.maxstderr_run	0.415185539
CO_Embed2_Basic_tau.parabup05_n1	0.415169799
SY_SpreadRandomLocal_100_100.stdkurt	0.41506794
CO_HistogramAMI_std1_5bin.ami4	0.414883331
DN_SimpleFit_gauss2_hsqrt.resAC1	0.414871001
DN_Moments_8	0.41470218
DN_Moments_raw_8	0.41470218
NL_BoxCorrDim_50_ac_5.minr8	0.414498558
CO_HistogramAMI_std1_10bin.ami4	0.414444176
EN_mse_1-10_2_015.sampen_s7	0.41443511
NL_BoxCorrDim_50_ac_5.minr7	0.414094215
SD_TSTL_surrogates_1_100_2_tc3.iqrsfrommedian	0.413932167
SB_MotifThree_quantile.bba	0.413494525
EN_DistributionEntropy_raw_ks__005	0.41348229
EN_DistributionEntropy_ks__005	0.41348229
NL_BoxCorrDim_50_ac_5.minr12	0.413403904
ST_LocalExtrema_n25.stdmin	0.41331549
CO_Embed2_tau.stdb2	0.41327722
NL_TSTL_GPCorrSum2_n1_05_40_20_ac_fnnmar.robfitresac1	0.412898433
NL_BoxCorrDim_50_ac_5.minr6	0.412523833
MF_FitSubsegments_arsbc_uniform_25_01.orders_mode	0.412234473
EN_Randomize_dyndist.ac4fexpr2	0.411795182
NL_TSTL_ReturnTime_10_1_1_n1_ac_8.statrtym	0.411688034
NL_MS_nlpe_2_mi.propbth	0.411619659
NL_BoxCorrDim_50_ac_5.meanr5	0.411352796
SY_SlidingWindow_mom4_s10_1	0.411267033
PP_Compare_sin1.swss10_2	0.411256908
SY_SlidingWindow_mom4_s10_2	0.41103824
FC_Surprise_T1_100_5_udq_500.uq	0.410843101
FC_LocalSimple_mean3.swm	0.410793641
NL_TSTL_dimensions_50_ac_fnnmar.scr_co_m3_minbad	0.410452344
NL_BoxCorrDim_50_ac_5.minr13	0.410385404
SY_LocalGlobal_l50.kurtosis	0.409462815
CO_Embed2_AngleTau_50.mean_thetaac3	0.409447241
NL_TSTL_dimensions_50_ac_fnnmar.scr_co_m2_scaling_int	0.409092436
FC_Surprise_dist_20_tau_m2quad_500.mean	0.409090994
MF_GARCHfit_ar_P1_Q2.stde_normp	0.408615383
SY_SlidingWindow_mom3_s10_2	0.408598805
PP_Compare_rav10.gauss1_kd_resruns	0.408573726
DN_FitKernelSmoothraw.arclength_200	0.408508884
SY_SlidingWindow_mom3_ent2_10	0.408357778
CO_tc3_2.absnum	0.408291393
CO_HistogramAMI_quantiles_5bin.ami4	0.408134883
MF_steps_ahead_ar_2_6.mabserr_1	0.408125719
MF_GARCHfit_ar_P1_Q1.stde_normp	0.407887813
FC_LocalSimple_lfit4.ac1	0.407809681
SC_FluctAnal_2_dfa_50_2_logi.r1_ssr	0.407622582
SY_SlidingWindow_mom4_s5_1	0.407571575
SY_LocalDistributions_3_each.meandiv	0.407342843
SY_LocalDistributions_4_each.mediandiv	0.407168689
PH_Walker_momentum_2.res_ac1	0.407143174
SY_LocalDistributions_3_each.mediandiv	0.40704064
MF_FitSubsegments_arsbc_rand_25_01.orders_mode	0.406823153
SC_FluctAnal_mag_2_dfa_50_2_logi.se2	0.406671014
SC_FluctAnal_mag_2_dfa_50_2_logi.se1	0.406671014
DN_RemovePoints_absfar_01_remove.ac2rat	0.406226046
PP_Iterate_diff.swms5_2_jump	0.406045677
CO_Embed2_Basic_tau.ratdiag01	0.405615663
SP_Summaries_pgram_hamm.statav2_s	0.40536469
SB_TransitionpAlphabet_40_1.trflin10adjr2	0.404624918
CO_HistogramAMI_even_2bin.ami4	0.404571234
SC_FluctAnal_2_rsrange_50_logi.ratsplitminerr	0.404474464
SY_LocalDistributions_4_each.stddiv	0.404424356
TSTL_localdensity_5_40_ac_2.ac5den	0.403959942
SY_LocalGlobal_p1.iqr	0.403756903
DN_RemovePoints_max_01_saturate.ac2diff	0.403596668
[truncated: 4,850 more rows]
