# Supplementary material for: Neurophysiological signatures of cortical micro-architecture
Source: bioRxiv. 2023 Jan 23:2023.01.23.525101. Preprint. [Version 1] doi: 10.1101/2023.01.23.525101 (PMC9900796; doi:10.1101/2023.01.23.525101)
Supplement: Supplement 5 [file media-5.csv]

CodeString	spearmanCorr	absoluteCorr	spinPvalue	spinPvalue_fdrCorrected
EN_mse_1-10_2_015_rescale_tau.minSampEn	0.7908670867086707	0.7908670867086707	0.00019998000199980003	0.009723409284513245
SB_TransitionMatrix_5ac.symdiff	-0.7814101410141012	0.7814101410141012	9.999000099990002e-05	0.009723409284513245
NL_embed_PCA_mi_10.perc_3	0.7781938193819381	0.7781938193819381	0.00019998000199980003	0.009723409284513245
SY_SpreadRandomLocal_ac2_100.meankurt	-0.7781578157815782	0.7781578157815782	0.00019998000199980003	0.009723409284513245
EN_mse_1-10_2_015_rescale_tau.cvSampEn	-0.7721092109210921	0.7721092109210921	9.999000099990002e-05	0.009723409284513245
SY_SpreadRandomLocal_ac5_100.meanstd	-0.7675367536753674	0.7675367536753674	9.999000099990002e-05	0.009723409284513245
SB_TransitionMatrix_5ac.sumdiagcov	-0.767080708070807	0.767080708070807	0.00019998000199980003	0.009723409284513245
EN_mse_1-10_2_015_rescale_tau.stdSampEn	-0.7655805580558055	0.7655805580558055	9.999000099990002e-05	0.009723409284513245
CO_AutoCorrShape_posDrown.meanacf	0.7629042904290428	0.7629042904290428	9.999000099990002e-05	0.009723409284513245
SC_MMA_0__n5_5.qHurstTrend	-0.7618841884188418	0.7618841884188418	0.0004999500049995	0.010360409742158313
SB_TransitionpAlphabet_20_ac.maxdiagfexp_rmse	-0.7606360636063605	0.7606360636063605	0.00019998000199980003	0.009723409284513245
DN_RemovePoints_absfar_08_remove.fzcacrat	0.7603840384038404	0.7603840384038404	0.00019998000199980003	0.009723409284513245
SB_TransitionpAlphabet_20_ac.maxdiagfexp_r2	0.7593639363936392	0.7593639363936392	0.00019998000199980003	0.009723409284513245
DN_RemovePoints_absclose_08_remove.fzcacrat	0.759051905190519	0.759051905190519	9.999000099990002e-05	0.009723409284513245
SY_SpreadRandomLocal_ac2_100.meanstd	-0.7570597059705971	0.7570597059705971	9.999000099990002e-05	0.009723409284513245
PD_PeriodicityWang.th1	0.7568076807680768	0.7568076807680768	0.00029997000299970003	0.009723409284513245
PH_Walker_biasprop_05_01.w_tau	-0.7554755475547553	0.7554755475547553	0.00029997000299970003	0.009723409284513245
SB_TransitionpAlphabet_20_ac.symd_a	-0.755079507950795	0.755079507950795	0.00029997000299970003	0.009723409284513245
SC_FluctAnal_2_rsrange_50_logi.r2_resac1	0.7545154515451544	0.7545154515451544	0.00039996000399960006	0.009723409284513245
CO_AutoCorrShape_posDrown.pextrema	-0.7542394239423942	0.7542394239423942	0.00019998000199980003	0.009723409284513245
SC_FluctAnal_2_dfa_50_1_3_logi.resac1	-0.753975397539754	0.753975397539754	0.00019998000199980003	0.009723409284513245
PH_ForcePotential_dblwell_1_02_01.pcrossdown	0.7539033903390339	0.7539033903390339	9.999000099990002e-05	0.009723409284513245
PH_ForcePotential_dblwell_1_02_01.pcrossup	0.7538433843384337	0.7538433843384337	9.999000099990002e-05	0.009723409284513245
SC_FluctAnal_2_rsrange_50_logi.r2_se1	-0.7524992499249925	0.7524992499249925	0.00029997000299970003	0.009723409284513245
SY_SpreadRandomLocal_ac5_100.stdmean	0.7514551455145515	0.7514551455145515	0.00029997000299970003	0.009723409284513245
PH_ForcePotential_dblwell_1_02_01.std	0.7512991299129912	0.7512991299129912	0.00029997000299970003	0.009723409284513245
SC_FluctAnal_2_endptdiff_50_logi.r1_linfitint	0.7511671167116711	0.7511671167116711	0.00029997000299970003	0.009723409284513245
SC_FluctAnal_2_range_50_logi.r1_linfitint	0.751071107110711	0.751071107110711	0.00019998000199980003	0.009723409284513245
FC_LocalSimple_median7.tauresrat	0.7502910291029101	0.7502910291029101	0.00019998000199980003	0.009723409284513245
CO_glscf_1_5_tau	0.7502790279027901	0.7502790279027901	0.00029997000299970003	0.009723409284513245
FC_LocalSimple_lfit5.tauresrat	0.7499309930993099	0.7499309930993099	0.00019998000199980003	0.009723409284513245
PH_ForcePotential_dblwell_1_02_01.ac10	-0.7497389738973897	0.7497389738973897	9.999000099990002e-05	0.009723409284513245
CO_AutoCorrShape_drown.pextrema	-0.7496669666966695	0.7496669666966695	0.00029997000299970003	0.009723409284513245
SY_SpreadRandomLocal_ac5_100.meankurt	-0.7489708970897089	0.7489708970897089	9.999000099990002e-05	0.009723409284513245
CO_FirstMax_ac	0.7488508850885087	0.7488508850885087	0.00039996000399960006	0.009723409284513245
CO_AutoCorrShape_posDrown.Nac	-0.7488268826882687	0.7488268826882687	0.00019998000199980003	0.009723409284513245
PH_ForcePotential_dblwell_1_02_01.ac1	-0.7488028802880287	0.7488028802880287	9.999000099990002e-05	0.009723409284513245
SC_FluctAnal_2_dfa_50_1_2_logi.r1_ssr	0.7487428742874287	0.7487428742874287	0.00039996000399960006	0.009723409284513245
SC_FluctAnal_2_endptdiff_50_logi.stdssr	-0.7482508250825082	0.7482508250825082	0.00019998000199980003	0.009723409284513245
FC_LocalSimple_lfit3.tauresrat	0.7478667866786678	0.7478667866786678	0.00019998000199980003	0.009723409284513245
FC_LocalSimple_lfit4.tauresrat	0.7472427242724271	0.7472427242724271	0.00029997000299970003	0.009723409284513245
FC_LocalSimple_lfit2.tauresrat	0.7471587158715871	0.7471587158715871	0.00019998000199980003	0.009723409284513245
FC_LocalSimple_mean1.tauresrat	0.7470267026702669	0.7470267026702669	0.00019998000199980003	0.009723409284513245
WL_DetailCoeffs_db3_max.max_mean	0.7468706870687069	0.7468706870687069	9.999000099990002e-05	0.009723409284513245
SB_TransitionMatrix_5ac.stdeigcov	-0.7466066606660666	0.7466066606660666	0.00019998000199980003	0.009723409284513245
SC_FluctAnal_2_rsrange_50_logi.r2_se2	-0.7463066306630662	0.7463066306630662	0.00019998000199980003	0.009723409284513245
CO_trev_mi.denom	0.7462826282628262	0.7462826282628262	0.00019998000199980003	0.009723409284513245
PH_ForcePotential_dblwell_1_02_01.pcross	0.7460786078607861	0.7460786078607861	9.999000099990002e-05	0.009723409284513245
PH_Walker_prop_05.w_tau	-0.746030603060306	0.746030603060306	0.00029997000299970003	0.009723409284513245
CO_AddNoise_ac_gaussian.fitlina	-0.7455865586558655	0.7455865586558655	0.0004999500049995	0.010360409742158313
CO_AddNoise_ac_even_10.fitexpa	0.7455265526552654	0.7455265526552654	0.00039996000399960006	0.009723409284513245
CO_glscf_1_2_tau	0.7454905490549054	0.7454905490549054	0.00029997000299970003	0.009723409284513245
SC_FluctAnal_2_range_50_logi.r1_ssr	0.7449984998499849	0.7449984998499849	0.00029997000299970003	0.009723409284513245
CO_AddNoise_ac_even_10.fitlinb	0.744974497449745	0.744974497449745	0.00039996000399960006	0.009723409284513245
MF_ExpSmoothing_05_best.acmnd0	0.7443744374437443	0.7443744374437443	0.0004999500049995	0.010360409742158313
WL_dwtcoeff_sym2_5.noisestd_l5	0.7439663966396639	0.7439663966396639	9.999000099990002e-05	0.009723409284513245
EN_PermEn_5_ac.normPermEn	-0.7437863786378637	0.7437863786378637	0.00029997000299970003	0.009723409284513245
SC_FluctAnal_2_dfa_50_1_2_logi.ratsplitminerr	0.7424062406240624	0.7424062406240624	0.00019998000199980003	0.009723409284513245
FC_LocalSimple_median5.tauresrat	0.7423822382238224	0.7423822382238224	0.00019998000199980003	0.009723409284513245
SB_TransitionpAlphabet_20_ac.mineigfexp_rmse	-0.7422982298229822	0.7422982298229822	0.00039996000399960006	0.009723409284513245
SC_FluctAnal_2_rsrange_50_logi.r2_alpha	0.7422262226222621	0.7422262226222621	0.00039996000399960006	0.009723409284513245
CO_AddNoise_ac_even_10.meanch	-0.7422142214221421	0.7422142214221421	9.999000099990002e-05	0.009723409284513245
SB_TransitionMatrix_5ac.maxeigcov	-0.7421062106210621	0.7421062106210621	0.00019998000199980003	0.009723409284513245
SC_FluctAnal_2_dfa_50_1_2_logi.stdssr	-0.7420822082208219	0.7420822082208219	0.0004999500049995	0.010360409742158313
SB_TransitionMatrix_4ac.symdiff	-0.7419621962196219	0.7419621962196219	0.00029997000299970003	0.009723409284513245
PH_Walker_biasprop_01_05.w_tau	-0.741938193819382	0.741938193819382	0.00029997000299970003	0.009723409284513245
CO_glscf_2_5_tau	0.7417341734173416	0.7417341734173416	0.00029997000299970003	0.009723409284513245
SY_SpreadRandomLocal_ac2_100.stdskew	0.7413981398139813	0.7413981398139813	0.00019998000199980003	0.009723409284513245
CO_glscf_2_2_tau	0.741206120612061	0.741206120612061	0.00029997000299970003	0.009723409284513245
SC_FluctAnal_2_rsrange_50_logi.r2_linfitint	-0.7409780978097809	0.7409780978097809	0.0004999500049995	0.010360409742158313
CO_AutoCorrShape_drown.Nac	-0.7409540954095409	0.7409540954095409	0.00019998000199980003	0.009723409284513245
PH_Walker_prop_09.w_tau	-0.7405220522052205	0.7405220522052205	0.00029997000299970003	0.009723409284513245
WL_dwtcoeff_sym2_5.stdd_l5	0.7402700270027002	0.7402700270027002	9.999000099990002e-05	0.009723409284513245
SB_TransitionpAlphabet_20_ac.trcovfexp_rmse	-0.74007800780078	0.74007800780078	0.00019998000199980003	0.009723409284513245
PH_ForcePotential_dblwell_1_02_01.tau	-0.7400660066006599	0.7400660066006599	0.00019998000199980003	0.009723409284513245
SY_SpreadRandomLocal_ac2_100.stdsampen1_015	0.7400660066006599	0.7400660066006599	0.00029997000299970003	0.009723409284513245
SC_FluctAnal_2_dfa_50_3_logi.r1_se2	0.7397659765976597	0.7397659765976597	9.999000099990002e-05	0.009723409284513245
CO_FirstCrossing_acf_0.pointOfCrossing	-0.7392139213921392	0.7392139213921392	0.00029997000299970003	0.009723409284513245
CO_FirstCrossing_acf_0.firstCrossing	-0.7390819081908191	0.7390819081908191	0.00029997000299970003	0.009723409284513245
CO_AutoCorrShape_drown.meanabsacf	0.7389858985898589	0.7389858985898589	9.999000099990002e-05	0.009723409284513245
CO_AutoCorrShape_posDrown.fexpacf_r2	0.7389258925892589	0.7389258925892589	0.00039996000399960006	0.009723409284513245
PH_Walker_runningvar_15_50.w_tau	-0.7386498649864986	0.7386498649864986	0.00029997000299970003	0.009723409284513245
SC_FluctAnal_2_dfa_50_2_logi.r1_se2	0.738157815781578	0.738157815781578	0.00029997000299970003	0.009723409284513245
CO_glscf_1_1_tau	0.7380498049804981	0.7380498049804981	0.00039996000399960006	0.009723409284513245
SC_FluctAnal_sign_2_dfa_50_2_logi.r1_se2	0.7379297929792978	0.7379297929792978	9.999000099990002e-05	0.009723409284513245
PD_PeriodicityWang.th5	0.7378817881788178	0.7378817881788178	0.00039996000399960006	0.009723409284513245
CO_AddNoise_ac_even_10.linfit_mse	0.7377497749774976	0.7377497749774976	0.00029997000299970003	0.009723409284513245
EN_PermEn_4_ac.normPermEn	-0.7376057605760574	0.7376057605760574	0.00019998000199980003	0.009723409284513245
SY_DynWin10.stdactaul	0.7375577557755775	0.7375577557755775	9.999000099990002e-05	0.009723409284513245
PH_Walker_prop_11.w_tau	-0.737137713771377	0.737137713771377	0.00029997000299970003	0.009723409284513245
WL_dwtcoeff_db3_5.noisestd_l5	0.7365976597659765	0.7365976597659765	0.00019998000199980003	0.009723409284513245
SC_FluctAnal_2_rsrangefit_50_1_logi.prop_r1	-0.7364176417641763	0.7364176417641763	0.0004999500049995	0.010360409742158313
SC_FluctAnal_2_rsrangefit_50_1_logi.logtausplit	-0.7364176417641763	0.7364176417641763	0.0004999500049995	0.010360409742158313
SY_SpreadRandomLocal_ac2_100.stdmean	0.736117611761176	0.736117611761176	9.999000099990002e-05	0.009723409284513245
WL_coeffs_db3_5.med_coeff	0.7357935793579358	0.7357935793579358	0.00019998000199980003	0.009723409284513245
SY_SpreadRandomLocal_ac5_100.stdtaul	-0.7357815781578156	0.7357815781578156	0.00029997000299970003	0.009723409284513245
NL_TSTL_dimensions_50_ac_fnnmar.co_minmmax	-0.7357695769576957	0.7357695769576957	0.00029997000299970003	0.009723409284513245
PH_Walker_momentum_2.w_tau	-0.7356015601560154	0.7356015601560154	0.00029997000299970003	0.009723409284513245
WL_coeffs_db3_5.mean_coeff	0.7347494749474947	0.7347494749474947	9.999000099990002e-05	0.009723409284513245
SB_TransitionpAlphabet_20_ac.mineigfexp_r2	0.7343414341434144	0.7343414341434144	0.00039996000399960006	0.009723409284513245
MD_hrv_classic.lf	0.7342814281428142	0.7342814281428142	0.00029997000299970003	0.009723409284513245
CO_tc3_mi.denom	-0.7342334233423341	0.7342334233423341	9.999000099990002e-05	0.009723409284513245
NL_TSTL_dimensions_50_ac_fnnmar.bc_minmmax	-0.7341734173417341	0.7341734173417341	0.00029997000299970003	0.009723409284513245
FC_LocalSimple_mean2.tauresrat	0.7338973897389739	0.7338973897389739	0.00019998000199980003	0.009723409284513245
CO_AddNoise_ac_gaussian.meanch	-0.7334293429342933	0.7334293429342933	0.0005999400059994001	0.010948507271288786
SC_FluctAnal_2_dfa_50_1_2_logi.resac1	-0.7333453345334533	0.7333453345334533	9.999000099990002e-05	0.009723409284513245
SC_FluctAnal_2_rsrangefit_50_1_logi.r2_linfitint	-0.7332973297329733	0.7332973297329733	0.00039996000399960006	0.009723409284513245
SB_TransitionpAlphabet_20_ac.maxeig_fexpr2	0.7325052505250523	0.7325052505250523	0.00019998000199980003	0.009723409284513245
SC_FluctAnal_2_dfa_50_1_2_logi.r1_se1	0.732001200120012	0.732001200120012	0.00019998000199980003	0.009723409284513245
EN_mse_1-10_2_015_rescale_tau.meanch	0.7316771677167716	0.7316771677167716	0.00029997000299970003	0.009723409284513245
DN_Withinp_20	-0.7316771677167716	0.7316771677167716	0.00029997000299970003	0.009723409284513245
SY_SpreadRandomLocal_ac2_100.stdtaul	-0.7313651365136512	0.7313651365136512	0.00029997000299970003	0.009723409284513245
CO_AddNoise_ac_gaussian.pdec	0.7311731173117311	0.7311731173117311	0.00039996000399960006	0.009723409284513245
FC_LocalSimple_mean4.tauresrat	0.7308250825082507	0.7308250825082507	0.00019998000199980003	0.009723409284513245
FC_LocalSimple_meantau.swm	-0.7299489948994898	0.7299489948994898	0.00019998000199980003	0.009723409284513245
SB_TransitionpAlphabet_20_ac.maxeig_fexprmse	-0.7297929792979296	0.7297929792979296	0.00019998000199980003	0.009723409284513245
SC_FluctAnal_2_rsrange_50_logi.alpharat	-0.7297809780978097	0.7297809780978097	0.0005999400059994001	0.010948507271288786
CO_AddNoise_ac_std1_10.fitlinb	0.729048904890489	0.729048904890489	0.00029997000299970003	0.009723409284513245
SC_FluctAnal_2_dfa_50_0_logi.r1_linfitint	0.7289648964896489	0.7289648964896489	0.00029997000299970003	0.009723409284513245
SY_SpreadRandomLocal_ac5_100.stdsampen1_015	0.7288448844884488	0.7288448844884488	0.00039996000399960006	0.009723409284513245
CO_tc3_mi.abs	0.7287848784878488	0.7287848784878488	0.00029997000299970003	0.009723409284513245
CO_AutoCorrShape_drown.nminima	-0.7286528652865285	0.7286528652865285	0.00029997000299970003	0.009723409284513245
CO_AddNoise_ac_std1_10.fitexpa	0.7283168316831682	0.7283168316831682	0.00029997000299970003	0.009723409284513245
WL_dwtcoeff_db3_5.stdd_l5	0.728064806480648	0.728064806480648	0.00029997000299970003	0.009723409284513245
CO_AutoCorrShape_posDrown.nminima	-0.728016801680168	0.728016801680168	0.00029997000299970003	0.009723409284513245
SC_FluctAnal_sign_2_dfa_50_2_logi.r1_se1	0.7278607860786078	0.7278607860786078	9.999000099990002e-05	0.009723409284513245
SC_FluctAnal_2_std_50_logi.r1_linfitint	0.7274407440744074	0.7274407440744074	0.00039996000399960006	0.009723409284513245
SC_FluctAnal_2_rsrange_50_logi.r2_ssr	0.7273687368736872	0.7273687368736872	0.00039996000399960006	0.009723409284513245
FC_LocalSimple_meantau.gofr2	-0.7273087308730872	0.7273087308730872	0.00019998000199980003	0.009723409284513245
SC_FluctAnal_2_dfa_50_1_2_logi.r1_se2	0.7269366936693668	0.7269366936693668	9.999000099990002e-05	0.009723409284513245
SC_MMA_0__n5_5.stdStdHurstQ	0.7264806480648064	0.7264806480648064	0.0006999300069993001	0.01130403391585724
CO_AddNoise_ac_even_10.fitlina	-0.7262406240624061	0.7262406240624061	0.00029997000299970003	0.009723409284513245
SC_FluctAnal_2_rsrangefit_50_1_logi.r2_alpha	0.7260846084608459	0.7260846084608459	0.0005999400059994001	0.010948507271288786
SC_FluctAnal_2_rsrange_50_logi.logtausplit	-0.7260126012601259	0.7260126012601259	0.00039996000399960006	0.009723409284513245
SC_FluctAnal_2_rsrange_50_logi.prop_r1	-0.7259045904590458	0.7259045904590458	0.00039996000399960006	0.009723409284513245
FC_LocalSimple_lfittau.swm	-0.7252685268526853	0.7252685268526853	0.00029997000299970003	0.009723409284513245
SB_TransitionpAlphabet_20_ac.stdeigfexp_r2	0.7248124812481248	0.7248124812481248	0.00039996000399960006	0.009723409284513245
MF_arfit_1_8_sbc.minA	-0.7243924392439244	0.7243924392439244	0.00019998000199980003	0.009723409284513245
CO_glscf_1_5_3	0.7233123312331232	0.7233123312331232	0.00039996000399960006	0.009723409284513245
SC_FluctAnal_2_iqr_50_logi.r1_linfitint	0.7232883288328832	0.7232883288328832	0.00039996000399960006	0.009723409284513245
SY_SpreadRandomLocal_ac2_100.stdkurt	0.7229762976297629	0.7229762976297629	0.00039996000399960006	0.009723409284513245
SY_SpreadRandomLocal_ac5_100.meantaul	-0.7228442844284428	0.7228442844284428	0.00029997000299970003	0.009723409284513245
AC_23	-0.7227362736273627	0.7227362736273627	0.00019998000199980003	0.009723409284513245
CO_AddNoise_ac_even_10.firstUnder50	-0.7224842484248424	0.7224842484248424	0.00019998000199980003	0.009723409284513245
SC_FluctAnal_2_dfa_50_2_logi.meanssr	0.722184218421842	0.722184218421842	0.00019998000199980003	0.009723409284513245
AC_24	-0.7219561956195618	0.7219561956195618	0.00019998000199980003	0.009723409284513245
SC_FluctAnal_sign_2_dfa_50_2_logi.meanssr	0.7219441944194419	0.7219441944194419	0.00019998000199980003	0.009723409284513245
CO_AddNoise_ac_quantiles_10.ami_at_5	0.7216921692169216	0.7216921692169216	0.00029997000299970003	0.009723409284513245
SC_FluctAnal_2_rsrangefit_50_1_logi.r2_se1	-0.7215721572157214	0.7215721572157214	0.0005999400059994001	0.010948507271288786
WL_cwt_db3_32.gam2	0.7210441044104409	0.7210441044104409	0.00029997000299970003	0.009723409284513245
FC_LocalSimple_median3.tauresrat	0.720936093609361	0.720936093609361	0.00039996000399960006	0.009723409284513245
CO_AddNoise_ac_gaussian.fitlinb	0.720936093609361	0.720936093609361	0.00039996000399960006	0.009723409284513245
PP_Compare_diff1.gauss1_kd_r2	0.720936093609361	0.720936093609361	0.0004999500049995	0.010360409742158313
SC_FluctAnal_sign_2_dfa_50_2_logi.ratsplitminerr	0.7209000900090008	0.7209000900090008	0.00019998000199980003	0.009723409284513245
CO_AddNoise_ac_even_10.fitexprmse	0.7208880888088808	0.7208880888088808	0.0004999500049995	0.010360409742158313
CO_AddNoise_ac_std1_10.meanch	-0.7207440744074407	0.7207440744074407	0.00039996000399960006	0.009723409284513245
SC_FluctAnal_2_dfa_50_1_2_logi.r1_resac1	0.7206840684068406	0.7206840684068406	0.0005999400059994001	0.010948507271288786
FC_LocalSimple_mean3.tauresrat	0.7205760576057605	0.7205760576057605	0.00019998000199980003	0.009723409284513245
SC_FluctAnal_2_dfa_50_3_logi.meanssr	0.7205400540054004	0.7205400540054004	0.00019998000199980003	0.009723409284513245
SY_SpreadRandomLocal_ac2_100.meantaul	-0.7199639963996398	0.7199639963996398	0.00029997000299970003	0.009723409284513245
SC_FluctAnal_sign_2_dfa_50_2_logi.se1	0.7199039903990397	0.7199039903990397	0.00039996000399960006	0.009723409284513245
SC_FluctAnal_sign_2_dfa_50_2_logi.se2	0.7199039903990397	0.7199039903990397	0.00039996000399960006	0.009723409284513245
CO_AddNoise_ac_even_10.fitexpb	-0.7195439543954395	0.7195439543954395	0.00019998000199980003	0.009723409284513245
CO_glscf_1_5_2	0.7194239423942393	0.7194239423942393	0.0005999400059994001	0.010948507271288786
WL_cwt_db3_32.gam1	-0.7193399339933992	0.7193399339933992	0.00029997000299970003	0.009723409284513245
SY_SpreadRandomLocal_ac5_100.stdstd	0.7193039303930392	0.7193039303930392	0.00029997000299970003	0.009723409284513245
SC_FluctAnal_2_range_50_logi.ratsplitminerr	0.7187878787878788	0.7187878787878788	0.0008999100089991	0.01204548805819807
SB_TransitionMatrix_3ac.symdiff	-0.7187398739873986	0.7187398739873986	0.00029997000299970003	0.009723409284513245
SY_SlidingWindow_mom4_sampen10_10	0.7185838583858384	0.7185838583858384	0.00039996000399960006	0.009723409284513245
SC_FluctAnal_2_endptdiff_50_logi.r1_alpha	-0.7180558055805579	0.7180558055805579	0.00039996000399960006	0.009723409284513245
SB_TransitionMatrix_5ac.maximeig	-0.7171077107710769	0.7171077107710769	9.999000099990002e-05	0.009723409284513245
SC_FluctAnal_2_rsrangefit_50_1_logi.r2_resac1	0.7167116711671166	0.7167116711671166	9.999000099990002e-05	0.009723409284513245
SY_SpreadRandomLocal_50_100.meankurt	-0.7166756675667565	0.7166756675667565	0.0004999500049995	0.010360409742158313
SC_MMA_0__n5_5.qHurstStd	0.7164116411641163	0.7164116411641163	0.00039996000399960006	0.009723409284513245
SC_MMA_0__n5_5.stdStdHurstScale	0.7160036003600361	0.7160036003600361	0.0004999500049995	0.010360409742158313
WL_cwt_sym2_32.gam1	-0.7159315931593159	0.7159315931593159	0.00039996000399960006	0.009723409284513245
WL_cwt_sym2_32.gam2	0.7156315631563155	0.7156315631563155	0.00039996000399960006	0.009723409284513245
SY_SpreadRandomLocal_50_100.stdstd	0.7154635463546354	0.7154635463546354	0.0005999400059994001	0.010948507271288786
SC_FluctAnal_2_rsrange_50_logi.r1_alpha	0.7152595259525951	0.7152595259525951	0.00039996000399960006	0.009723409284513245
SC_FluctAnal_2_rsrangefit_50_1_logi.r2_ssr	0.715055505550555	0.715055505550555	0.00039996000399960006	0.009723409284513245
CO_AddNoise_ac_quantiles_10.fitlinb	0.7149474947494748	0.7149474947494748	0.00029997000299970003	0.009723409284513245
AC_25	-0.7146594659465946	0.7146594659465946	0.00019998000199980003	0.009723409284513245
SC_FluctAnal_2_dfa_50_1_logi.meanssr	0.7143954395439542	0.7143954395439542	0.00019998000199980003	0.009723409284513245
SC_FluctAnal_2_endptdiff_50_logi.se1	-0.7143354335433543	0.7143354335433543	0.00029997000299970003	0.009723409284513245
SC_FluctAnal_2_endptdiff_50_logi.se2	-0.7143354335433543	0.7143354335433543	0.00029997000299970003	0.009723409284513245
DN_SimpleFit_gauss1_ks.rmse	0.7141914191419142	0.7141914191419142	0.0006999300069993001	0.01130403391585724
CO_AddNoise_ac_quantiles_10.fitexpa	0.7139153915391537	0.7139153915391537	0.00029997000299970003	0.009723409284513245
SD_TSTL_surrogates_mi_100_1_tc3.stdsurr	0.7136153615361536	0.7136153615361536	0.00029997000299970003	0.009723409284513245
AC_22	-0.7130513051305131	0.7130513051305131	0.00039996000399960006	0.009723409284513245
SY_SpreadRandomLocal_ac5_100.stdskew	0.7122472247224721	0.7122472247224721	0.00029997000299970003	0.009723409284513245
SP_Summaries_welch_rect.fpoly2_rmse	0.7121872187218722	0.7121872187218722	0.0004999500049995	0.010360409742158313
SP_Summaries_fft.fpoly2_rmse	0.7121872187218722	0.7121872187218722	0.0004999500049995	0.010360409742158313
SP_Summaries_fft.fpoly2_sse	0.7117431743174316	0.7117431743174316	0.0004999500049995	0.010360409742158313
SP_Summaries_welch_rect.fpoly2_sse	0.7117431743174316	0.7117431743174316	0.0004999500049995	0.010360409742158313
SB_TransitionMatrix_5ac.stddiag	-0.7115751575157515	0.7115751575157515	0.0005999400059994001	0.010948507271288786
CO_glscf_1_10_tau	0.7115391539153914	0.7115391539153914	9.999000099990002e-05	0.009723409284513245
SY_SlidingWindow_mom4_sampen5_10	0.7114431443144313	0.7114431443144313	0.00019998000199980003	0.009723409284513245
MF_GP_hyperparameters_covSEiso_covNoise_1_200_resample.mabserr_std	0.7105070507050704	0.7105070507050704	0.00029997000299970003	0.009723409284513245
SY_SpreadRandomLocal_ac2_100.stdstd	0.7099189918991898	0.7099189918991898	0.00029997000299970003	0.009723409284513245
SC_FluctAnal_2_dfa_50_3_logi.logtausplit	-0.7097989798979897	0.7097989798979897	0.0007999200079992001	0.011809977800503212
MF_StateSpace_n4sid_3_05_1.A_5	0.7096669666966695	0.7096669666966695	0.0006999300069993001	0.01130403391585724
SC_FluctAnal_2_dfa_50_3_logi.prop_r1	-0.7096429642964295	0.7096429642964295	0.0007999200079992001	0.011809977800503212
CO_trev_ac.denom	0.7095949594959495	0.7095949594959495	0.0004999500049995	0.010360409742158313
PP_Compare_diff1.gauss1_kd_rmse	-0.7095109510951094	0.7095109510951094	0.00039996000399960006	0.009723409284513245
CO_AddNoise_ac_even_10.ami_at_5	0.7094749474947494	0.7094749474947494	0.00039996000399960006	0.009723409284513245
SC_FluctAnal_2_dfa_50_1_logi.r1_se2	0.7093069306930692	0.7093069306930692	0.00039996000399960006	0.009723409284513245
SY_SpreadRandomLocal_100_100.stdstd	0.709210921092109	0.709210921092109	0.00039996000399960006	0.009723409284513245
SY_KPSStest_0_10.minstat	-0.709054905490549	0.709054905490549	0.0008999100089991	0.01204548805819807
CO_AddNoise_ac_std1_10.ac2	0.7087668766876687	0.7087668766876687	0.00029997000299970003	0.009723409284513245
CO_AddNoise_ac_quantiles_10.firstUnder50	-0.7083828382838284	0.7083828382838284	0.00039996000399960006	0.009723409284513245
SD_TSTL_surrogates_mi_100_2_tc3.stdsurr	0.7083228322832282	0.7083228322832282	0.00019998000199980003	0.009723409284513245
SC_FluctAnal_2_range_50_logi.r1_alpha	-0.7081068106810681	0.7081068106810681	0.00029997000299970003	0.009723409284513245
SC_FluctAnal_2_dfa_50_3_logi.r1_se1	0.7077707770777076	0.7077707770777076	0.00039996000399960006	0.009723409284513245
SP_Summaries_pgram_hamm.fpoly2_rmse	0.7077587758775876	0.7077587758775876	0.0005999400059994001	0.010948507271288786
MF_CompareAR_1_10_all.where01max	0.7076267626762676	0.7076267626762676	0.0006999300069993001	0.01130403391585724
SC_FluctAnal_2_rsrangefit_50_1_logi.alpharat	-0.7071947194719471	0.7071947194719471	0.0006999300069993001	0.01130403391585724
FC_LocalSimple_meantau.meanabserr	-0.7069306930693068	0.7069306930693068	0.0014998500149985001	0.01614861987979606
SP_Summaries_pgram_hamm.fpoly2_sse	0.7068946894689467	0.7068946894689467	0.0005999400059994001	0.010948507271288786
CO_AddNoise_ac_std1_10.ac1	0.7067626762676267	0.7067626762676267	9.999000099990002e-05	0.009723409284513245
SC_FluctAnal_2_dfa_50_1_logi.ratsplitminerr	0.7067266726672666	0.7067266726672666	0.0005999400059994001	0.010948507271288786
SC_FluctAnal_2_dfa_50_0_logi.stdssr	-0.7067146714671466	0.7067146714671466	0.0007999200079992001	0.011809977800503212
PH_ForcePotential_sine_10_004_10.ac10	-0.7066186618661865	0.7066186618661865	0.0008999100089991	0.01204548805819807
SC_FluctAnal_2_dfa_50_2_logi.r1_se1	0.7065946594659466	0.7065946594659466	0.00039996000399960006	0.009723409284513245
SB_TransitionpAlphabet_20_ac.maxdiagfexp_a	0.7065466546654665	0.7065466546654665	0.0005999400059994001	0.010948507271288786
CO_AddNoise_ac_std1_10.fitlina	-0.7063666366636662	0.7063666366636662	0.00029997000299970003	0.009723409284513245
SC_FluctAnal_2_dfa_50_3_logi.resac1	0.7063546354635463	0.7063546354635463	0.0005999400059994001	0.010948507271288786
FC_LocalSimple_meantau.stderr	-0.7059945994599459	0.7059945994599459	0.0010998900109989002	0.013114806370316175
SB_TransitionpAlphabet_40_1.maxdiagfexp_a	-0.7059465946594659	0.7059465946594659	0.00039996000399960006	0.009723409284513245
WL_cwt_sym2_32.min_ssc	-0.7055265526552654	0.7055265526552654	0.0007999200079992001	0.011809977800503212
PH_ForcePotential_sine_3_05_1.ac10	-0.7049624962496249	0.7049624962496249	0.000999900009999	0.012462521863755655
MF_CompareAR_1_10_05.where01max	0.7049384938493849	0.7049384938493849	0.00019998000199980003	0.009723409284513245
SC_FluctAnal_2_rsrangefit_50_1_logi.r1_alpha	0.7045424542454245	0.7045424542454245	0.00039996000399960006	0.009723409284513245
AC_21	-0.7043504350435044	0.7043504350435044	0.00039996000399960006	0.009723409284513245
SC_FluctAnal_2_std_50_logi.stdssr	-0.704086408640864	0.704086408640864	0.0007999200079992001	0.011809977800503212
SP_Summaries_pgram_hamm.linfitloglog_lf_sigma	0.7040024002400239	0.7040024002400239	0.00019998000199980003	0.009723409284513245
SP_Summaries_pgram_hamm.linfitloglog_lf_sea1	0.7040024002400239	0.7040024002400239	0.00019998000199980003	0.009723409284513245
AC_26	-0.7037263726372637	0.7037263726372637	0.0004999500049995	0.010360409742158313
SB_TransitionMatrix_4ac.sumdiagcov	-0.7036783678367836	0.7036783678367836	0.0005999400059994001	0.010948507271288786
PP_Compare_diff1.kscn_adiff	-0.7036543654365436	0.7036543654365436	0.0008999100089991	0.01204548805819807
EX_MovingThreshold_01_002.iqrq	0.7035583558355835	0.7035583558355835	0.0004999500049995	0.010360409742158313
CO_tc3_ac.absnum	0.7033543354335433	0.7033543354335433	0.0004999500049995	0.010360409742158313
CO_AddNoise_ac_quantiles_10.meanch	-0.7032823282328232	0.7032823282328232	0.00019998000199980003	0.009723409284513245
SB_TransitionpAlphabet_20_ac.maxeig_fexpa	0.7024782478247823	0.7024782478247823	0.00019998000199980003	0.009723409284513245
CO_AddNoise_ac_gaussian.fitexpa	0.7024062406240623	0.7024062406240623	0.0004999500049995	0.010360409742158313
PP_Compare_diff1.swms5_2	0.7023702370237023	0.7023702370237023	0.00039996000399960006	0.009723409284513245
DN_RemovePoints_absclose_08_remove.ac3rat	-0.7023462346234624	0.7023462346234624	0.00019998000199980003	0.009723409284513245
MF_armax_3_1_05_1.acsnd0	0.702106210621062	0.702106210621062	0.00039996000399960006	0.009723409284513245
SB_TransitionMatrix_4ac.stddiag	-0.7020222022202219	0.7020222022202219	0.0004999500049995	0.010360409742158313
CO_glscf_1_5_1	0.7019381938193818	0.7019381938193818	0.0006999300069993001	0.01130403391585724
SC_FluctAnal_2_dfa_50_1_logi.linfitint	0.7012301230123011	0.7012301230123011	0.00039996000399960006	0.009723409284513245
MF_StateSpace_n4sid_3_05_1.A_9	-0.701086108610861	0.701086108610861	0.0006999300069993001	0.01130403391585724
CO_AutoCorrShape_posDrown.sumacf	-0.701074107410741	0.701074107410741	0.00039996000399960006	0.009723409284513245
DN_OutlierInclude_abs_001.nfla	0.701074107410741	0.701074107410741	0.00039996000399960006	0.009723409284513245
PH_ForcePotential_sine_3_05_1.ac1	-0.7010141014101409	0.7010141014101409	0.0007999200079992001	0.011809977800503212
SB_TransitionpAlphabet_20_ac.maxeig_fexpb	-0.7009300930093009	0.7009300930093009	0.00019998000199980003	0.009723409284513245
PH_ForcePotential_sine_10_004_10.ac1	-0.7009060906090608	0.7009060906090608	0.0004999500049995	0.010360409742158313
WL_cwt_sym2_32.meanabsC	0.7007860786078608	0.7007860786078608	0.00019998000199980003	0.009723409284513245
CO_AddNoise_ac_std1_10.fitexpb	-0.7006660666066605	0.7006660666066605	0.00029997000299970003	0.009723409284513245
DN_SimpleFit_gauss1_ks.r2	-0.7001260126012601	0.7001260126012601	0.0010998900109989002	0.013114806370316175
CO_AddNoise_ac_even_10.fitexpr2	0.7001260126012601	0.7001260126012601	0.0004999500049995	0.010360409742158313
AC_16	-0.6998619861986197	0.6998619861986197	0.00019998000199980003	0.009723409284513245
CO_AutoCorrShape_drown.sumacf	-0.6997659765976597	0.6997659765976597	0.00039996000399960006	0.009723409284513245
NL_TSTL_PoincareSection_max_ac.maxds	0.6995619561956193	0.6995619561956193	0.0008999100089991	0.01204548805819807
FC_LocalSimple_meantau.taures	-0.6992979297929791	0.6992979297929791	0.0005999400059994001	0.010948507271288786
DN_pleft_005	0.6992379237923791	0.6992379237923791	0.00039996000399960006	0.009723409284513245
AC_20	-0.6992259225922592	0.6992259225922592	0.00039996000399960006	0.009723409284513245
WL_cwt_db3_32.meanabsC	0.6987818781878188	0.6987818781878188	0.00019998000199980003	0.009723409284513245
DN_Withinp_25	-0.6986138613861386	0.6986138613861386	0.0005999400059994001	0.010948507271288786
AC_18	-0.6985898589858985	0.6985898589858985	0.00039996000399960006	0.009723409284513245
SC_FluctAnal_2_iqr_50_logi.stdssr	-0.6985538553855385	0.6985538553855385	0.00029997000299970003	0.009723409284513245
SC_FluctAnal_2_dfa_50_0_logi.r1_alpha	-0.6984098409840983	0.6984098409840983	0.0004999500049995	0.010360409742158313
FC_LocalSimple_lfittau.taures	-0.6983618361836184	0.6983618361836184	0.00029997000299970003	0.009723409284513245
SC_FluctAnal_2_dfa_50_1_3_logi.ratsplitminerr	0.6979777977797779	0.6979777977797779	0.0007999200079992001	0.011809977800503212
SC_FluctAnal_2_range_50_logi.stdssr	-0.6979057905790578	0.6979057905790578	0.0010998900109989002	0.013114806370316175
WL_cwt_db3_32.min_ssc	-0.6971857185718571	0.6971857185718571	0.00019998000199980003	0.009723409284513245
AC_19	-0.697077707770777	0.697077707770777	0.00029997000299970003	0.009723409284513245
SB_TransitionMatrix_5ac.stdeig	-0.697065706570657	0.697065706570657	0.0004999500049995	0.010360409742158313
CO_tc3_ac.denom	0.697029702970297	0.697029702970297	0.0005999400059994001	0.010948507271288786
SC_FluctAnal_2_dfa_50_2_logi.se2	0.6963696369636964	0.6963696369636964	0.0006999300069993001	0.01130403391585724
SC_FluctAnal_2_dfa_50_2_logi.se1	0.6963696369636964	0.6963696369636964	0.0006999300069993001	0.01130403391585724
SC_FluctAnal_2_rsrangefit_50_1_logi.meanssr	0.6962496249624961	0.6962496249624961	0.00039996000399960006	0.009723409284513245
CO_FirstMax_mi-hist_10	0.6958535853585359	0.6958535853585359	0.00029997000299970003	0.009723409284513245
SC_FluctAnal_sign_2_dfa_50_2_logi.r1_ssr	0.6956375637563755	0.6956375637563755	0.00039996000399960006	0.009723409284513245
AC_15	-0.6953735373537353	0.6953735373537353	0.00019998000199980003	0.009723409284513245
AC_27	-0.6953495349534953	0.6953495349534953	0.0006999300069993001	0.01130403391585724
WL_dwtcoeff_sym2_5.mind_l5	-0.695073507350735	0.695073507350735	0.00039996000399960006	0.009723409284513245
SC_FluctAnal_2_dfa_50_1_logi.alpha	-0.6947374737473747	0.6947374737473747	0.00039996000399960006	0.009723409284513245
CO_AddNoise_ac_std1_10.firstUnder50	-0.6942191635634284	0.6942191635634284	0.00019998000199980003	0.009723409284513245
AC_28	-0.6941374137413742	0.6941374137413742	0.000999900009999	0.012462521863755655
SB_TransitionMatrix_2ac.stddiag	-0.6941134113411339	0.6941134113411339	0.00029997000299970003	0.009723409284513245
SC_FluctAnal_2_rsrange_50_logi.r1_linfitint	-0.694053405340534	0.694053405340534	0.000999900009999	0.012462521863755655
SC_FluctAnal_2_iqr_50_logi.ratsplitminerr	0.6935733573357334	0.6935733573357334	0.00039996000399960006	0.009723409284513245
AC_17	-0.6935373537353734	0.6935373537353734	0.00019998000199980003	0.009723409284513245
PP_Compare_diff2.gauss1_kd_r2	0.693045304530453	0.693045304530453	0.0013998600139986002	0.015409659034096591
SC_FluctAnal_2_iqr_50_logi.r1_alpha	-0.6929132913291328	0.6929132913291328	0.0005999400059994001	0.010948507271288786
SP_Summaries_fft.ncross_f02	0.6928892889288928	0.6928892889288928	0.00039996000399960006	0.009723409284513245
SP_Summaries_welch_rect.ncross_f02	0.6928892889288928	0.6928892889288928	0.00039996000399960006	0.009723409284513245
MF_ARMA_orders_1_6_1_4.meanstd_aicsq	0.6927812781278126	0.6927812781278126	0.0008999100089991	0.01204548805819807
SC_FluctAnal_2_dfa_50_1_2_logi.r1_linfitint	0.6923492349234922	0.6923492349234922	0.0004999500049995	0.010360409742158313
DN_RemovePoints_absfar_08_saturate.ac3diff	0.6917971797179717	0.6917971797179717	0.00019998000199980003	0.009723409284513245
TSTL_localdensity_5_40_ac_fnnmar.ac4den	0.6916531653165315	0.6916531653165315	0.0005999400059994001	0.010948507271288786
SP_Summaries_fft.linfitloglog_lf_sigma	0.6908730873087308	0.6908730873087308	0.00039996000399960006	0.009723409284513245
SP_Summaries_welch_rect.linfitloglog_lf_sea1	0.6908730873087308	0.6908730873087308	0.00039996000399960006	0.009723409284513245
SP_Summaries_fft.linfitloglog_lf_sea1	0.6908730873087308	0.6908730873087308	0.00039996000399960006	0.009723409284513245
SP_Summaries_welch_rect.linfitloglog_lf_sigma	0.6908730873087308	0.6908730873087308	0.00039996000399960006	0.009723409284513245
TSTL_localdensity_5_40_ac_fnnmar.ac5den	0.6905730573057306	0.6905730573057306	0.00029997000299970003	0.009723409284513245
SC_FluctAnal_2_std_50_logi.r1_alpha	-0.6904890489048904	0.6904890489048904	0.0005999400059994001	0.010948507271288786
SC_FluctAnal_2_dfa_50_2_logi.resac1	0.6901770177017701	0.6901770177017701	0.0006999300069993001	0.01130403391585724
CO_AddNoise_ac_gaussian.ami_at_5	0.6896609660966097	0.6896609660966097	0.0004999500049995	0.010360409742158313
SC_FluctAnal_2_dfa_50_0_logi.ratsplitminerr	0.6895769576957695	0.6895769576957695	0.0006999300069993001	0.01130403391585724
WL_dwtcoeff_db3_5.mind_l5	-0.6886288628862886	0.6886288628862886	0.0004999500049995	0.010360409742158313
SC_FluctAnal_2_dfa_50_0_logi.r1_ssr	0.6886168616861685	0.6886168616861685	0.0008999100089991	0.01204548805819807
SC_FluctAnal_2_rsrange_50_logi.meanssr	0.6884368436843684	0.6884368436843684	0.00039996000399960006	0.009723409284513245
CO_AddNoise_ac_quantiles_10.linfit_mse	0.6877527752775277	0.6877527752775277	0.0005999400059994001	0.010948507271288786
AC_29	-0.6877047704770476	0.6877047704770476	0.0012998700129987	0.014831021043832599
WL_cwt_db3_32.SC_h	-0.6875727572757275	0.6875727572757275	0.00029997000299970003	0.009723409284513245
CO_FirstMax_mi-hist_5	0.6872967296729673	0.6872967296729673	0.00029997000299970003	0.009723409284513245
SC_FluctAnal_2_dfa_50_1_2_logi.meanssr	0.6869846984698469	0.6869846984698469	0.00019998000199980003	0.009723409284513245
SP_Summaries_welch_rect.fpoly2_r2	-0.6867326732673266	0.6867326732673266	0.0008999100089991	0.01204548805819807
SP_Summaries_fft.fpoly2_r2	-0.6867326732673266	0.6867326732673266	0.0008999100089991	0.01204548805819807
PP_Compare_diff1.swms10_1	0.6865166516651665	0.6865166516651665	0.0006999300069993001	0.01130403391585724
SP_Summaries_pgram_hamm.ncross_f02	0.6865046504650464	0.6865046504650464	0.0004999500049995	0.010360409742158313
EN_rpde_3_ac.propNonZero	-0.6864926492649263	0.6864926492649263	0.0006999300069993001	0.01130403391585724
SC_FluctAnal_2_dfa_50_3_logi.se1	0.6864206420642064	0.6864206420642064	0.0013998600139986002	0.015409659034096591
SC_FluctAnal_2_dfa_50_3_logi.se2	0.6864206420642064	0.6864206420642064	0.0013998600139986002	0.015409659034096591
SP_Summaries_pgram_hamm.linfitloglog_all_sigma	0.6863606360636063	0.6863606360636063	0.00019998000199980003	0.009723409284513245
SP_Summaries_pgram_hamm.linfitloglog_all_sea1	0.6863606360636063	0.6863606360636063	0.00019998000199980003	0.009723409284513245
CO_AddNoise_ac_even_10.ac1	0.6863126312631261	0.6863126312631261	0.0004999500049995	0.010360409742158313
CO_AutoCorrShape_drown.sumabsacf	-0.6862046204620462	0.6862046204620462	0.00039996000399960006	0.009723409284513245
SY_KPSStest_2.stat	-0.6861686168616861	0.6861686168616861	0.000999900009999	0.012462521863755655
EN_rpde_3_ac.meanNonZero	0.6860366036603659	0.6860366036603659	0.0005999400059994001	0.010948507271288786
MF_CompareTestSets_y_ar_4_rand_25_01_1.meandiffs_mean	-0.686012601260126	0.686012601260126	0.0008999100089991	0.01204548805819807
SP_Summaries_pgram_hamm.fpoly2_r2	-0.6859285928592859	0.6859285928592859	0.0007999200079992001	0.011809977800503212
TSTL_localdensity_5_40_ac_2.iqrden	0.6858085808580857	0.6858085808580857	0.00039996000399960006	0.009723409284513245
DN_RemovePoints_max_08_saturate.ac2diff	-0.6857365736573656	0.6857365736573656	0.00039996000399960006	0.009723409284513245
DN_OutlierInclude_abs_001.mfexpb	-0.6857125712571256	0.6857125712571256	0.00039996000399960006	0.009723409284513245
CO_AddNoise_ac_quantiles_10.fitexprmse	0.6856645664566456	0.6856645664566456	0.00039996000399960006	0.009723409284513245
DN_SimpleFit_gauss1_ks.resAC1	0.6856285628562856	0.6856285628562856	0.0006999300069993001	0.01130403391585724
WL_DetailCoeffs_db3_max.corrcoef_max_medians	0.6853405340534053	0.6853405340534053	0.0007999200079992001	0.011809977800503212
NL_TSTL_ReturnTime_5_1_40_n1_1_8.iqr	0.6852205220522052	0.6852205220522052	0.00029997000299970003	0.009723409284513245
IN_AutoMutualInfoStats_diff_20_gaussian.ami14	0.6849204920492049	0.6849204920492049	0.00029997000299970003	0.009723409284513245
MF_CompareTestSets_y_ar_4_rand_25_01_1.meandiffs_std	-0.6847164716471646	0.6847164716471646	0.0006999300069993001	0.01130403391585724
TSTL_localdensity_5_40_ac_fnnmar.ac3den	0.6845964596459644	0.6845964596459644	0.00039996000399960006	0.009723409284513245
WL_cwt_sym2_32.SC_h	-0.6845604560456044	0.6845604560456044	0.00039996000399960006	0.009723409284513245
FC_LocalSimple_median5.taures	0.6842484248424842	0.6842484248424842	0.00019998000199980003	0.009723409284513245
SC_FluctAnal_2_range_50_logi.alpha	-0.6839603960396039	0.6839603960396039	0.000999900009999	0.012462521863755655
IN_AutoMutualInfoStats_diff_20_gaussian.ami16	-0.6839003900390038	0.6839003900390038	0.00029997000299970003	0.009723409284513245
NL_embed_PCA_mi_10.fb02	-0.6836231197794383	0.6836231197794383	0.00039996000399960006	0.009723409284513245
DN_CompareKSFit_beta.adiff	0.6835763576357635	0.6835763576357635	0.00029997000299970003	0.009723409284513245
SC_FluctAnal_sign_2_dfa_50_2_logi.linfitint	0.6835643564356434	0.6835643564356434	0.0005999400059994001	0.010948507271288786
CP_ML_StepDetect_l1pwc_10.diffn12	0.6835283528352835	0.6835283528352835	0.0007999200079992001	0.011809977800503212
EN_rpde_3_ac.H_norm	-0.6833723372337233	0.6833723372337233	0.000999900009999	0.012462521863755655
CO_AddNoise_ac_std1_10.fitexpr2	0.6832523252325232	0.6832523252325232	9.999000099990002e-05	0.009723409284513245
PD_PeriodicityWang.th2	0.6828922892289229	0.6828922892289229	0.0007999200079992001	0.011809977800503212
DN_OutlierInclude_n_001.nfla	0.6828442844284427	0.6828442844284427	0.0004999500049995	0.010360409742158313
CO_AddNoise_ac_quantiles_10.fitlina	-0.6826162616261626	0.6826162616261626	0.00029997000299970003	0.009723409284513245
CO_AddNoise_ac_even_10.pcrossmean	-0.6825682568256825	0.6825682568256825	0.00029997000299970003	0.009723409284513245
SC_FluctAnal_2_dfa_50_1_3_logi.alpha	-0.6821602160216022	0.6821602160216022	0.0007999200079992001	0.011809977800503212
CP_ML_StepDetect_l1pwc_10.ratn12	-0.6819801980198018	0.6819801980198018	0.0007999200079992001	0.011809977800503212
CO_AddNoise_ac_even_10.firstUnder75	-0.6818361836183616	0.6818361836183616	0.00019998000199980003	0.009723409284513245
PP_Compare_diff2.kscn_adiff	-0.6813921392139213	0.6813921392139213	0.0013998600139986002	0.015409659034096591
SB_TransitionpAlphabet_40_1.maxdiagfexp_r2	-0.6812001200120011	0.6812001200120011	0.0008999100089991	0.01204548805819807
SD_TSTL_surrogates_mi_100_3_tc3.iqrsfrommedian	0.6811881188118811	0.6811881188118811	0.00019998000199980003	0.009723409284513245
CO_Embed2_Shapes_tau_circle_01.iqr	0.6811281128112809	0.6811281128112809	0.0005999400059994001	0.010948507271288786
EN_mse_1-10_2_015_rescale_tau.minScale	0.6808400840084007	0.6808400840084007	0.0006999300069993001	0.01130403391585724
SC_FluctAnal_sign_2_dfa_50_2_logi.alpha	-0.6808160816081608	0.6808160816081608	0.0011998800119988001	0.014063329612524267
SY_SpreadRandomLocal_200_100.stdstd	0.6806000600060005	0.6806000600060005	0.0005999400059994001	0.010948507271288786
IN_AutoMutualInfoStats_40_gaussian.pmaxima	-0.6805640564056404	0.6805640564056404	0.0013998600139986002	0.015409659034096591
CO_AddNoise_ac_quantiles_10.fitexpb	-0.6804800480048004	0.6804800480048004	0.00029997000299970003	0.009723409284513245
NW_VisibilityGraph_norm.olu90	-0.6804200420042003	0.6804200420042003	0.000999900009999	0.012462521863755655
DN_SimpleFit_gauss1_ks.resAC2	0.6803960396039603	0.6803960396039603	0.0006999300069993001	0.01130403391585724
TSTL_localdensity_5_40_ac_fnnmar.ac2den	0.6802880288028803	0.6802880288028803	0.0006999300069993001	0.01130403391585724
SC_FluctAnal_2_dfa_50_0_logi.alpha	-0.6802880288028803	0.6802880288028803	0.000999900009999	0.012462521863755655
SY_KPSStest_2.pValue	0.68014401440144	0.68014401440144	0.0007999200079992001	0.011809977800503212
SY_KPSStest_1.stat	-0.6799639963996399	0.6799639963996399	0.000999900009999	0.012462521863755655
SB_TransitionpAlphabet_20_ac.maxdiagfexp_b	-0.6799399939993999	0.6799399939993999	0.0005999400059994001	0.010948507271288786
SY_SpreadRandomLocal_100_100.meankurt	-0.6798559855985599	0.6798559855985599	0.0013998600139986002	0.015409659034096591
SP_Summaries_welch_rect.linfitloglog_all_sigma	0.6794119411941192	0.6794119411941192	0.00029997000299970003	0.009723409284513245
SP_Summaries_fft.linfitloglog_all_sea1	0.6794119411941192	0.6794119411941192	0.00029997000299970003	0.009723409284513245
SP_Summaries_fft.linfitloglog_all_sigma	0.6794119411941192	0.6794119411941192	0.00029997000299970003	0.009723409284513245
SP_Summaries_welch_rect.linfitloglog_all_sea1	0.6794119411941192	0.6794119411941192	0.00029997000299970003	0.009723409284513245
FC_Surprise_dist_20_2_udq_500.std	0.6792319231923191	0.6792319231923191	0.0013998600139986002	0.015409659034096591
SC_FluctAnal_2_dfa_50_1_2_logi.r1_alpha	-0.679111911191119	0.679111911191119	0.000999900009999	0.012462521863755655
MF_CompareTestSets_y_ar_4_rand_25_01_1.meandiffs_iqr	-0.6787398739873988	0.6787398739873988	0.0008999100089991	0.01204548805819807
CO_FirstMax_mi-gaussian	0.6785958595859586	0.6785958595859586	0.0006999300069993001	0.01130403391585724
CO_Embed2_Basic_tau.updiag05	0.6785958595859586	0.6785958595859586	0.0004999500049995	0.010360409742158313
CO_Embed2_Shapes_tau_circle_1.iqronrange	0.6783318331833182	0.6783318331833182	0.0006999300069993001	0.01130403391585724
DN_SimpleFit_gauss2_ks.rmse	0.6782478247824781	0.6782478247824781	0.0007999200079992001	0.011809977800503212
SC_FluctAnal_2_std_50_logi.alpha	-0.6781518151815181	0.6781518151815181	0.0010998900109989002	0.013114806370316175
CO_AddNoise_ac_even_10.ac2	0.6780078007800779	0.6780078007800779	0.00029997000299970003	0.009723409284513245
MF_CompareTestSets_y_ss_2_uniform_25_01_1.meandiffs_mean	-0.6779957995799579	0.6779957995799579	0.0005999400059994001	0.010948507271288786
SC_FluctAnal_2_iqr_50_logi.alpha	-0.6779717971797179	0.6779717971797179	0.000999900009999	0.012462521863755655
CO_glscf_1_5_4	0.6778277827782777	0.6778277827782777	0.00039996000399960006	0.009723409284513245
CO_AddNoise_ac_quantiles_10.pcrossmean	-0.6776237623762376	0.6776237623762376	9.999000099990002e-05	0.009723409284513245
SC_FluctAnal_2_iqr_50_logi.r1_se1	0.6776237623762376	0.6776237623762376	0.0006999300069993001	0.01130403391585724
CO_Embed2_AngleTau_50.min_thetaac2	0.6772157215721571	0.6772157215721571	0.0004999500049995	0.010360409742158313
CO_AddNoise_ac_std1_10.pcrossmean	-0.6766276627662765	0.6766276627662765	0.00019998000199980003	0.009723409284513245
DN_Quantile_1	-0.6765916591659166	0.6765916591659166	0.0004999500049995	0.010360409742158313
SC_FluctAnal_2_dfa_50_2_logi.logtausplit	-0.6764596459645964	0.6764596459645964	0.0006999300069993001	0.01130403391585724
SC_FluctAnal_2_dfa_50_2_logi.prop_r1	-0.6764596459645964	0.6764596459645964	0.0006999300069993001	0.01130403391585724
MF_CompareTestSets_y_ss_2_uniform_25_01_1.meandiffs_median	-0.6763156315631563	0.6763156315631563	0.0006999300069993001	0.01130403391585724
SC_FluctAnal_2_dfa_50_1_3_logi.linfitint	0.6762676267626763	0.6762676267626763	0.0010998900109989002	0.013114806370316175
NL_TSTL_PoincareSection_max_ac.ac1D	0.6762556255625563	0.6762556255625563	0.0005999400059994001	0.010948507271288786
MF_CompareTestSets_y_ss_2_uniform_25_01_1.meandiffs_std	-0.6761236123612361	0.6761236123612361	0.0005999400059994001	0.010948507271288786
SB_TransitionpAlphabet_20_ac.stdeigfexp_rmse	-0.676075607560756	0.676075607560756	0.0013998600139986002	0.015409659034096591
FC_Surprise_dist_20_2_udq_500.tstat	-0.6760156015601559	0.6760156015601559	0.0010998900109989002	0.013114806370316175
AC_14	-0.6760156015601559	0.6760156015601559	0.00039996000399960006	0.009723409284513245
SB_TransitionMatrix_5ac.mineig	0.6760036003600359	0.6760036003600359	0.0006999300069993001	0.01130403391585724
SC_FluctAnal_2_rsrangefit_50_1_logi.alpha	-0.6759435943594357	0.6759435943594357	0.0006999300069993001	0.01130403391585724
CO_AddNoise_ac_gaussian.fitexpb	-0.6755235523552353	0.6755235523552353	0.0005999400059994001	0.010948507271288786
CO_AddNoise_ac_quantiles_10.ac2	0.6754395439543954	0.6754395439543954	0.0006999300069993001	0.01130403391585724
CO_AddNoise_ac_quantiles_10.firstUnder75	-0.6745034503450344	0.6745034503450344	0.00019998000199980003	0.009723409284513245
NL_TSTL_PoincareSection_max_ac.tauacy	-0.6743474347434742	0.6743474347434742	0.0004999500049995	0.010360409742158313
SB_TransitionMatrix_4ac.maxeigcov	-0.6738073807380738	0.6738073807380738	0.0006999300069993001	0.01130403391585724
MF_CompareTestSets_y_ss_2_uniform_25_01_1.meandiffs_iqr	-0.6737593759375936	0.6737593759375936	0.0008999100089991	0.01204548805819807
SY_SlidingWindow_lil_s10_10	-0.6733153315331533	0.6733153315331533	0.0008999100089991	0.01204548805819807
WL_DetailCoeffs_db3_max.wheremax_mean	0.6732653661409309	0.6732653661409309	0.0008999100089991	0.01204548805819807
AC_30	-0.6731113111311131	0.6731113111311131	0.0022997700229977	0.02098463893663684
DN_FitKernelSmoothraw.area_005	0.6722832283228322	0.6722832283228322	0.000999900009999	0.012462521863755655
NL_TSTL_ReturnTime_5_1_40_n1_1_8.pzeros	0.672235223522352	0.672235223522352	0.0011998800119988001	0.014063329612524267
CO_Embed2_Shapes_tau_circle_1.hist_ent	-0.6721752175217521	0.6721752175217521	0.0007999200079992001	0.011809977800503212
CO_AutoCorrShape_drown.meanacf	0.6720792079207921	0.6720792079207921	0.0014998500149985001	0.01614861987979606
DN_RemovePoints_absclose_08_remove.ac2rat	-0.6716591659165917	0.6716591659165917	0.0013998600139986002	0.015409659034096591
PP_Compare_diff1.statav10	0.6713951395139514	0.6713951395139514	0.0005999400059994001	0.010948507271288786
CO_Embed2_Shapes_tau_circle_1.std	0.6713351335133512	0.6713351335133512	0.0008999100089991	0.01204548805819807
SC_FluctAnal_sign_2_dfa_50_2_logi.stdssr	-0.6713231323132313	0.6713231323132313	0.0016998300169983002	0.017403021602601643
SC_FluctAnal_2_dfa_50_1_2_logi.alpha	-0.6712871287128711	0.6712871287128711	0.0008999100089991	0.01204548805819807
DN_OutlierInclude_abs_001.nflr2	-0.6712031203120311	0.6712031203120311	0.0007999200079992001	0.011809977800503212
PH_ForcePotential_sine_3_05_1.std	-0.671107110711071	0.671107110711071	0.0015998400159984002	0.016626736117928993
EN_DistributionEntropy_hist_sturges_0	-0.6708310831083107	0.6708310831083107	0.001999800019998	0.019215955499422125
SC_FluctAnal_2_rsrangefit_50_1_logi.linfitint	0.6707710771077107	0.6707710771077107	0.0010998900109989002	0.013114806370316175
MF_CompareTestSets_y_ar_4_rand_25_01_1.meandiffs_median	-0.6706150615061506	0.6706150615061506	0.0007999200079992001	0.011809977800503212
SC_FluctAnal_2_dfa_50_1_2_logi.linfitint	0.6703870387038703	0.6703870387038703	0.0012998700129987	0.014831021043832599
SC_FluctAnal_2_dfa_50_1_logi.stdssr	-0.6703630363036304	0.6703630363036304	0.0008999100089991	0.01204548805819807
CO_AddNoise_ac_quantiles_10.ac1	0.6697869786978697	0.6697869786978697	0.00039996000399960006	0.009723409284513245
SC_FluctAnal_2_rsrange_50_logi.alpha	-0.6696549654965497	0.6696549654965497	0.000999900009999	0.012462521863755655
CO_AddNoise_ac_gaussian.linfit_mse	0.6692469246924692	0.6692469246924692	0.0004999500049995	0.010360409742158313
SB_TransitionMatrix_4ac.stdeigcov	-0.6691749174917491	0.6691749174917491	0.0007999200079992001	0.011809977800503212
EN_Randomize_statdist.sampen2_015fexpb	0.669114911491149	0.669114911491149	0.000999900009999	0.012462521863755655
SC_FluctAnal_2_dfa_50_3_logi.ssr	0.6688628862886287	0.6688628862886287	0.0018998100189981002	0.01864578164152201
CO_Embed2_Shapes_tau_circle_01.std	0.6687548754875486	0.6687548754875486	0.000999900009999	0.012462521863755655
CP_ML_StepDetect_l1pwc_02.rmsoffpstep	-0.6686228622862285	0.6686228622862285	0.000999900009999	0.012462521863755655
SC_FluctAnal_2_dfa_50_1_3_logi.stdssr	-0.6686108610861087	0.6686108610861087	0.0017998200179982	0.01794603148380814
MF_FitSubsegments_arsbc_rand_25_01.orders_max	0.6685508550855085	0.6685508550855085	0.000999900009999	0.012462521863755655
NL_TSTL_ReturnTime_10_1_1_n1_ac_8.pzeros	0.6685388538853885	0.6685388538853885	0.0008999100089991	0.01204548805819807
WL_dwtcoeff_sym2_5.maxd_l5	0.6684548454845484	0.6684548454845484	0.0004999500049995	0.010360409742158313
IN_AutoMutualInfoStats_40_gaussian.pextrema	-0.6682988298829882	0.6682988298829882	0.0015998400159984002	0.016626736117928993
DN_OutlierInclude_abs_001.stdrfexpb	-0.6676987698769876	0.6676987698769876	0.0016998300169983002	0.017403021602601643
DN_OutlierInclude_abs_001.nflrmse	0.6676147614761476	0.6676147614761476	0.0006999300069993001	0.01130403391585724
DN_OutlierInclude_n_001.stdrfexpb	-0.6676027602760275	0.6676027602760275	0.0016998300169983002	0.017403021602601643
PP_Compare_diff2.statav10	0.6673987398739873	0.6673987398739873	0.0007999200079992001	0.011809977800503212
CP_l1pwc_sweep_lambda_0_005_095.bestrmserrpseg	-0.6673867386738672	0.6673867386738672	0.0006999300069993001	0.01130403391585724
DN_OutlierInclude_abs_001.stdrflr2	0.6669426942694269	0.6669426942694269	0.0020997900209979003	0.019789801841733637
SC_FluctAnal_2_range_50_logi.resac1	-0.6668226822682267	0.6668226822682267	0.0010998900109989002	0.013114806370316175
DN_OutlierInclude_n_001.stdrflr2	0.6667986798679868	0.6667986798679868	0.0020997900209979003	0.019789801841733637
SY_SlidingWindow_lil_s2_10	-0.6667266726672666	0.6667266726672666	0.0015998400159984002	0.016626736117928993
CO_Embed2_Basic_tau.incircle_1	0.6664266426642663	0.6664266426642663	0.000999900009999	0.012462521863755655
DN_OutlierInclude_n_001.nfexpa	-0.666078607860786	0.666078607860786	0.0005999400059994001	0.010948507271288786
IN_AutoMutualInfoStats_40_gaussian.pminima	-0.6659945994599459	0.6659945994599459	0.0015998400159984002	0.016626736117928993
SC_FluctAnal_2_rsrange_50_logi.linfitint	0.6658745874587457	0.6658745874587457	0.0015998400159984002	0.016626736117928993
CO_Embed2_Shapes_tau_circle_1.max	0.6656465646564655	0.6656465646564655	0.0008999100089991	0.01204548805819807
PH_Walker_prop_01.res_swss5_1	0.6655505550555054	0.6655505550555054	0.0006999300069993001	0.01130403391585724
CO_Embed2_Shapes_tau_circle_1.iqr	0.6653945394539452	0.6653945394539452	0.0008999100089991	0.01204548805819807
SY_LocalDistributions_2_par.meandiv	0.6653705370537053	0.6653705370537053	0.0004999500049995	0.010360409742158313
WL_DetailCoeffs_db3_max.std_mean	0.6653585358535853	0.6653585358535853	0.0014998500149985001	0.01614861987979606
SP_Summaries_pgram_hamm.wmax_10	0.6652025202520251	0.6652025202520251	0.0010998900109989002	0.013114806370316175
CO_AddNoise_ac_even_10.pdec	0.665070507050705	0.665070507050705	0.0005999400059994001	0.010948507271288786
StatAvl500	-0.6649624962496248	0.6649624962496248	0.0008999100089991	0.01204548805819807
WL_cwt_db3_32.maxabsC	0.6649024902490249	0.6649024902490249	0.0006999300069993001	0.01130403391585724
CO_HistogramAMI_even_5bin.ami3	0.6647584758475847	0.6647584758475847	0.000999900009999	0.012462521863755655
DN_OutlierInclude_abs_001.nfexpc	0.6647104710471046	0.6647104710471046	0.0006999300069993001	0.01130403391585724
CO_FirstMin_ac	0.6644224422442243	0.6644224422442243	0.0020997900209979003	0.019789801841733637
EN_Randomize_permute.sampen2_015fexpb	0.6643384338433843	0.6643384338433843	0.0010998900109989002	0.013114806370316175
DN_RemovePoints_max_08_saturate.ac3rat	0.6642304230423042	0.6642304230423042	0.0005999400059994001	0.010948507271288786
CO_Embed2_Basic_1.incircle_2	0.6641704170417041	0.6641704170417041	0.0005999400059994001	0.010948507271288786
DN_RemovePoints_max_08_saturate.ac2rat	0.6639183918391838	0.6639183918391838	0.0006999300069993001	0.01130403391585724
SC_MMA_0__n5_5.meanHurstExponent	-0.6634743474347434	0.6634743474347434	0.0020997900209979003	0.019789801841733637
SY_LocalDistributions_2_each	0.6634023402340232	0.6634023402340232	0.0004999500049995	0.010360409742158313
WL_cwt_sym2_32.maxabsC	0.6633423342334234	0.6633423342334234	0.0005999400059994001	0.010948507271288786
PP_Compare_diff2.olbt_s5	0.663114311431143	0.663114311431143	0.0005999400059994001	0.010948507271288786
PP_Compare_diff2.kscn_olapint	-0.663006300630063	0.663006300630063	0.0005999400059994001	0.010948507271288786
PP_Compare_rav10.swss5_1	-0.663006300630063	0.663006300630063	0.0015998400159984002	0.016626736117928993
SY_LocalDistributions_2_par.mindiv	0.6629702970297028	0.6629702970297028	0.0004999500049995	0.010360409742158313
CO_Embed2_Shapes_tau_circle_01.hist_ent	-0.6628862886288628	0.6628862886288628	0.0005999400059994001	0.010948507271288786
SC_FluctAnal_2_range_50_logi.r1_se2	-0.6623342334233423	0.6623342334233423	0.0053994600539946005	0.03153504683487509
DN_RemovePoints_max_08_saturate.ac1diff	-0.6622862286228622	0.6622862286228622	0.0006999300069993001	0.01130403391585724
SY_SlidingWindow_m_ent5_2	-0.6621182118211819	0.6621182118211819	0.00039996000399960006	0.009723409284513245
DN_OutlierInclude_abs_001.nflb	-0.6619261926192618	0.6619261926192618	0.0008999100089991	0.01204548805819807
DN_OutlierInclude_n_001.nflb	-0.6613741374137413	0.6613741374137413	0.0007999200079992001	0.011809977800503212
SB_TransitionpAlphabet_40_1.meandiagfexp_r2	-0.6613501350135014	0.6613501350135014	0.0017998200179982	0.01794603148380814
WL_cwt_db3_32.stat_2_m_s	0.6612781278127813	0.6612781278127813	0.0007999200079992001	0.011809977800503212
WL_coeffs_db3_max.med_coeff	-0.661122112211221	0.661122112211221	0.00039996000399960006	0.009723409284513245
IN_AutoMutualInfoStats_40_gaussian.ami15	-0.661026102610261	0.661026102610261	0.0008999100089991	0.01204548805819807
SY_KPSStest_1.pValue	0.661014101410141	0.661014101410141	0.0012998700129987	0.014831021043832599
WL_cwt_sym2_32.stat_5_s_m	0.6609180918091809	0.6609180918091809	0.0006999300069993001	0.01130403391585724
PH_Walker_runningvar_15_50.sw_ansarib_pval	0.6608340834083407	0.6608340834083407	0.0004999500049995	0.010360409742158313
NL_TSTL_PoincareSection_max_ac.stdD	0.6607020702070207	0.6607020702070207	0.0008999100089991	0.01204548805819807
FC_Surprise_dist_20_2_q_500.tstat	-0.6605100510051004	0.6605100510051004	0.0013998600139986002	0.015409659034096591
CP_ML_StepDetect_l1pwc_005.rmsoffpstep	-0.6604140414041404	0.6604140414041404	0.0023997600239976003	0.0215821555099392
DN_OutlierInclude_n_001.mfexpb	-0.6604020402040203	0.6604020402040203	0.0010998900109989002	0.013114806370316175
PH_ForcePotential_dblwell_1_02_01.range	0.6603060306030601	0.6603060306030601	0.00029997000299970003	0.009723409284513245
PH_ForcePotential_sine_10_004_10.std	-0.6601260126012599	0.6601260126012599	0.0015998400159984002	0.016626736117928993
DN_OutlierInclude_abs_001.nfexpa	-0.66007800780078	0.66007800780078	0.0008999100089991	0.01204548805819807
SP_Summaries_welch_rect.w25_75	-0.66005400540054	0.66005400540054	0.0021997800219978004	0.020287515484376496
SP_Summaries_fft.w25_75	-0.66005400540054	0.66005400540054	0.0021997800219978004	0.020287515484376496
SY_Trend.stdYC	-0.66001800180018	0.66001800180018	0.0016998300169983002	0.017403021602601643
SC_FluctAnal_2_rsrangefit_50_1_logi.r2_se2	-0.65998199819982	0.65998199819982	0.0023997600239976003	0.0215821555099392
MF_StateSpace_n4sid_2_05_1.A_4	0.6599099909990999	0.6599099909990999	0.000999900009999	0.012462521863755655
SC_FluctAnal_2_dfa_50_2_logi.alpha	-0.6598379837983797	0.6598379837983797	0.0017998200179982	0.01794603148380814
WL_cwt_db3_32.stat_5_m_s	0.6597419741974196	0.6597419741974196	0.000999900009999	0.012462521863755655
DN_OutlierInclude_abs_001.mfexpa	0.6596339633963396	0.6596339633963396	0.0008999100089991	0.01204548805819807
SY_KPSStest_0.stat	-0.6594299429942994	0.6594299429942994	0.0014998500149985001	0.01614861987979606
SY_KPSStest_0_10.maxstat	-0.6594299429942994	0.6594299429942994	0.0014998500149985001	0.01614861987979606
SC_FluctAnal_2_iqr_50_logi.r1_ssr	0.6593939393939393	0.6593939393939393	0.0010998900109989002	0.013114806370316175
MF_ARMA_orders_1_6_1_4.std_all_aics	0.659165916591659	0.659165916591659	0.005699430056994301	0.03222027838300805
SP_Summaries_pgram_hamm.w25_75	-0.659057905790579	0.659057905790579	0.0021997800219978004	0.020287515484376496
DN_OutlierInclude_n_001.nflr2	-0.659045904590459	0.659045904590459	0.0008999100089991	0.01204548805819807
SC_FluctAnal_2_dfa_50_1_logi.r2_se1	-0.6589018901890188	0.6589018901890188	0.000999900009999	0.012462521863755655
WL_DetailCoeffs_db3_max.wheremax_median	0.6588737238658869	0.6588737238658869	0.0013998600139986002	0.015409659034096591
PP_Compare_medianf10.swss5_1	-0.6588058805880587	0.6588058805880587	0.0015998400159984002	0.016626736117928993
WL_dwtcoeff_db3_5.maxd_l5	0.6583618361836182	0.6583618361836182	0.00039996000399960006	0.009723409284513245
MF_GP_hyperparameters_covSEiso_covPeriodic_covNoise_1_200_resample.rmserr	0.6579177917791779	0.6579177917791779	0.0032996700329967	0.025651672120923497
CO_AddNoise_ac_gaussian.fitexpr2	0.6579057905790578	0.6579057905790578	0.0020997900209979003	0.019789801841733637
MF_GP_hyperparameters_covSEiso_covNoise_1_200_resample.std_mu_data	-0.6578217821782179	0.6578217821782179	0.004199580041995801	0.02863539215949565
CO_Embed2_tau.areas_50	-0.6576657665766575	0.6576657665766575	0.0015998400159984002	0.016626736117928993
DN_SimpleFit_gauss1_ks.resruns	-0.6574137413741373	0.6574137413741373	0.0007999200079992001	0.011809977800503212
WL_coeffs_db3_5.max_coeff	0.6572337233723371	0.6572337233723371	0.0007999200079992001	0.011809977800503212
PP_ModelFit_ar_2.rmserrrat_rmgd	0.6570777077707769	0.6570777077707769	0.0032996700329967	0.025651672120923497
SY_SlidingWindow_lil_s5_10	-0.656969696969697	0.656969696969697	0.0017998200179982	0.01794603148380814
CO_Embed2_Shapes_tau_circle_01.mean	0.656969696969697	0.656969696969697	0.0011998800119988001	0.014063329612524267
PP_Compare_diff1.olbt_s5	0.6569336933693367	0.6569336933693367	0.0008999100089991	0.01204548805819807
DN_OutlierInclude_n_001.nflrmse	0.6564536453645364	0.6564536453645364	0.0006999300069993001	0.01130403391585724
DN_RemovePoints_absfar_08_saturate.ac2diff	0.6564176417641764	0.6564176417641764	0.0021997800219978004	0.020287515484376496
WL_cwt_db3_32.std_ssc	0.6562616261626163	0.6562616261626163	0.0008999100089991	0.01204548805819807
CO_AddNoise_ac_std1_10.firstUnder75	-0.6560576057605759	0.6560576057605759	0.0004999500049995	0.010360409742158313
WL_cwt_sym2_32.std_ssc	0.6559735973597359	0.6559735973597359	0.0008999100089991	0.01204548805819807
CO_AddNoise_ac_quantiles_10.fitexpr2	0.6559375937593758	0.6559375937593758	0.0007999200079992001	0.011809977800503212
IN_AutoMutualInfoStats_40_gaussian.ami14	-0.6558655865586558	0.6558655865586558	0.0017998200179982	0.01794603148380814
PP_Compare_diff1.statav8	0.6558535853585358	0.6558535853585358	0.0016998300169983002	0.017403021602601643
TSTL_localdensity_5_40_ac_fnnmar.minden	-0.6557335733573357	0.6557335733573357	0.0004999500049995	0.010360409742158313
PP_Compare_diff1.kscn_olapint	-0.6555775577557755	0.6555775577557755	0.0007999200079992001	0.011809977800503212
WL_cwt_sym2_32.stat_2_m_s	0.6554095409540954	0.6554095409540954	0.0010998900109989002	0.013114806370316175
SY_SpreadRandomLocal_50_100.meantaul	0.6553255325532552	0.6553255325532552	0.0022997700229977	0.02098463893663684
CO_Embed2_Shapes_tau_circle_1.median	0.6553135313531353	0.6553135313531353	0.0011998800119988001	0.014063329612524267
MF_GP_hyperparameters_covSEiso_covNoise_1_200_resample.logh2	-0.6553015301530153	0.6553015301530153	0.0013998600139986002	0.015409659034096591
IN_AutoMutualInfoStats_40_gaussian.ami16	-0.6552655265526552	0.6552655265526552	0.0008999100089991	0.01204548805819807
SC_FluctAnal_2_rsrangefit_50_1_logi.r1_linfitint	-0.655181518151815	0.655181518151815	0.0018998100189981002	0.01864578164152201
WL_cwt_db3_32.stat_5_s_m	0.6548694869486948	0.6548694869486948	0.0008999100089991	0.01204548805819807
FC_Surprise_dist_20_2_udq_500.min	-0.6547254725472547	0.6547254725472547	0.00019998000199980003	0.009723409284513245
WL_cwt_sym2_32.stat_5_m_s	0.6546774677467746	0.6546774677467746	0.0010998900109989002	0.013114806370316175
MF_StateSpace_n4sid_2_05_1.acsnd0	0.6545814581458145	0.6545814581458145	0.0013998600139986002	0.015409659034096591
SC_FluctAnal_2_iqr_50_logi.r1_se2	0.6545454545454545	0.6545454545454545	0.0013998600139986002	0.015409659034096591
DN_OutlierInclude_n_001.nfexpb	-0.6544974497449744	0.6544974497449744	0.0014998500149985001	0.01614861987979606
TSTL_localdensity_5_40_ac_fnnmar.ac1den	0.6543534353435344	0.6543534353435344	0.0018998100189981002	0.01864578164152201
AC_13	-0.6543414341434143	0.6543414341434143	0.0034996500349965005	0.026371952070948435
DN_RemovePoints_absclose_05_remove.fzcacrat	0.6543414341434143	0.6543414341434143	0.0011998800119988001	0.014063329612524267
NL_TSTL_PoincareSection_max_mi.stdD	0.6543174317431741	0.6543174317431741	0.0013998600139986002	0.015409659034096591
StatAvl250	-0.6542574257425743	0.6542574257425743	0.003999600039996	0.0279646832064761
CO_Embed2_Shapes_tau_circle_1.mean	0.6542454245424542	0.6542454245424542	0.0012998700129987	0.014831021043832599
DN_Withinp_median_10	-0.6541974197419741	0.6541974197419741	0.0011998800119988001	0.014063329612524267
MF_GP_hyperparameters_covSEiso_covNoise_1_200_resample.rmserr	0.6539573957395739	0.6539573957395739	0.0006999300069993001	0.01130403391585724
SP_Summaries_welch_rect.ncross_f01	0.653921392139214	0.653921392139214	0.0008999100089991	0.01204548805819807
SP_Summaries_fft.ncross_f01	0.653921392139214	0.653921392139214	0.0008999100089991	0.01204548805819807
SC_FluctAnal_2_std_50_logi.ratsplitminerr	0.6538613861386138	0.6538613861386138	0.0007999200079992001	0.011809977800503212
MF_arfit_1_8_sbc.hasInfper	-0.6536877086497094	0.6536877086497094	0.004199580041995801	0.02863539215949565
FC_Surprise_T2_100_5_q_500.std	0.6536213621362135	0.6536213621362135	0.0007999200079992001	0.011809977800503212
MF_CompareTestSets_y_ss_2_uniform_25_01_1.ac1s_mean	0.6535133513351334	0.6535133513351334	0.0021997800219978004	0.020287515484376496
DN_OutlierInclude_abs_001.stdrfexpa	0.6529972997299729	0.6529972997299729	0.0024997500249975004	0.02216273218039021
NL_TSTL_LargestLyap_n1_01_001_3_mi_fnnmar.p4	-0.6529372937293729	0.6529372937293729	0.0008999100089991	0.01204548805819807
PP_Compare_diff2.olbt_s2	0.6528052805280528	0.6528052805280528	0.0008999100089991	0.01204548805819807
DN_SimpleFit_gauss1_hsqrt.resAC2	0.6527692769276926	0.6527692769276926	0.0007999200079992001	0.011809977800503212
SP_Summaries_pgram_hamm.fpolysat_r2	0.6526972697269727	0.6526972697269727	0.0025997400259974	0.022727079261578288
MF_GP_hyperparameters_covSEiso_covPeriodic_covNoise_1_200_resample.std_mu_data	-0.6525652565256524	0.6525652565256524	0.0045995400459954	0.02976936549054408
FC_LocalSimple_median7.taures	0.6525292529252925	0.6525292529252925	0.0030996900309969004	0.0248263881411626
CO_Embed2_Basic_tau.medianincircle	0.6525292529252925	0.6525292529252925	0.0017998200179982	0.01794603148380814
SY_SlidingWindow_m_s5_2	-0.6525052505250525	0.6525052505250525	0.0010998900109989002	0.013114806370316175
EN_DistributionEntropy_hist_auto_01	0.6524332433243323	0.6524332433243323	0.0011998800119988001	0.014063329612524267
IN_AutoMutualInfoStats_diff_20_gaussian.ami15	0.6521932193219321	0.6521932193219321	0.0013998600139986002	0.015409659034096591
AC_31	-0.652061206120612	0.652061206120612	0.0047995200479952005	0.030155888520736966
SP_Summaries_welch_rect.numPromPeaks_1	-0.6520012001200118	0.6520012001200118	0.0026997300269973002	0.023217678232176783
SP_Summaries_fft.numPromPeaks_1	-0.6520012001200118	0.6520012001200118	0.0026997300269973002	0.023217678232176783
SP_Summaries_fft.wmax_10	0.6519651965196519	0.6519651965196519	0.0020997900209979003	0.019789801841733637
SP_Summaries_welch_rect.wmax_10	0.6519651965196519	0.6519651965196519	0.0020997900209979003	0.019789801841733637
DN_SimpleFit_gauss2_ks.r2	-0.6517611761176116	0.6517611761176116	0.001999800019998	0.019215955499422125
DN_RemovePoints_max_08_saturate.ac1rat	0.6516411641164116	0.6516411641164116	0.0015998400159984002	0.016626736117928993
MF_ExpSmoothing_05_best.ac3	0.6515451545154515	0.6515451545154515	0.00029997000299970003	0.009723409284513245
SP_Summaries_pgram_hamm.logarea_2_1	-0.6514851485148513	0.6514851485148513	0.0018998100189981002	0.01864578164152201
MF_StateSpace_n4sid_2_05_1.acmnd0	0.6514011401140114	0.6514011401140114	0.0040995900409959	0.028404007534795363
SY_SlidingWindow_lil_s2_2	-0.6513411341134113	0.6513411341134113	0.0021997800219978004	0.020287515484376496
DN_RemovePoints_min_08_saturate.ac2rat	0.651185118511851	0.651185118511851	0.0012998700129987	0.014831021043832599
StatAvl1000	-0.6511611161116111	0.6511611161116111	0.001999800019998	0.019215955499422125
SP_Summaries_pgram_hamm.numPromPeaks_1	-0.6509330933093309	0.6509330933093309	0.0021997800219978004	0.020287515484376496
DN_RemovePoints_min_08_saturate.ac3rat	0.6509330933093309	0.6509330933093309	0.0007999200079992001	0.011809977800503212
SB_TransitionMatrix_5ac.maxeig	-0.6504410441044103	0.6504410441044103	0.0006999300069993001	0.01130403391585724
PP_Compare_diff1.olbt_s2	0.6499849984998499	0.6499849984998499	0.0010998900109989002	0.013114806370316175
SC_FluctAnal_2_range_50_logi.r1_se1	-0.6498649864986498	0.6498649864986498	0.0064993500649935	0.034449559666529496
SP_Summaries_fft.fpolysat_r2	0.6497209720972096	0.6497209720972096	0.0023997600239976003	0.0215821555099392
SP_Summaries_welch_rect.fpolysat_r2	0.6497209720972096	0.6497209720972096	0.0023997600239976003	0.0215821555099392
PP_Compare_medianf10.swss5_2	-0.6496129612961296	0.6496129612961296	0.0030996900309969004	0.0248263881411626
NL_TSTL_LargestLyap_n1_01_001_3_mi_fnnmar.expfit_rmse	0.6492169216921692	0.6492169216921692	0.0012998700129987	0.014831021043832599
SP_Summaries_pgram_hamm.fpolysat_rmse	-0.6491569156915691	0.6491569156915691	0.0029997000299970002	0.024452531050212514
DN_Withinp_median_15	-0.649120912091209	0.649120912091209	0.0012998700129987	0.014831021043832599
SC_FluctAnal_2_endptdiff_50_logi.ratsplitminerr	0.649120912091209	0.649120912091209	0.0007999200079992001	0.011809977800503212
SC_FluctAnal_2_iqr_50_logi.se1	-0.6489648964896488	0.6489648964896488	0.005099490050994901	0.030857072604085243
CO_AddNoise_ac_quantiles_10.pdec	0.6489648964896488	0.6489648964896488	0.00029997000299970003	0.009723409284513245
SC_FluctAnal_2_iqr_50_logi.se2	-0.6489648964896488	0.6489648964896488	0.005099490050994901	0.030857072604085243
SC_MMA_0__n5_5.maxHurstQ	-0.6489048904890489	0.6489048904890489	0.0004999500049995	0.010360409742158313
PP_Compare_diff2.swms5_2	0.6488088808880887	0.6488088808880887	0.0006999300069993001	0.01130403391585724
DN_OutlierInclude_abs_001.nfexpb	-0.6485328532853284	0.6485328532853284	0.0012998700129987	0.014831021043832599
SB_TransitionMatrix_4ac.mineig	0.6484128412841283	0.6484128412841283	0.0004999500049995	0.010360409742158313
EN_rpde_3_ac.H	-0.6484128412841283	0.6484128412841283	0.0033996600339966003	0.02601742050489056
CO_HistogramAMI_even_10bin.ami3	0.6480408040804081	0.6480408040804081	0.0016998300169983002	0.017403021602601643
SB_TransitionpAlphabet_20_ac.trcovfexp_r2	0.6480288028802881	0.6480288028802881	0.0023997600239976003	0.0215821555099392
MF_GP_hyperparameters_covSEiso_covPeriodic_covNoise_1_200_resample.mabserr_std	0.6480168016801678	0.6480168016801678	0.0052994700529947	0.031350261362513794
StatAvl200	-0.6478967896789679	0.6478967896789679	0.0047995200479952005	0.030155888520736966
CO_Embed2_Basic_tau.parabup05	0.6478487848784877	0.6478487848784877	0.0024997500249975004	0.02216273218039021
PP_Compare_rav10.swss5_2	-0.6477767776777678	0.6477767776777678	0.0033996600339966003	0.02601742050489056
DN_RemovePoints_absclose_08_remove.kurtosisrat	-0.6475607560756075	0.6475607560756075	0.0015998400159984002	0.016626736117928993
DN_RemovePoints_min_08_saturate.ac1diff	-0.6475127512751275	0.6475127512751275	0.0017998200179982	0.01794603148380814
SB_TransitionMatrix_2ac.symdiff	-0.6473927392739273	0.6473927392739273	0.0015998400159984002	0.016626736117928993
DN_RemovePoints_absclose_05_remove.ac3rat	-0.6473327332733272	0.6473327332733272	0.0031996800319968005	0.02542009078537874
NL_TSTL_GPCorrSum2_n1_05_100_20_ac_fnnmar.robfit_a1	0.6472967296729671	0.6472967296729671	0.0017998200179982	0.01794603148380814
SY_SlidingWindow_m_ent5_10	-0.6467926792679267	0.6467926792679267	0.0023997600239976003	0.0215821555099392
SP_Summaries_pgram_hamm.ncross_f01	0.6463966396639663	0.6463966396639663	0.0010998900109989002	0.013114806370316175
DN_OutlierInclude_abs_001.stdrfexpc	-0.6461686168616861	0.6461686168616861	0.0032996700329967	0.025651672120923497
PH_Walker_prop_01.w_tau	-0.6461566156615661	0.6461566156615661	0.0014998500149985001	0.01614861987979606
SC_FluctAnal_2_dfa_50_3_logi.r1_linfitint	-0.646144614461446	0.646144614461446	0.0027997200279972004	0.023868740759133505
CO_HistogramAMI_even_2bin.ami3	0.6460966096609659	0.6460966096609659	0.0012998700129987	0.014831021043832599
NL_TSTL_PoincareSection_max_ac.tauacx	-0.6459645964596459	0.6459645964596459	0.0010998900109989002	0.013114806370316175
SY_SlidingWindow_lil_sampen5_10	-0.6456765676567655	0.6456765676567655	0.0015998400159984002	0.016626736117928993
DN_RemovePoints_min_08_saturate.ac2diff	-0.6448484848484849	0.6448484848484849	0.0005999400059994001	0.010948507271288786
DN_OutlierInclude_n_001.stdrfexpa	0.6448244824482446	0.6448244824482446	0.0027997200279972004	0.023868740759133505
CO_Embed2_Shapes_tau_circle_01.max	0.6447044704470446	0.6447044704470446	0.0010998900109989002	0.013114806370316175
SC_FluctAnal_2_std_50_logi.r1_se1	0.6445844584458446	0.6445844584458446	0.0016998300169983002	0.017403021602601643
SY_DriftingMean100.meanabsmaxmin	-0.6445724572457247	0.6445724572457247	0.004199580041995801	0.02863539215949565
SY_SlidingWindow_s_ent10_1	0.6444164416441645	0.6444164416441645	0.004399560043995601	0.02924538464027994
PH_ForcePotential_dblwell_1_05_02.range	0.6443684368436843	0.6443684368436843	0.000999900009999	0.012462521863755655
CO_Embed2_Basic_tau.incircle_2	0.6442004200420041	0.6442004200420041	0.0022997700229977	0.02098463893663684
EN_Randomize_dyndist.sampen2_015fexpb	0.6442004200420041	0.6442004200420041	0.0010998900109989002	0.013114806370316175
PH_ForcePotential_sine_3_05_1.range	-0.6441404140414042	0.6441404140414042	0.0028997100289971	0.024036150601807287
SY_SlidingWindow_m_s5_10	-0.6438523852385238	0.6438523852385238	0.0028997100289971	0.024036150601807287
PH_ForcePotential_sine_10_004_10.range	-0.6436123612361235	0.6436123612361235	0.0022997700229977	0.02098463893663684
SC_FluctAnal_2_dfa_50_2_logi.linfitint	0.6434803480348035	0.6434803480348035	0.0044995500449955	0.029482766009113374
EN_mse_1-10_2_015_diff1.stdSampEn	-0.6434083408340833	0.6434083408340833	0.003999600039996	0.0279646832064761
SB_TransitionpAlphabet_40_1.trcovfexp_r2	-0.6433363336333633	0.6433363336333633	0.0024997500249975004	0.02216273218039021
MF_CompareTestSets_y_ar_4_rand_25_01_1.ac1s_iqr	0.6432883288328833	0.6432883288328833	0.0013998600139986002	0.015409659034096591
MF_ExpSmoothing_05_best.ac3n	0.6432643264326431	0.6432643264326431	0.0004999500049995	0.010360409742158313
CO_Embed2_Basic_tau.incircle_05	0.6431923192319232	0.6431923192319232	0.0027997200279972004	0.023868740759133505
MF_armax_3_1_05_1.minfpe	-0.6431563156315631	0.6431563156315631	0.003999600039996	0.0279646832064761
DN_OutlierInclude_abs_001.mdrmd	0.6430963096309631	0.6430963096309631	0.00039996000399960006	0.009723409284513245
DN_OutlierInclude_abs_001.mfexprmse	-0.643084308430843	0.643084308430843	0.0008999100089991	0.01204548805819807
PP_Compare_rav10.swss10_2	-0.6429402940294029	0.6429402940294029	0.0032996700329967	0.025651672120923497
DN_OutlierInclude_abs_001.mfexpc	-0.6429282928292829	0.6429282928292829	0.0028997100289971	0.024036150601807287
PP_Compare_medianf10.swms10_1	-0.6425082508250824	0.6425082508250824	0.0017998200179982	0.01794603148380814
DN_OutlierInclude_p_001.mfexpb	-0.6421962196219622	0.6421962196219622	0.0021997800219978004	0.020287515484376496
CO_Embed2_tau.mean_eucds	0.6421602160216021	0.6421602160216021	0.0028997100289971	0.024036150601807287
SC_FluctAnal_2_range_50_logi.linfitint	0.6421242124212421	0.6421242124212421	0.0033996600339966003	0.02601742050489056
SC_FluctAnal_2_dfa_50_0_logi.resac1	-0.6421122112211219	0.6421122112211219	0.0053994600539946005	0.03153504683487509
CO_HistogramAMI_even_5bin.ami4	0.642004200420042	0.642004200420042	0.0004999500049995	0.010360409742158313
SC_FluctAnal_2_range_50_logi.se2	-0.6419441944194418	0.6419441944194418	0.0081991800819918	0.03808937134645752
SC_FluctAnal_2_range_50_logi.se1	-0.6419441944194418	0.6419441944194418	0.0081991800819918	0.03808937134645752
SY_SpreadRandomLocal_200_100.stdmean	-0.6412001200120011	0.6412001200120011	0.0044995500449955	0.029482766009113374
MF_CompareTestSets_y_ss_2_uniform_25_01_1.stdrats_median	0.6410201020102009	0.6410201020102009	0.0031996800319968005	0.02542009078537874
SC_FluctAnal_2_range_50_logi.ssr	-0.6409840984098409	0.6409840984098409	0.007699230076992301	0.03725084594212871
SY_SpreadRandomLocal_ac5_100.stdkurt	0.6408880888088808	0.6408880888088808	0.0025997400259974	0.022727079261578288
SY_SlidingWindow_lil_s5_1	-0.6408520852085209	0.6408520852085209	0.0015998400159984002	0.016626736117928993
DN_RemovePoints_min_08_saturate.ac1rat	0.6406840684068407	0.6406840684068407	0.0024997500249975004	0.02216273218039021
SC_FluctAnal_2_std_50_logi.se1	-0.6406120612061206	0.6406120612061206	0.008799120087991202	0.03898129182574338
SC_FluctAnal_2_std_50_logi.se2	-0.6406120612061206	0.6406120612061206	0.008799120087991202	0.03898129182574338
SY_SlidingWindow_lil_sampen10_2	-0.6405400540054005	0.6405400540054005	0.0028997100289971	0.024036150601807287
PP_Compare_diff2.gauss1_kd_rmse	-0.6404080408040803	0.6404080408040803	0.0014998500149985001	0.01614861987979606
SB_TransitionpAlphabet_40_1.trcovfexp_b	0.6403360336033603	0.6403360336033603	0.0023997600239976003	0.0215821555099392
SY_SlidingWindow_lil_s5_2	-0.6403360336033603	0.6403360336033603	0.001999800019998	0.019215955499422125
SC_FluctAnal_sign_2_dfa_50_2_logi.resac1	0.6403120312031202	0.6403120312031202	0.0024997500249975004	0.02216273218039021
PP_ModelFit_ar_2.rmserrrat_p2_10	-0.6402760276027603	0.6402760276027603	0.0021997800219978004	0.020287515484376496
NL_TISEAN_fnn_mi_10_005.pfnn_3	-0.64020402040204	0.64020402040204	0.0026997300269973002	0.023217678232176783
CO_Embed2_Basic_tau.parabdown05	0.6401800180018001	0.6401800180018001	0.0026997300269973002	0.023217678232176783
IN_AutoMutualInfoStats_40_gaussian.ami13	-0.63998799879988	0.63998799879988	0.006399360063993601	0.03418291711201551
PP_Compare_medianf10.swss10_2	-0.6399519951995198	0.6399519951995198	0.0038996100389961006	0.027802401107039555
PP_Compare_medianf10.swss10_1	-0.6399399939993998	0.6399399939993998	0.0033996600339966003	0.02601742050489056
MF_FitSubsegments_arsbc_uniform_25_01.orders_max	0.6398679867986798	0.6398679867986798	0.0021997800219978004	0.020287515484376496
PH_ForcePotential_dblwell_1_05_02.ac10	-0.6398679867986798	0.6398679867986798	0.004899510048995101	0.030259092582662742
SP_Summaries_welch_rect.wmax_25	0.6396039603960395	0.6396039603960395	0.0065993400659934	0.03455362226334444
MF_steps_ahead_ar_best_6.meandiffrmsabs	-0.6396039603960395	0.6396039603960395	0.0008999100089991	0.01204548805819807
SP_Summaries_fft.wmax_25	0.6396039603960395	0.6396039603960395	0.0065993400659934	0.03455362226334444
MF_CompareTestSets_y_ss_2_uniform_25_01_1.stdrats_mean	0.6394359435943594	0.6394359435943594	0.0034996500349965005	0.026371952070948435
DN_RemovePoints_max_08_saturate.ac3diff	-0.6393039303930392	0.6393039303930392	0.0017998200179982	0.01794603148380814
PP_Compare_rav10.swss10_1	-0.639207920792079	0.639207920792079	0.0032996700329967	0.025651672120923497
SC_fastdfa	-0.6390999099909991	0.6390999099909991	0.0031996800319968005	0.02542009078537874
TSTL_localdensity_5_40_ac_2.medianden	-0.639087908790879	0.639087908790879	0.0030996900309969004	0.0248263881411626
DN_RemovePoints_max_08_saturate.sumabsacfdiff	-0.6390759075907589	0.6390759075907589	0.0015998400159984002	0.016626736117928993
HT_DistributionTest_ks_norm	-0.6384878487848784	0.6384878487848784	0.0033996600339966003	0.02601742050489056
SC_FluctAnal_2_dfa_50_0_logi.se1	-0.6384518451845184	0.6384518451845184	0.009499050094990502	0.04009415009419304
SC_FluctAnal_2_dfa_50_0_logi.se2	-0.6384518451845184	0.6384518451845184	0.009499050094990502	0.04009415009419304
EX_MovingThreshold_1_002.minq	-0.6380798079807979	0.6380798079807979	0.0018998100189981002	0.01864578164152201
SY_SlidingWindow_m_s_7_1	-0.6379117911791179	0.6379117911791179	0.000999900009999	0.012462521863755655
PH_Walker_momentum_2.w_ac2	0.6378397839783978	0.6378397839783978	0.0025997400259974	0.022727079261578288
CP_ML_StepDetect_l1pwc_10.pshort_3	0.6377917791779176	0.6377917791779176	0.0028997100289971	0.024036150601807287
MF_hmm_CompareNStates_06_24.LLtestdiff1	0.6375997599759975	0.6375997599759975	0.003999600039996	0.0279646832064761
FC_Surprise_dist_20_2_q_500.std	0.6375757575757576	0.6375757575757576	0.0027997200279972004	0.023868740759133505
DN_CompareKSFit_norm.adiff	0.6375517551755174	0.6375517551755174	0.007499250074992501	0.03672230641704513
FC_Surprise_T1_50_tau_m2quad_500.std	0.6372877287728772	0.6372877287728772	0.0010998900109989002	0.013114806370316175
CO_glscf_1_2_3	0.6372277227722772	0.6372277227722772	0.0017998200179982	0.01794603148380814
NL_TSTL_ReturnTime_10_1_1_n1_ac_8.statrtym	0.637167716771677	0.637167716771677	0.0007999200079992001	0.011809977800503212
CO_Embed2_Basic_tau.parabup01	0.637131713171317	0.637131713171317	0.0030996900309969004	0.0248263881411626
EX_MovingThreshold_01_002.medianq	-0.637011701170117	0.637011701170117	0.0030996900309969004	0.0248263881411626
PH_Walker_momentum_5.w_tau	-0.6368556855685568	0.6368556855685568	0.005699430056994301	0.03222027838300805
TSTL_localdensity_5_40_ac_fnnmar.medianden	-0.6367116711671167	0.6367116711671167	0.0015998400159984002	0.016626736117928993
CO_glscf_1_1_3	0.6365916591659164	0.6365916591659164	0.0020997900209979003	0.019789801841733637
EN_DistributionEntropy_hist_auto_005	0.6365436543654365	0.6365436543654365	0.0029997000299970002	0.024452531050212514
EN_DistributionEntropy_hist_auto_02	0.6364956495649563	0.6364956495649563	0.0033996600339966003	0.02601742050489056
DN_OutlierInclude_p_001.mfexpa	0.6364476447644764	0.6364476447644764	0.0030996900309969004	0.0248263881411626
SY_SpreadRandomLocal_200_100.stdskew	0.6363996399639963	0.6363996399639963	0.0030996900309969004	0.0248263881411626
SY_SlidingWindow_s_ent10_2	0.6362796279627962	0.6362796279627962	0.005699430056994301	0.03222027838300805
NL_TSTL_PoincareSection_max_mi.ac1D	0.6361836183618361	0.6361836183618361	0.0008999100089991	0.01204548805819807
SC_FluctAnal_2_dfa_50_0_logi.linfitint	0.636171617161716	0.636171617161716	0.0037996200379962005	0.027459438930056576
DN_OutlierInclude_n_001.stdrfexpc	-0.636123612361236	0.636123612361236	0.0034996500349965005	0.026371952070948435
CO_Embed2_tau.eucds5	0.636051605160516	0.636051605160516	0.0013998600139986002	0.015409659034096591
AC_nl_024	0.6360276027602759	0.6360276027602759	0.0023997600239976003	0.0215821555099392
SY_SlidingWindow_lil_s10_2	-0.6358595859585958	0.6358595859585958	0.001999800019998	0.019215955499422125
NL_TSTL_PoincareSection_max_ac.ac2D	0.6358115811581158	0.6358115811581158	0.0038996100389961006	0.027802401107039555
CO_Embed2_Basic_1.incircle_1	0.6357515751575157	0.6357515751575157	0.0034996500349965005	0.026371952070948435
SP_Summaries_welch_rect.fpolysat_rmse	-0.6357035703570356	0.6357035703570356	0.0038996100389961006	0.027802401107039555
SP_Summaries_fft.fpolysat_rmse	-0.6357035703570356	0.6357035703570356	0.0038996100389961006	0.027802401107039555
ST_LocalExtrema_l50.medianabsext	-0.6356915691569156	0.6356915691569156	0.0031996800319968005	0.02542009078537874
SB_TransitionpAlphabet_40_1.maxdiagfexp_rmse	0.6355955595559555	0.6355955595559555	0.0032996700329967	0.025651672120923497
SC_FluctAnal_2_dfa_50_1_logi.se1	0.6354515451545153	0.6354515451545153	0.0021997800219978004	0.020287515484376496
SC_FluctAnal_2_dfa_50_1_logi.se2	0.6354515451545153	0.6354515451545153	0.0021997800219978004	0.020287515484376496
SP_Summaries_pgram_hamm.wmax_25	0.6353675367536753	0.6353675367536753	0.007699230076992301	0.03725084594212871
StatAvl150	-0.6353555355535553	0.6353555355535553	0.007999200079992	0.03769486065092121
MF_armax_2_2_05_1.acsnd0	0.6351155115511551	0.6351155115511551	0.004399560043995601	0.02924538464027994
SC_FluctAnal_2_dfa_50_2_logi.r1_linfitint	-0.6351035103510351	0.6351035103510351	0.005499450054994501	0.031875498212605026
NL_embed_PCA_mi_10.perc_1	-0.6349354935493549	0.6349354935493549	0.0023997600239976003	0.0215821555099392
CO_HistogramAMI_even_5bin.ami2	0.6345754575457545	0.6345754575457545	0.0037996200379962005	0.027459438930056576
DN_RemovePoints_absclose_08_remove.ac3diff	0.6343234323432342	0.6343234323432342	0.0012998700129987	0.014831021043832599
SY_SpreadRandomLocal_50_100.stdtaul	-0.634119411941194	0.634119411941194	0.008099190080991902	0.037880644294510046
CO_Embed2_tau.mean_eucdm	-0.6341074107410741	0.6341074107410741	0.0044995500449955	0.029482766009113374
SY_SlidingWindow_mom4_ent10_1	0.634095409540954	0.634095409540954	0.003999600039996	0.0279646832064761
IN_AutoMutualInfoStats_40_gaussian.ami3	0.6340234023402339	0.6340234023402339	0.0025997400259974	0.022727079261578288
SC_FluctAnal_2_dfa_50_1_logi.r2_linfitint	-0.6340114011401139	0.6340114011401139	0.0007999200079992001	0.011809977800503212
CO_HistogramAMI_std2_2bin.ami3	0.6339633963396339	0.6339633963396339	0.0026997300269973002	0.023217678232176783
CP_ML_StepDetect_l1pwc_10.rmsoffpstep	-0.6337713771377138	0.6337713771377138	0.0082991700829917	0.03829529857208779
MF_armax_3_1_05_1.ac2	0.6337233723372336	0.6337233723372336	0.0018998100189981002	0.01864578164152201
EN_Randomize_permute.ac3fexpa	0.6335793579357935	0.6335793579357935	0.0022997700229977	0.02098463893663684
SY_SlidingWindow_lil_ent10_2	-0.6335673567356734	0.6335673567356734	0.0022997700229977	0.02098463893663684
ST_LocalExtrema_l50.diffmaxabsmin	-0.6334233423342334	0.6334233423342334	0.007099290070992901	0.036073202133257876
AC_nl_045	0.6333513351335134	0.6333513351335134	0.0032996700329967	0.025651672120923497
SY_DriftingMean100.max	-0.6331833183318331	0.6331833183318331	0.0053994600539946005	0.03153504683487509
AC_nl_035	0.6330393039303929	0.6330393039303929	0.0032996700329967	0.025651672120923497
SB_TransitionMatrix_4ac.maximeig	-0.6330273027302729	0.6330273027302729	0.000999900009999	0.012462521863755655
NL_TSTL_GPCorrSum2_n1_05_40_20_ac_fnnmar.robfit_a1	0.6329912991299129	0.6329912991299129	0.0023997600239976003	0.0215821555099392
WL_dwtcoeff_sym2_5.maxd_l2	-0.6328112811281128	0.6328112811281128	0.0036996300369963003	0.02713587916261679
NL_TISEAN_fnn_mi_10_005.pfnn_4	-0.6327272727272727	0.6327272727272727	0.004299570042995701	0.02897261694006897
EN_mse_1-10_2_015.sampen_s2	-0.6325952595259525	0.6325952595259525	0.0029997000299970002	0.024452531050212514
CO_Embed2_Shapes_tau_circle_01.median	0.6325712571257125	0.6325712571257125	0.0028997100289971	0.024036150601807287
CO_tc3_3.denom	0.6324752475247525	0.6324752475247525	0.0026997300269973002	0.023217678232176783
WL_cwt_db3_32.dd_SC_h	-0.6324512451245123	0.6324512451245123	0.004199580041995801	0.02863539215949565
SY_SlidingWindow_s_ent10_10	0.6323552355235523	0.6323552355235523	0.006399360063993601	0.03418291711201551
SY_SlidingWindow_mom3_sampen10_10	0.6323432343234323	0.6323432343234323	0.0051994800519948	0.0310524503105245
WL_cwt_sym2_32.stat_2_s_m	0.6323192319231922	0.6323192319231922	0.0013998600139986002	0.015409659034096591
DN_Withinp_10	0.632175217521752	0.632175217521752	0.0036996300369963003	0.02713587916261679
HT_DistributionTest_chi2norm50	-0.6319231923192319	0.6319231923192319	0.0017998200179982	0.01794603148380814
AC_3	0.6317791779177918	0.6317791779177918	0.0026997300269973002	0.023217678232176783
FC_Surprise_T1_20_tau_m2quad_500.median	-0.6317191719171916	0.6317191719171916	0.004899510048995101	0.030259092582662742
FC_LocalSimple_mean4.stderr	-0.6316831683168317	0.6316831683168317	0.0026997300269973002	0.023217678232176783
SP_Summaries_pgram_hamm.linfitloglog_lf_a1	-0.6316471647164715	0.6316471647164715	0.0037996200379962005	0.027459438930056576
AC_nl_33	0.6316351635163516	0.6316351635163516	0.001999800019998	0.019215955499422125
CO_Embed2_Basic_tau.parabdown01	0.6316231623162316	0.6316231623162316	0.0045995400459954	0.02976936549054408
PP_Compare_medianf10.statav10	-0.6315031503150315	0.6315031503150315	0.0020997900209979003	0.019789801841733637
EN_Randomize_dyndist.ac3fexpa	0.6314911491149114	0.6314911491149114	0.0024997500249975004	0.02216273218039021
WL_DetailCoeffs_db3_max.std_median	0.6314551455145515	0.6314551455145515	0.006799320067993201	0.03527852342970831
DN_OutlierInclude_abs_001.stdrflrmse	-0.6313591359135914	0.6313591359135914	0.005499450054994501	0.031875498212605026
CO_TranslateShape_circle_35_pts.std	-0.6312751275127512	0.6312751275127512	0.0036996300369963003	0.02713587916261679
CO_Embed2_Basic_tau.incircle_02	0.6312751275127512	0.6312751275127512	0.004199580041995801	0.02863539215949565
DN_Withinp_30	-0.6311911191119112	0.6311911191119112	0.0033996600339966003	0.02601742050489056
FC_Surprise_dist_100_5_q_500.uq	0.631155115511551	0.631155115511551	0.000999900009999	0.012462521863755655
DN_RemovePoints_absfar_08_remove.ac3diff	0.6311191119111911	0.6311191119111911	0.0028997100289971	0.024036150601807287
CP_ML_StepDetect_l1pwc_10.lambdamax	-0.6310231023102311	0.6310231023102311	0.004399560043995601	0.02924538464027994
DN_OutlierInclude_p_001.mfexpc	-0.6309750975097509	0.6309750975097509	0.0040995900409959	0.028404007534795363
CO_trev_mi.absnum	0.6309510951095109	0.6309510951095109	0.0010998900109989002	0.013114806370316175
SP_Summaries_welch_rect.wmax_5	0.6307950795079507	0.6307950795079507	0.0026997300269973002	0.023217678232176783
SP_Summaries_fft.wmax_5	0.6307950795079507	0.6307950795079507	0.0026997300269973002	0.023217678232176783
DN_Quantile_20	0.6307710771077107	0.6307710771077107	0.0046995300469953	0.029965492792704045
NL_TSTL_FractalDimensions_2_100_02_1_5_10_32_ac_5.maxq	0.6307470747074707	0.6307470747074707	0.0030996900309969004	0.0248263881411626
FC_LocalSimple_mean4.taures	0.6307350735073508	0.6307350735073508	0.006199380061993801	0.03374346109692828
SC_FluctAnal_2_dfa_50_3_logi.r1_alpha	0.6305310531053104	0.6305310531053104	0.0046995300469953	0.029965492792704045
SC_FluctAnal_2_std_50_logi.linfitint	0.6305070507050704	0.6305070507050704	0.004199580041995801	0.02863539215949565
CO_StickAngles_y.q1_n	-0.6304950495049505	0.6304950495049505	0.0032996700329967	0.025651672120923497
SY_SlidingWindow_mom4_ent10_2	0.6303630363036303	0.6303630363036303	0.0059994000599940004	0.03315331117490661
SC_FluctAnal_2_std_50_logi.ssr	-0.6303150315031504	0.6303150315031504	0.009099090090990901	0.03964644700824408
PH_Walker_momentum_5.sw_meanabsdiff	-0.6303150315031504	0.6303150315031504	0.0022997700229977	0.02098463893663684
SB_TransitionMatrix_4ac.maxeig	-0.6302910291029101	0.6302910291029101	0.0006999300069993001	0.01130403391585724
SY_SlidingWindow_mom4_ent10_10	0.6301830183018301	0.6301830183018301	0.0052994700529947	0.031350261362513794
SB_TransitionpAlphabet_40_1.maxdiagfexp_b	0.63002700270027	0.63002700270027	0.003999600039996	0.0279646832064761
SC_FluctAnal_2_dfa_50_2_logi.r1_alpha	0.6300030003000299	0.6300030003000299	0.0053994600539946005	0.03153504683487509
NL_TSTL_FractalDimensions_5_20_02_1_10_0_32_ac_fnnmar.linfit_a	0.6299669966996699	0.6299669966996699	0.0026997300269973002	0.023217678232176783
SP_Summaries_pgram_hamm.linfitloglog_all_a1	-0.6298349834983498	0.6298349834983498	0.004299570042995701	0.02897261694006897
SY_SpreadRandomLocal_50_100.meanac2	0.6298109810981097	0.6298109810981097	0.004999500049995001	0.03068381832646352
DN_pleft_04	-0.6297389738973898	0.6297389738973898	0.0047995200479952005	0.030155888520736966
SC_FluctAnal_2_dfa_50_0_logi.ssr	-0.6297269726972697	0.6297269726972697	0.009299070092990702	0.03993608129823722
NL_TISEAN_c1_1_1_7_002_05.longestscr	-0.6296909690969096	0.6296909690969096	0.0013998600139986002	0.015409659034096591
CO_glscf_2_5_2	0.6292709270927092	0.6292709270927092	0.004899510048995101	0.030259092582662742
CO_AddNoise_ac_kraskov1_4.fitlinb	0.6292709270927092	0.6292709270927092	0.001999800019998	0.019215955499422125
MF_armax_1_1_05_1.acsnd0	0.6292349234923491	0.6292349234923491	0.0051994800519948	0.0310524503105245
TSTL_localdensity_5_40_ac_fnnmar.iqrden	0.6292109210921092	0.6292109210921092	0.0065993400659934	0.03455362226334444
FC_Surprise_T2_100_5_q_500.tstat	-0.6291869186918692	0.6291869186918692	0.0035996400359964	0.02674462575340738
SP_Summaries_pgram_hamm.area_5_2	-0.6291149114911491	0.6291149114911491	0.005099490050994901	0.030857072604085243
SP_Summaries_pgram_hamm.iqr	-0.629078907890789	0.629078907890789	0.004199580041995801	0.02863539215949565
IN_AutoMutualInfoStats_40_kraskov1_4.ami3	0.6289588958895889	0.6289588958895889	0.0028997100289971	0.024036150601807287
CO_trev_3.denom	-0.6289228922892289	0.6289228922892289	0.0028997100289971	0.024036150601807287
SY_LocalGlobal_p1.std	-0.6287188718871886	0.6287188718871886	0.0014998500149985001	0.01614861987979606
AC_nl_24	0.6284428442844284	0.6284428442844284	0.003999600039996	0.0279646832064761
SC_FluctAnal_2_std_50_logi.r1_se2	0.6284308430843084	0.6284308430843084	0.0020997900209979003	0.019789801841733637
SP_Summaries_fft.linfitloglog_lf_a1	-0.6283708370837082	0.6283708370837082	0.0040995900409959	0.028404007534795363
SP_Summaries_welch_rect.linfitloglog_lf_a1	-0.6283708370837082	0.6283708370837082	0.0040995900409959	0.028404007534795363
CO_StickAngles_y.q99_p	0.6282988298829882	0.6282988298829882	0.0044995500449955	0.029482766009113374
CO_RM_AMInformation_3	0.6281548154815482	0.6281548154815482	0.0030996900309969004	0.0248263881411626
EN_Randomize_statdist.ac3fexpa	0.6279747974797479	0.6279747974797479	0.0030996900309969004	0.0248263881411626
TSTL_localdensity_5_40_ac_fnnmar.stdden	0.6279507950795078	0.6279507950795078	0.006299370062993701	0.03404529931924326
DN_OutlierInclude_n_001.mfexpa	0.6279147914791479	0.6279147914791479	0.0037996200379962005	0.027459438930056576
StatAvl100	-0.6278787878787879	0.6278787878787879	0.009999000099990002	0.040730089217247606
IN_AutoMutualInfoStats_40_kraskov1_4.ami14	-0.6278667866786678	0.6278667866786678	0.011198880111988802	0.04226456125643607
MF_CompareTestSets_y_ss_2_uniform_25_01_1.ac1s_median	0.6278667866786678	0.6278667866786678	0.0038996100389961006	0.027802401107039555
DN_OutlierInclude_p_001.nfla	0.6277827782778277	0.6277827782778277	0.0029997000299970002	0.024452531050212514
EX_MovingThreshold_01_01.medianq	-0.6276507650765076	0.6276507650765076	0.003999600039996	0.0279646832064761
SY_SlidingWindow_m_s_5_1	-0.6276027602760276	0.6276027602760276	0.000999900009999	0.012462521863755655
NL_TSTL_dimensions_50_ac_fnnmar.scr_co_mopt_minbad	0.6276027602760276	0.6276027602760276	0.001999800019998	0.019215955499422125
SB_MotifThree_quantile.aab	-0.6275427542754275	0.6275427542754275	0.0040995900409959	0.028404007534795363
ST_LocalExtrema_l50.meanabsext	-0.6274347434743474	0.6274347434743474	0.0033996600339966003	0.02601742050489056
CO_HistogramAMI_std2_5bin.ami3	0.6272307230723071	0.6272307230723071	0.0032996700329967	0.025651672120923497
DN_pleft_03	-0.6271947194719472	0.6271947194719472	0.004899510048995101	0.030259092582662742
CO_AddNoise_1_even_10.firstUnder50	-0.6271846000166241	0.6271846000166241	0.0029997000299970002	0.024452531050212514
SY_LocalGlobal_unicg500.ac1	0.627110711071107	0.627110711071107	0.0012998700129987	0.014831021043832599
DN_OutlierInclude_p_001.nflrmse	0.6269786978697869	0.6269786978697869	0.0034996500349965005	0.026371952070948435
CO_glscf_2_5_3	0.6269426942694268	0.6269426942694268	0.0029997000299970002	0.024452531050212514
EN_DistributionEntropy_hist_auto_03	0.6268706870687069	0.6268706870687069	0.0044995500449955	0.029482766009113374
EX_MovingThreshold_01_002.meanq	-0.6267266726672667	0.6267266726672667	0.0037996200379962005	0.027459438930056576
IN_AutoMutualInfoStats_40_gaussian.stdami	0.6267146714671467	0.6267146714671467	0.0044995500449955	0.029482766009113374
CO_glscf_2_2_3	0.6266666666666665	0.6266666666666665	0.0025997400259974	0.022727079261578288
SB_MotifThree_quantile.baa	-0.6266426642664266	0.6266426642664266	0.004199580041995801	0.02863539215949565
DN_OutlierInclude_n_001.stdrflrmse	-0.6265466546654664	0.6265466546654664	0.003999600039996	0.0279646832064761
CO_Embed2_Basic_tau.incircle_01	0.6264626462646264	0.6264626462646264	0.0046995300469953	0.029965492792704045
AC_nl_14	0.6264506450645064	0.6264506450645064	0.0030996900309969004	0.0248263881411626
AC_nl_002	0.6264386438643864	0.6264386438643864	0.004199580041995801	0.02863539215949565
EX_MovingThreshold_01_002.pkick	-0.6262946294629462	0.6262946294629462	0.0036996300369963003	0.02713587916261679
SY_SlidingWindow_lil_s2_1	-0.626234623462346	0.626234623462346	0.0064993500649935	0.034449559666529496
SP_Summaries_welch_rect.iqr	-0.626150615061506	0.626150615061506	0.0045995400459954	0.02976936549054408
SP_Summaries_fft.iqr	-0.626150615061506	0.626150615061506	0.0045995400459954	0.02976936549054408
FC_Surprise_T2_100_tau_m2quad_500.std	0.6259585958595858	0.6259585958595858	0.0007999200079992001	0.011809977800503212
SP_Summaries_pgram_hamm.wmax_75	-0.6259465946594658	0.6259465946594658	0.0044995500449955	0.029482766009113374
DN_RemovePoints_min_08_saturate.mean	-0.6259345934593459	0.6259345934593459	0.006099390060993901	0.03349066529899284
TSTL_localdensity_5_40_1_3.stdden	-0.6259105910591058	0.6259105910591058	0.0051994800519948	0.0310524503105245
SB_TransitionpAlphabet_40_1.meandiagfexp_a	-0.6258985898589858	0.6258985898589858	0.005099490050994901	0.030857072604085243
ST_MomentCorr_002_02_mean_std_sqrt.mi	0.6258505850585058	0.6258505850585058	0.0072992700729927005	0.03628538880216024
IN_AutoMutualInfoStats_diff_20_gaussian.ami20	0.6258025802580256	0.6258025802580256	0.0028997100289971	0.024036150601807287
SP_Summaries_pgram_hamm.q75	-0.6257785778577857	0.6257785778577857	0.0047995200479952005	0.030155888520736966
AC_nl_034	0.6255505550555056	0.6255505550555056	0.0032996700329967	0.025651672120923497
SC_FluctAnal_2_std_50_logi.resac1	-0.6255145514551455	0.6255145514551455	0.007799220077992201	0.037418852257033716
DN_RemovePoints_min_01_saturate.mean	0.6254665466546655	0.6254665466546655	0.0017998200179982	0.01794603148380814
DN_FitKernelSmoothraw.area_040	-0.6254305430543053	0.6254305430543053	0.004899510048995101	0.030259092582662742
CO_HistogramAMI_even_10bin.ami4	0.6254305430543053	0.6254305430543053	0.0018998100189981002	0.01864578164152201
SY_SlidingWindow_ent_sampen10_10	0.6253825382538253	0.6253825382538253	0.0007999200079992001	0.011809977800503212
SP_Summaries_fft.linfitloglog_all_a1	-0.6253825382538253	0.6253825382538253	0.0047995200479952005	0.030155888520736966
SP_Summaries_welch_rect.linfitloglog_all_a1	-0.6253825382538253	0.6253825382538253	0.0047995200479952005	0.030155888520736966
FC_Surprise_T2_20_2_udq_500.std	0.6252745274527453	0.6252745274527453	0.0036996300369963003	0.02713587916261679
HT_DistributionTest_ks_beta	-0.6252385238523851	0.6252385238523851	0.0011998800119988001	0.014063329612524267
PH_ForcePotential_dblwell_1_05_02.pcross	0.6252025202520252	0.6252025202520252	0.007999200079992	0.03769486065092121
DN_OutlierTest10.std	-0.6251665166516651	0.6251665166516651	0.0052994700529947	0.031350261362513794
AC_nl_134	0.6251185118511852	0.6251185118511852	0.004299570042995701	0.02897261694006897
CO_HistogramAMI_even_10bin.ami2	0.6251065106510649	0.6251065106510649	0.0057994200579942	0.032598047384804
SY_DriftingMean50.meanabsmaxmin	-0.625070507050705	0.625070507050705	0.007499250074992501	0.03672230641704513
ST_LocalExtrema_l100.medianabsext	-0.6249984998499849	0.6249984998499849	0.0040995900409959	0.028404007534795363
DN_OutlierInclude_abs_001.mfexpr2	0.6249984998499849	0.6249984998499849	0.0015998400159984002	0.016626736117928993
MF_StateSpace_n4sid_3_05_1.m_aic	-0.6248544854485447	0.6248544854485447	0.0053994600539946005	0.03153504683487509
EN_rpde_3_1.maxRPD	0.6248544854485447	0.6248544854485447	0.004899510048995101	0.030259092582662742
CO_glscf_1_1_4	0.6248424842484248	0.6248424842484248	0.0021997800219978004	0.020287515484376496
CO_HistogramAMI_even_2bin.ami2	0.6248304830483047	0.6248304830483047	0.004299570042995701	0.02897261694006897
CO_AddNoise_ac_std1_10.linfit_mse	0.6247584758475846	0.6247584758475846	0.0008999100089991	0.01204548805819807
NL_TSTL_GPCorrSum2_n1_05_40_20_ac_fnnmar.minlnr	-0.6247584758475846	0.6247584758475846	0.00019998000199980003	0.009723409284513245
MF_armax_2_2_05_1.acmnd0	0.6246984698469847	0.6246984698469847	0.004199580041995801	0.02863539215949565
MF_StateSpace_n4sid_3_05_1.m_fpe	-0.6245784578457845	0.6245784578457845	0.0058994100589941	0.032944757472304714
AC_32	-0.6245064506450645	0.6245064506450645	0.009299070092990702	0.03993608129823722
MF_GP_hyperparameters_covSEiso_covPeriodic_covNoise_1_200_resample.mlikelihood	-0.6244824482448244	0.6244824482448244	0.0115988401159884	0.04238272710407167
SY_SlidingWindow_m_ent10_10	-0.6244824482448244	0.6244824482448244	0.0047995200479952005	0.030155888520736966
DN_OutlierInclude_p_001.nflr2	-0.6244704470447043	0.6244704470447043	0.0035996400359964	0.02674462575340738
DN_RemovePoints_absclose_08_remove.std	0.6244464446444644	0.6244464446444644	0.0051994800519948	0.0310524503105245
CO_HistogramAMI_std2_10bin.ami3	0.6243744374437443	0.6243744374437443	0.0035996400359964	0.02674462575340738
EX_MovingThreshold_1_002.medianq	-0.6243744374437443	0.6243744374437443	0.0045995400459954	0.02976936549054408
DN_RemovePoints_absfar_08_remove.std	-0.6243264326432643	0.6243264326432643	0.0046995300469953	0.029965492792704045
DN_RemovePoints_absclose_05_remove.kurtosisrat	-0.6243264326432643	0.6243264326432643	0.0053994600539946005	0.03153504683487509
PH_Walker_prop_05.w_ac2	0.6242064206420641	0.6242064206420641	0.0034996500349965005	0.026371952070948435
MF_StateSpace_n4sid_3_05_1.stde	-0.6240624062406239	0.6240624062406239	0.005099490050994901	0.030857072604085243
FC_Surprise_T1_20_tau_m2quad_500.mean	-0.624002400240024	0.624002400240024	0.006399360063993601	0.03418291711201551
CO_AddNoise_1_even_10.fitexpb	-0.6239303930393039	0.6239303930393039	0.004299570042995701	0.02897261694006897
SP_Summaries_fft.q75	-0.6239063906390638	0.6239063906390638	0.004899510048995101	0.030259092582662742
SP_Summaries_welch_rect.q75	-0.6239063906390638	0.6239063906390638	0.004899510048995101	0.030259092582662742
MF_StateSpace_n4sid_3_05_1.mms	-0.6238823882388238	0.6238823882388238	0.004999500049995001	0.03068381832646352
CO_Embed2_Shapes_tau_circle_1.ac2	0.6237623762376237	0.6237623762376237	0.0046995300469953	0.029965492792704045
MF_FitSubsegments_arsbc_rand_25_01.orders_mean	0.6237383738373837	0.6237383738373837	0.005099490050994901	0.030857072604085243
SY_SlidingWindow_m_s10_10	-0.6234863486348634	0.6234863486348634	0.005099490050994901	0.030857072604085243
CO_glscf_1_2_4	0.6234383438343833	0.6234383438343833	0.0021997800219978004	0.020287515484376496
AC_nl_023	0.6233063306330633	0.6233063306330633	0.0053994600539946005	0.03153504683487509
AC_nl_046	0.6232703270327032	0.6232703270327032	0.004199580041995801	0.02863539215949565
DN_FitKernelSmoothzscore.max	0.6231263126312632	0.6231263126312632	0.005599440055994401	0.03205003958838725
DN_FitKernelSmoothraw.max	0.6231263126312632	0.6231263126312632	0.005599440055994401	0.03205003958838725
CO_Embed2_Shapes_tau_circle_01.iqronrange	0.623078307830783	0.623078307830783	0.0033996600339966003	0.02601742050489056
PP_Compare_diff2.statav8	0.6230303030303029	0.6230303030303029	0.0022997700229977	0.02098463893663684
DN_RemovePoints_absfar_08_saturate.fzcacrat	0.6230183018301829	0.6230183018301829	0.0017998200179982	0.01794603148380814
AC_nl_013	0.622994299429943	0.622994299429943	0.005099490050994901	0.030857072604085243
SP_Summaries_pgram_hamm.logarea_5_2	-0.6229462946294628	0.6229462946294628	0.005699430056994301	0.03222027838300805
PP_ModelFit_ar_2.rmserrrat_p1_40	-0.6229222922292228	0.6229222922292228	0.0045995400459954	0.02976936549054408
MF_GP_hyperparameters_covSEiso_covNoise_1_200_resample.mlikelihood	-0.6227782778277826	0.6227782778277826	0.012198780121987801	0.04245200163848056
SP_Summaries_pgram_hamm.logmean	-0.6227422742274227	0.6227422742274227	0.005599440055994401	0.03205003958838725
NL_embed_PCA_1_10.std	0.6226702670267025	0.6226702670267025	0.0033996600339966003	0.02601742050489056
SP_Summaries_welch_rect.area_5_2	-0.6226702670267025	0.6226702670267025	0.005599440055994401	0.03205003958838725
SP_Summaries_fft.area_5_2	-0.6226702670267025	0.6226702670267025	0.005599440055994401	0.03205003958838725
PH_Walker_momentum_2.w_ac1	0.6225262526252625	0.6225262526252625	0.004899510048995101	0.030259092582662742
EN_wentropy_logenent	-0.6224422442244224	0.6224422442244224	0.006099390060993901	0.03349066529899284
ST_MomentCorr_002_02_mean_std_sqrt.R	0.6224302430243023	0.6224302430243023	0.007099290070992901	0.036073202133257876
AC_nl_135	0.6221062106210621	0.6221062106210621	0.0040995900409959	0.028404007534795363
DN_CompareKSFit_norm.peaksepy	-0.622034203420342	0.622034203420342	0.005599440055994401	0.03205003958838725
NL_TSTL_PoincareSection_max_1.tauacy	-0.622010201020102	0.622010201020102	0.0007999200079992001	0.011809977800503212
DN_RemovePoints_absclose_05_remove.std	0.6219861986198619	0.6219861986198619	0.0051994800519948	0.0310524503105245
FC_LocalSimple_mean4.meanabserr	-0.621950195019502	0.621950195019502	0.0035996400359964	0.02674462575340738
AC_nl_133	0.6218901890189018	0.6218901890189018	0.0052994700529947	0.031350261362513794
SB_TransitionpAlphabet_20_ac.trcovfexp_b	0.6218901890189018	0.6218901890189018	0.000999900009999	0.012462521863755655
SC_FluctAnal_2_rsrangefit_50_1_logi.ssr	0.6218901890189018	0.6218901890189018	0.003999600039996	0.0279646832064761
CO_AddNoise_1_quantiles_10.firstUnder75	-0.6216323366730979	0.6216323366730979	0.004899510048995101	0.030259092582662742
SY_SpreadRandomLocal_100_100.stdskew	0.6215661566156616	0.6215661566156616	0.006199380061993801	0.03374346109692828
NL_TSTL_LargestLyap_n1_01_001_3_mi_fnnmar.to08max	0.6215181518151816	0.6215181518151816	0.0032996700329967	0.025651672120923497
EN_Randomize_permute.ac1fexpr2	0.6215181518151816	0.6215181518151816	0.0006999300069993001	0.01130403391585724
SY_SlidingWindow_lil_ent10_10	-0.6214701470147014	0.6214701470147014	0.0046995300469953	0.029965492792704045
CO_glscf_1_2_2	0.6211581158115811	0.6211581158115811	0.0053994600539946005	0.03153504683487509
SY_DriftingMean100.min	0.6210381038103809	0.6210381038103809	0.0052994700529947	0.031350261362513794
HT_DistributionTest_lillie_norm	-0.6208820882088208	0.6208820882088208	0.0032996700329967	0.025651672120923497
CO_glscf_2_5_1	0.6208100810081009	0.6208100810081009	0.005599440055994401	0.03205003958838725
EX_MovingThreshold_1_002.meanq	-0.6207620762076207	0.6207620762076207	0.0044995500449955	0.029482766009113374
SP_Summaries_fft.wmax_75	-0.6207380738073807	0.6207380738073807	0.0051994800519948	0.0310524503105245
SP_Summaries_welch_rect.wmax_75	-0.6207380738073807	0.6207380738073807	0.0051994800519948	0.0310524503105245
PH_Walker_prop_01.res_ac1	0.6207380738073807	0.6207380738073807	0.0064993500649935	0.034449559666529496
AC_nl_22	0.6206900690069006	0.6206900690069006	0.006399360063993601	0.03418291711201551
ST_MomentCorr_002_02_mean_std_sqrt.absR	0.6206300630063005	0.6206300630063005	0.007799220077992201	0.037418852257033716
AC_nl_003	0.6205340534053405	0.6205340534053405	0.0045995400459954	0.02976936549054408
AC_nl_233	0.6205100510051005	0.6205100510051005	0.005699430056994301	0.03222027838300805
NL_MS_fnn_1_10_mi_5_1.pfnn_3	-0.6204860486048603	0.6204860486048603	0.005699430056994301	0.03222027838300805
DN_RemovePoints_absfar_08_saturate.std	-0.6204740474047404	0.6204740474047404	0.005099490050994901	0.030857072604085243
WL_cwt_sym2_32.dd_SC_h	-0.6204260426042604	0.6204260426042604	0.005699430056994301	0.03222027838300805
NL_MS_fnn_1_10_mi_5_1.pfnn_4	-0.6204260426042604	0.6204260426042604	0.006399360063993601	0.03418291711201551
DN_RemovePoints_absfar_01_remove.std	-0.6204020402040203	0.6204020402040203	0.0059994000599940004	0.03315331117490661
CO_Embed2_Basic_1.medianincircle	0.6204020402040203	0.6204020402040203	0.005499450054994501	0.031875498212605026
SY_SpreadRandomLocal_200_100.meantaul	-0.6203900390039003	0.6203900390039003	0.012798720127987202	0.04297471668157733
CO_glscf_1_10_2	0.6203660366036604	0.6203660366036604	0.0024997500249975004	0.02216273218039021
FC_Surprise_dist_100_5_q_500.min	0.6203300330033003	0.6203300330033003	0.0038996100389961006	0.027802401107039555
MF_GP_hyperparameters_covSEiso_covNoise_1_200_first.mlikelihood	-0.6202580258025802	0.6202580258025802	0.006199380061993801	0.03374346109692828
ST_MomentCorr_002_02_median_iqr_sqrt.absR	0.6201860186018602	0.6201860186018602	0.006999300069993001	0.035856429249107855
SP_Summaries_pgram_hamm.sfm	-0.6201860186018602	0.6201860186018602	0.0057994200579942	0.032598047384804
NL_embed_PCA_1_10.top2	0.62017401740174	0.62017401740174	0.0058994100589941	0.032944757472304714
CO_AddNoise_ac_even_10.ami_at_10	0.62017401740174	0.62017401740174	0.0006999300069993001	0.01130403391585724
EX_MovingThreshold_01_002.minq	-0.6201380138013801	0.6201380138013801	0.0037996200379962005	0.027459438930056576
SC_FluctAnal_2_nothing_50_logi.linfitint	-0.6200900090009	0.6200900090009	0.0034996500349965005	0.026371952070948435
DN_RemovePoints_absclose_01_remove.std	0.6200900090009	0.6200900090009	0.007699230076992301	0.03725084594212871
CO_TranslateShape_rectangle_2_pts.statav4_s	0.6199699969996999	0.6199699969996999	0.0017998200179982	0.01794603148380814
DN_OutlierTest5.std	-0.61993399339934	0.61993399339934	0.0058994100589941	0.032944757472304714
AC_nl_004	0.6198619861986198	0.6198619861986198	0.004899510048995101	0.030259092582662742
SP_Summaries_welch_rect.logarea_5_2	-0.6198619861986198	0.6198619861986198	0.0059994000599940004	0.03315331117490661
SP_Summaries_fft.logarea_5_2	-0.6198619861986198	0.6198619861986198	0.0059994000599940004	0.03315331117490661
NL_TSTL_LargestLyap_n1_01_001_3_1_4.ve_gradient	-0.6197779777977797	0.6197779777977797	0.004399560043995601	0.02924538464027994
EN_mse_1-10_2_015_rescale_tau.meanSampEn	0.6197779777977797	0.6197779777977797	0.00039996000399960006	0.009723409284513245
EX_MovingThreshold_1_002.pkick	-0.6196819681968196	0.6196819681968196	0.0046995300469953	0.029965492792704045
CO_glscf_2_2_2	0.6196579657965796	0.6196579657965796	0.006399360063993601	0.03418291711201551
AC_nl_014	0.6196459645964595	0.6196459645964595	0.004899510048995101	0.030259092582662742
PH_ForcePotential_dblwell_1_05_02.ac1	-0.6196099609960996	0.6196099609960996	0.009499050094990502	0.04009415009419304
IN_AutoMutualInfoStats_40_kraskov1_4.stdami	0.6195739573957395	0.6195739573957395	0.005699430056994301	0.03222027838300805
EX_MovingThreshold_1_01.minq	-0.6195619561956195	0.6195619561956195	0.004299570042995701	0.02897261694006897
SY_SlidingWindow_m_sampen10_10	-0.6194299429942994	0.6194299429942994	0.0051994800519948	0.0310524503105245
EN_SampEn_5_01.sampen0	-0.6194299429942994	0.6194299429942994	0.0065993400659934	0.03455362226334444
DN_Quantile_99	0.6193939393939393	0.6193939393939393	0.0028997100289971	0.024036150601807287
PP_ModelFit_ar_2.rmserrrat_p1_10	-0.6193219321932193	0.6193219321932193	0.0044995500449955	0.029482766009113374
DN_RemovePoints_max_08_saturate.mean	0.6193099309930992	0.6193099309930992	0.006899310068993101	0.03550280723610511
PH_Walker_prop_01.sw_taudiff	-0.6192859285928592	0.6192859285928592	0.0015998400159984002	0.016626736117928993
CO_glscf_2_2_4	0.6192739273927392	0.6192739273927392	0.0033996600339966003	0.02601742050489056
SB_TransitionpAlphabet_20_ac.symd_risept	0.6192619261926192	0.6192619261926192	0.0008999100089991	0.01204548805819807
WL_DetailCoeffs_db3_max.std_max	0.619213921392139	0.619213921392139	0.004299570042995701	0.02897261694006897
SC_FluctAnal_2_iqr_50_logi.ssr	-0.619213921392139	0.619213921392139	0.007699230076992301	0.03725084594212871
WL_DetailCoeffs_db3_max.max_max	0.619201920192019	0.619201920192019	0.0040995900409959	0.028404007534795363
CO_StickAngles_y.kurtosis_n	0.6191539153915391	0.6191539153915391	0.0045995400459954	0.02976936549054408
MF_steps_ahead_ar_2_6.rmserr_2	0.6190939093909391	0.6190939093909391	0.004399560043995601	0.02924538464027994
AC_nl_13	0.618985898589859	0.618985898589859	0.006899310068993101	0.03550280723610511
EN_SampEn_5_005.sampen0	-0.6189258925892589	0.6189258925892589	0.007099290070992901	0.036073202133257876
CO_TranslateShape_circle_35_pts.npatmode	0.6188538853885388	0.6188538853885388	0.003999600039996	0.0279646832064761
CO_TranslateShape_circle_35_pts.sevens	0.6188538853885388	0.6188538853885388	0.003999600039996	0.0279646832064761
SY_SpreadRandomLocal_100_100.stdmean	-0.6186258625862584	0.6186258625862584	0.008799120087991202	0.03898129182574338
SY_SlidingWindow_s_ent2_10	0.6186258625862584	0.6186258625862584	0.0017998200179982	0.01794603148380814
DN_Spread_iqr	-0.6185058505850585	0.6185058505850585	0.0071992800719928	0.03612767826062033
EX_MovingThreshold_1_01.medianq	-0.6184578457845784	0.6184578457845784	0.005599440055994401	0.03205003958838725
PP_Compare_rav10.statav10	-0.6184098409840983	0.6184098409840983	0.0024997500249975004	0.02216273218039021
SB_TransitionpAlphabet_40_1.trfexp_b	0.6184098409840983	0.6184098409840983	0.006399360063993601	0.03418291711201551
CO_Embed2_Shapes_tau_circle_1.mode_val	-0.6183738373837384	0.6183738373837384	0.0011998800119988001	0.014063329612524267
SY_SlidingWindow_s_ent5_10	0.6183378337833783	0.6183378337833783	0.006299370062993701	0.03404529931924326
EX_MovingThreshold_1_002.meanqover	-0.6183258325832582	0.6183258325832582	0.0051994800519948	0.0310524503105245
CO_TranslateShape_circle_35_pts.mean	0.6183258325832582	0.6183258325832582	0.004399560043995601	0.02924538464027994
MF_StateSpace_n4sid_1_05_1.ac3	0.618181818181818	0.618181818181818	0.007499250074992501	0.03672230641704513
EX_MovingThreshold_01_002.meanqover	-0.618157815781578	0.618157815781578	0.004899510048995101	0.030259092582662742
DN_Quantile_80	-0.6180978097809781	0.6180978097809781	0.007099290070992901	0.036073202133257876
DN_OutlierInclude_p_001.nfexpb	-0.6180618061806179	0.6180618061806179	0.005699430056994301	0.03222027838300805
AC_nl_44	0.618025802580258	0.618025802580258	0.0029997000299970002	0.024452531050212514
ST_MomentCorr_002_02_median_iqr_sqrt.mi	0.6179897989798979	0.6179897989798979	0.007499250074992501	0.03672230641704513
EN_SampEn_5_015.sampen0	-0.6179297929792978	0.6179297929792978	0.006999300069993001	0.035856429249107855
SY_SlidingWindow_lil_sampen10_10	-0.6178577857785779	0.6178577857785779	0.009599040095990401	0.04026914381732558
TSTL_localdensity_5_40_1_3.minden	-0.6178217821782177	0.6178217821782177	0.0059994000599940004	0.03315331117490661
FC_LocalSimple_median7.gofr2	-0.6178097809780978	0.6178097809780978	0.0044995500449955	0.029482766009113374
CO_AddNoise_1_gaussian.firstUnder50	-0.6177977797779778	0.6177977797779778	0.005599440055994401	0.03205003958838725
FC_LocalSimple_median5.stderr	-0.6177377737773776	0.6177377737773776	0.0028997100289971	0.024036150601807287
FC_LocalSimple_mean3.stderr	-0.6177257725772576	0.6177257725772576	0.005599440055994401	0.03205003958838725
PP_ModelFit_ar_2.rmserrrat_p2_20	-0.6177137713771377	0.6177137713771377	0.0038996100389961006	0.027802401107039555
PH_Walker_runningvar_15_50.w_ac2	0.6176777677767775	0.6176777677767775	0.006199380061993801	0.03374346109692828
SY_SpreadRandomLocal_100_100.meanac2	0.6176417641764176	0.6176417641764176	0.0065993400659934	0.03455362226334444
AC_nl_246	0.6176177617761776	0.6176177617761776	0.0046995300469953	0.029965492792704045
DN_Spread_mead	-0.6175817581758174	0.6175817581758174	0.0071992800719928	0.03612767826062033
EN_SampEn_5_02.sampen0	-0.6174737473747374	0.6174737473747374	0.006899310068993101	0.03550280723610511
AC_nl_056	0.6173657365736573	0.6173657365736573	0.0065993400659934	0.03455362226334444
SB_BinaryStats_iqr.longstretch1	0.6173537353735373	0.6173537353735373	0.0064993500649935	0.034449559666529496
CO_HistogramAMI_quantiles_10bin.ami3	0.6173057305730572	0.6173057305730572	0.004399560043995601	0.02924538464027994
EN_mse_1-10_2_015_diff1.meanch	0.6171857185718571	0.6171857185718571	0.006799320067993201	0.03527852342970831
EN_SampEn_5_03.sampen0	-0.6171857185718571	0.6171857185718571	0.007099290070992901	0.036073202133257876
MF_StateSpaceCompOrder_8.aicopt	-0.617065706570657	0.617065706570657	0.0014998500149985001	0.01614861987979606
SY_TISEAN_nstat_z_5_1_3.minupper	-0.617065706570657	0.617065706570657	0.0071992800719928	0.03612767826062033
AC_nl_124	0.6170297029702969	0.6170297029702969	0.0065993400659934	0.03455362226334444
ST_LocalExtrema_l100.diffmaxabsmin	-0.6168736873687367	0.6168736873687367	0.010998900109989001	0.04226456125643607
FC_Surprise_T1_20_2_q_500.lq	-0.6168496849684968	0.6168496849684968	0.0034996500349965005	0.026371952070948435
MF_StateSpace_n4sid_1_05_1.ac3n	0.6167056705670566	0.6167056705670566	0.008799120087991202	0.03898129182574338
WL_dwtcoeff_db3_5.mind_l2	0.6166936693669366	0.6166936693669366	0.005499450054994501	0.031875498212605026
MF_arfit_1_8_sbc.minfpe	-0.6166696669666967	0.6166696669666967	0.0071992800719928	0.03612767826062033
MF_arfit_1_8_sbc.fpe_8	-0.6166696669666967	0.6166696669666967	0.0071992800719928	0.03612767826062033
ST_MomentCorr_002_02_median_iqr_abs.absR	0.6166336633663365	0.6166336633663365	0.005699430056994301	0.03222027838300805
ST_MomentCorr_002_02_median_iqr_abs.R	0.6166336633663365	0.6166336633663365	0.005699430056994301	0.03222027838300805
ST_LocalExtrema_l100.meanabsext	-0.6165976597659765	0.6165976597659765	0.0046995300469953	0.029965492792704045
FC_LocalSimple_median3.stderr	-0.6164896489648964	0.6164896489648964	0.0058994100589941	0.032944757472304714
ST_MomentCorr_002_02_median_iqr_sqrt.R	0.6164416441644163	0.6164416441644163	0.0071992800719928	0.03612767826062033
NL_embed_PCA_mi_10.fb01	0.6163576357635763	0.6163576357635763	0.006299370062993701	0.03404529931924326
PP_Compare_rav10.swms5_1	-0.6163216321632162	0.6163216321632162	0.0030996900309969004	0.0248263881411626
EN_rpde_3_ac.maxRPD	0.6162496249624961	0.6162496249624961	0.0057994200579942	0.032598047384804
MF_StateSpace_n4sid_2_05_1.propbth	-0.616081608160816	0.616081608160816	0.010498950104989501	0.04141787656096776
CO_HistogramAMI_std1_2bin.ami3	0.616069606960696	0.616069606960696	0.004299570042995701	0.02897261694006897
CO_TranslateShape_circle_35_pts.sixes	-0.6160456045604561	0.6160456045604561	0.004299570042995701	0.02897261694006897
CO_HistogramAMI_std1_10bin.ami3	0.6159375937593758	0.6159375937593758	0.0045995400459954	0.02976936549054408
DN_pleft_02	-0.6159135913591359	0.6159135913591359	0.0059994000599940004	0.03315331117490661
AC_nl_025	0.6159135913591359	0.6159135913591359	0.0051994800519948	0.0310524503105245
CO_HistogramAMI_std1_5bin.ami3	0.6158895889588958	0.6158895889588958	0.0046995300469953	0.029965492792704045
EX_MovingThreshold_01_002.stdq	0.6158775877587758	0.6158775877587758	0.0086991300869913	0.038888898634503025
PP_Compare_rav10.swms5_2	-0.6158295829582957	0.6158295829582957	0.0032996700329967	0.025651672120923497
CO_Embed2_Shapes_tau_circle_01.ac2	0.6158175817581758	0.6158175817581758	0.0065993400659934	0.03455362226334444
NL_TSTL_LargestLyap_n1_01_001_3_1_4.to09max	0.6157612707057797	0.6157612707057797	0.0037996200379962005	0.027459438930056576
MF_ARMA_orders_1_6_1_4.aic_min	-0.6157095709570957	0.6157095709570957	0.0071992800719928	0.03612767826062033
SY_TISEAN_nstat_z_4_1_3.minupper	-0.6155895589558954	0.6155895589558954	0.0071992800719928	0.03612767826062033
MF_arfit_1_8_sbc.C	-0.6155295529552955	0.6155295529552955	0.007099290070992901	0.036073202133257876
CP_ML_StepDetect_l1pwc_10.nsegments	0.6154695469546955	0.6154695469546955	0.0047995200479952005	0.030155888520736966
MF_GP_hyperparameters_covSEiso_covPeriodic_covNoise_1_200_first.mlikelihood	-0.6154095409540953	0.6154095409540953	0.009299070092990702	0.03993608129823722
MF_CompareAR_1_10_all.minv	-0.6153975397539753	0.6153975397539753	0.006999300069993001	0.035856429249107855
CO_glscf_1_1_2	0.6153135313531352	0.6153135313531352	0.007099290070992901	0.036073202133257876
IN_AutoMutualInfoStats_40_kraskov1_4.ami15	-0.6152655265526552	0.6152655265526552	0.0136986301369863	0.04363267376966007
FC_LocalSimple_meantau.sws	0.6152055205520551	0.6152055205520551	0.006999300069993001	0.035856429249107855
SP_Summaries_pgram_hamm.maxw	0.6151935193519352	0.6151935193519352	0.0013998600139986002	0.015409659034096591
MF_armax_1_1_05_1.ac3	0.615145514551455	0.615145514551455	0.0084991500849915	0.03846983722680363
DN_CompareKSFit_norm.olapint	0.615073507350735	0.615073507350735	0.0071992800719928	0.03612767826062033
SY_LocalGlobal_p05.iqr	0.6149894989498949	0.6149894989498949	0.000999900009999	0.012462521863755655
CO_HistogramAMI_even_5bin.ami1	0.6149894989498949	0.6149894989498949	0.006899310068993101	0.03550280723610511
DN_SimpleFit_sin3.resAC2	0.6148334833483348	0.6148334833483348	0.0072992700729927005	0.03628538880216024
MF_armax_2_2_05_1.minfpe	-0.6148214821482149	0.6148214821482149	0.009299070092990702	0.03993608129823722
DN_OutlierInclude_p_001.nfexpc	0.6148094809480947	0.6148094809480947	0.005099490050994901	0.030857072604085243
EX_MovingThreshold_01_01.meanq	-0.6147854785478547	0.6147854785478547	0.0059994000599940004	0.03315331117490661
CP_ML_StepDetect_l1pwc_10.meanstepint	-0.6147614761476148	0.6147614761476148	0.0047995200479952005	0.030155888520736966
CO_AddNoise_1_even_10.fitexprmse	0.6147014701470146	0.6147014701470146	0.007399260073992601	0.03649240810685957
AC_nl_223	0.6146774677467747	0.6146774677467747	0.007099290070992901	0.036073202133257876
MF_CompareAR_1_10_05.minv	-0.6146654665466547	0.6146654665466547	0.0065993400659934	0.03455362226334444
MF_StateSpaceCompOrder_8.minaic	-0.6146294629462946	0.6146294629462946	0.0071992800719928	0.03612767826062033
NL_TSTL_PoincareSection_max_1.iqrds	-0.6146054605460546	0.6146054605460546	0.004199580041995801	0.02863539215949565
MF_armax_1_1_05_1.ac3n	0.6145094509450945	0.6145094509450945	0.008999100089991	0.03946068108294333
CO_AddNoise_1_even_10.linfit_mse	0.6145094509450945	0.6145094509450945	0.007899210078992101	0.037532158386371306
NL_embed_PCA_1_10.range	0.6143894389438944	0.6143894389438944	0.003999600039996	0.0279646832064761
FC_Surprise_T2_100_5_q_500.mean	0.6143774377437743	0.6143774377437743	0.004999500049995001	0.03068381832646352
MF_FitSubsegments_arsbc_rand_25_01.sbcs_max	-0.6143774377437743	0.6143774377437743	0.0071992800719928	0.03612767826062033
SC_FluctAnal_2_iqr_50_logi.linfitint	0.6143654365436543	0.6143654365436543	0.006899310068993101	0.03550280723610511
AC_nl_015	0.6143534353435343	0.6143534353435343	0.005499450054994501	0.031875498212605026
MF_arfit_1_8_sbc.maxReS	-0.6143054305430541	0.6143054305430541	0.011998800119988001	0.04238272710407167
NL_TSTL_ReturnTime_10_1_1_n1_ac_8.pg05	-0.614161416141614	0.614161416141614	0.005699430056994301	0.03222027838300805
DN_pleft_05	-0.6141374137413741	0.6141374137413741	0.007899210078992101	0.037532158386371306
DN_RemovePoints_absclose_01_remove.kurtosisrat	-0.614113411341134	0.614113411341134	0.009499050094990502	0.04009415009419304
CO_AddNoise_1_kraskov1_4.firstUnder50	-0.614065406540654	0.614065406540654	0.005099490050994901	0.030857072604085243
AC_nl_112	0.6140174017401738	0.6140174017401738	0.0072992700729927005	0.03628538880216024
CP_ML_StepDetect_l1pwc_005.pshort_3	0.6139453945394538	0.6139453945394538	0.0072992700729927005	0.03628538880216024
WL_dwtcoeff_sym2_5.stdd_l2	-0.6138373837383737	0.6138373837383737	0.007899210078992101	0.037532158386371306
SP_Summaries_pgram_hamm.wmax_5	0.6138133813381338	0.6138133813381338	0.004199580041995801	0.02863539215949565
CO_AddNoise_ac_std1_10.fitexprmse	0.6136333633363337	0.6136333633363337	0.000999900009999	0.012462521863755655
DN_SimpleFit_sin2.resAC2	0.6135493549354935	0.6135493549354935	0.0071992800719928	0.03612767826062033
DN_FitKernelSmoothraw.area_010	0.6135253525352535	0.6135253525352535	0.0007999200079992001	0.011809977800503212
SY_SpreadRandomLocal_200_100.stdkurt	0.6133333333333333	0.6133333333333333	0.0047995200479952005	0.030155888520736966
CO_AddNoise_1_even_10.fitexpa	0.6132733273327332	0.6132733273327332	0.007999200079992	0.03769486065092121
CO_Embed2_Basic_1.incircle_01	0.6132493249324932	0.6132493249324932	0.0072992700729927005	0.03628538880216024
SC_FluctAnal_2_endptdiff_50_logi.alpha	-0.6131893189318932	0.6131893189318932	0.004399560043995601	0.02924538464027994
AC_nl_001	0.613153315331533	0.613153315331533	0.0086991300869913	0.038888898634503025
TSTL_localdensity_5_40_ac_fnnmar.meanden	-0.6130933093309331	0.6130933093309331	0.0044995500449955	0.029482766009113374
NL_embed_PCA_1_10.perc_3	-0.613069306930693	0.613069306930693	0.005699430056994301	0.03222027838300805
SY_DriftingMean50.max	-0.6129612961296129	0.6129612961296129	0.0081991800819918	0.03808937134645752
DN_SimpleFit_sin1.resAC2	0.6129612961296129	0.6129612961296129	0.0072992700729927005	0.03628538880216024
DN_OutlierInclude_p_001.nflb	-0.6129252925292529	0.6129252925292529	0.0058994100589941	0.032944757472304714
AC_nl_122	0.6128532853285328	0.6128532853285328	0.0081991800819918	0.03808937134645752
EX_MovingThreshold_1_01.pkick	-0.6128052805280527	0.6128052805280527	0.006899310068993101	0.03550280723610511
ST_LocalExtrema_l50.stdext	-0.6127092709270926	0.6127092709270926	0.005599440055994401	0.03205003958838725
PP_Compare_medianf4.statav10	-0.6126732673267327	0.6126732673267327	0.0047995200479952005	0.030155888520736966
NL_TSTL_PoincareSection_max_mi.maxds	0.6126492649264925	0.6126492649264925	0.0038996100389961006	0.027802401107039555
NL_TSTL_LargestLyap_n1_01_001_3_1_4.expfit_b	0.6126132613261326	0.6126132613261326	0.006299370062993701	0.03404529931924326
EX_MovingThreshold_1_01.meanq	-0.6125652565256524	0.6125652565256524	0.0072992700729927005	0.03628538880216024
CO_Embed2_tau.eucdm1	-0.6124452445244525	0.6124452445244525	0.0051994800519948	0.0310524503105245
DN_Quantile_2	-0.6121932193219322	0.6121932193219322	0.0006999300069993001	0.01130403391585724
DN_Quantile_30	0.612133213321332	0.612133213321332	0.0047995200479952005	0.030155888520736966
NL_TISEAN_fnn_mi_10_005.pfnn_8	-0.612121212121212	0.612121212121212	0.0081991800819918	0.03808937134645752
CO_AddNoise_1_quantiles_10.fitexpr2	0.612097209720972	0.612097209720972	0.008099190080991902	0.037880644294510046
EX_MovingThreshold_01_01.pkick	-0.612049204920492	0.612049204920492	0.0066993300669933005	0.0349177203491772
SC_FluctAnal_2_dfa_50_0_logi.r2_ssr	-0.6120012001200119	0.6120012001200119	0.0028997100289971	0.024036150601807287
AC_nl_012	0.6119411941194118	0.6119411941194118	0.007599240075992401	0.037079979945267884
PP_ModelFit_ar_2.rmserrrat_p2_5	-0.6119171917191719	0.6119171917191719	0.0036996300369963003	0.02713587916261679
AC_12	-0.6119051905190519	0.6119051905190519	0.014298570142985701	0.04423298677326512
CO_StickAngles_y.q99_all	0.6118811881188118	0.6118811881188118	0.006799320067993201	0.03527852342970831
CO_AddNoise_1_even_10.meanch	-0.6118691869186919	0.6118691869186919	0.008399160083991601	0.03834520330316006
MF_ARMA_orders_1_6_1_4.mean_all_aics	-0.6118691869186919	0.6118691869186919	0.007999200079992	0.03769486065092121
DN_Quantile_90	-0.6118691869186919	0.6118691869186919	0.0066993300669933005	0.0349177203491772
DN_Spread_mad	-0.6118451845184517	0.6118451845184517	0.008099190080991902	0.037880644294510046
WL_dwtcoeff_sym2_5.maxd_l1	-0.6116651665166516	0.6116651665166516	0.007799220077992201	0.037418852257033716
MF_StateSpaceCompOrder_8.minlossfn	-0.6115691569156915	0.6115691569156915	0.007599240075992401	0.037079979945267884
CO_HistogramAMI_even_10bin.ami1	0.6114611461146114	0.6114611461146114	0.0082991700829917	0.03829529857208779
MF_arfit_1_8_sbc.fpe_7	-0.6114131413141313	0.6114131413141313	0.008399160083991601	0.03834520330316006
CO_AddNoise_1_even_10.ac2	-0.6114131413141313	0.6114131413141313	0.0058994100589941	0.032944757472304714
AC_nl_022	0.6113771377137713	0.6113771377137713	0.007399260073992601	0.03649240810685957
CO_Embed2_Basic_tau.downdiag05	0.6113531353135312	0.6113531353135312	0.011698830116988301	0.04238272710407167
SC_FluctAnal_2_dfa_50_3_logi.alpha	-0.6113411341134113	0.6113411341134113	0.0117988201179882	0.04238272710407167
SY_LocalDistributions_5_each.meandiv	0.6113411341134113	0.6113411341134113	0.00029997000299970003	0.009723409284513245
NL_TISEAN_fnn_mi_10_005.pfnn_6	-0.6113411341134113	0.6113411341134113	0.007999200079992	0.03769486065092121
DN_Withinp_05	0.6113291329132913	0.6113291329132913	0.0086991300869913	0.038888898634503025
CO_glscf_1_10_3	0.6111971197119712	0.6111971197119712	0.001999800019998	0.019215955499422125
MF_CompareTestSets_y_ar_best_uniform_25_01_1.stdrats_median	0.611089108910891	0.611089108910891	0.007999200079992	0.03769486065092121
MF_CompareTestSets_y_ar_best_uniform_25_01_1.stdrats_mean	0.611029102910291	0.611029102910291	0.007799220077992201	0.037418852257033716
CO_glscf_1_2_1	0.6109690969096909	0.6109690969096909	0.0086991300869913	0.038888898634503025
AC_nl_113	0.6108970897089708	0.6108970897089708	0.007499250074992501	0.03672230641704513
IN_AutoMutualInfoStats_40_kraskov1_4.ami16	-0.6108970897089708	0.6108970897089708	0.013398660133986601	0.04329636966373293
EN_Randomize_permute.ac4fexpa	0.6108730873087309	0.6108730873087309	0.0035996400359964	0.02674462575340738
PP_Compare_medianf10.statav8	-0.6108610861086109	0.6108610861086109	0.004999500049995001	0.03068381832646352
CO_AddNoise_1_even_10.fitlina	-0.6108010801080107	0.6108010801080107	0.008099190080991902	0.037880644294510046
NL_TISEAN_fnn_1_10_005.minpfnn	-0.6107770777077708	0.6107770777077708	0.008399160083991601	0.03834520330316006
NL_embed_PCA_1_10.perc_1	0.6107290729072907	0.6107290729072907	0.0035996400359964	0.02674462575340738
SB_MotifThree_quantile.ccb	-0.6107050705070506	0.6107050705070506	0.008099190080991902	0.037880644294510046
FC_LocalSimple_lfittau.meanabserr	-0.6106810681068107	0.6106810681068107	0.0098990100989901	0.040514687377187324
PP_Compare_diff2.gauss1_kd_resruns	0.6106690669066905	0.6106690669066905	0.0015998400159984002	0.016626736117928993
DN_RemovePoints_min_08_saturate.sumabsacfdiff	-0.6106090609060906	0.6106090609060906	0.005599440055994401	0.03205003958838725
MF_arfit_1_8_sbc.fpe_6	-0.6105850585058507	0.6105850585058507	0.0084991500849915	0.03846983722680363
MF_FitSubsegments_arsbc_uniform_25_01.sbcs_max	-0.6105850585058507	0.6105850585058507	0.0082991700829917	0.03829529857208779
DN_RemovePoints_absfar_01_saturate.std	-0.6105250525052505	0.6105250525052505	0.008399160083991601	0.03834520330316006
MF_steps_ahead_ar_2_6.mabserr_2	0.6105250525052505	0.6105250525052505	0.004999500049995001	0.03068381832646352
TSTL_localdensity_5_40_ac_2.ac3den	0.6105130513051304	0.6105130513051304	0.0046995300469953	0.029965492792704045
MF_StateSpace_n4sid_3_05_1.meanabs	-0.6105130513051304	0.6105130513051304	0.007399260073992601	0.03649240810685957
CO_Embed2_Basic_1.incircle_05	0.6103930393039303	0.6103930393039303	0.008399160083991601	0.03834520330316006
AC_2	0.6102850285028503	0.6102850285028503	0.007699230076992301	0.03725084594212871
DN_RemovePoints_min_05_saturate.ac3rat	0.6102850285028503	0.6102850285028503	0.0045995400459954	0.02976936549054408
AC_nl_033	0.6102730273027301	0.6102730273027301	0.0066993300669933005	0.0349177203491772
EN_Randomize_dyndist.ac4fexpa	0.6102490249024902	0.6102490249024902	0.0033996600339966003	0.02601742050489056
CO_tc3_2.denom	0.6101770177017701	0.6101770177017701	0.007799220077992201	0.037418852257033716
WL_cwt_db3_32.stat_2_s_m	0.61011701170117	0.61011701170117	0.0027997200279972004	0.023868740759133505
WL_fBM.p3	0.6100690069006901	0.6100690069006901	0.0084991500849915	0.03846983722680363
EN_Randomize_dyndist.ac2fexpa	0.61005700570057	0.61005700570057	0.0072992700729927005	0.03628538880216024
MF_AR_arcov_4.res_std	-0.61003300330033	0.61003300330033	0.008399160083991601	0.03834520330316006
PP_ModelFit_ar_2.rmserrrat_p2_40	-0.6099849984998499	0.6099849984998499	0.0093990600939906	0.04009415009419304
MF_CompareAR_1_10_05.medianv	-0.6099609960996099	0.6099609960996099	0.007699230076992301	0.03725084594212871
MF_arfit_1_8_sbc.fpe_5	-0.6099609960996099	0.6099609960996099	0.0086991300869913	0.038888898634503025
MF_arfit_1_8_sbc.fpe_4	-0.6099609960996099	0.6099609960996099	0.0086991300869913	0.038888898634503025
SY_TISEAN_nstat_z_5_1_3.minoffdiag	-0.6099369936993698	0.6099369936993698	0.008999100089991	0.03946068108294333
CO_HistogramAMI_quantiles_5bin.ami3	0.6099009900990099	0.6099009900990099	0.005599440055994401	0.03205003958838725
CO_AddNoise_1_even_10.firstUnder25	-0.6098889888988898	0.6098889888988898	0.0044995500449955	0.029482766009113374
NL_TISEAN_fnn_mi_10_005.pfnn_10	-0.6098769876987699	0.6098769876987699	0.008799120087991202	0.03898129182574338
NL_TISEAN_fnn_mi_10_005.minpfnn	-0.6098769876987699	0.6098769876987699	0.008799120087991202	0.03898129182574338
MF_StateSpace_n4sid_2_05_1.minfpe	-0.6098289828982898	0.6098289828982898	0.010998900109989001	0.04226456125643607
AC_nl_123	0.6098169816981698	0.6098169816981698	0.0081991800819918	0.03808937134645752
SD_TSTL_surrogates_mi_100_1_trev.stdsurr	0.6097449744974497	0.6097449744974497	0.007599240075992401	0.037079979945267884
NL_embed_PCA_mi_10.range	-0.6096729672967296	0.6096729672967296	0.006199380061993801	0.03374346109692828
MF_armax_3_1_05_1.stde	-0.6096729672967296	0.6096729672967296	0.007799220077992201	0.037418852257033716
MF_CompareTestSets_y_ar_best_uniform_25_01_1.meandiffs_mean	-0.6096729672967296	0.6096729672967296	0.008799120087991202	0.03898129182574338
CO_TranslateShape_rectangle_2_pts.statav3_s	0.6096729672967296	0.6096729672967296	0.0035996400359964	0.02674462575340738
MF_armax_3_1_05_1.mms	-0.6096609660966096	0.6096609660966096	0.007799220077992201	0.037418852257033716
MF_arfit_1_8_sbc.fpe_3	-0.6096609660966096	0.6096609660966096	0.0082991700829917	0.03829529857208779
MF_AR_arcov_3.res_std	-0.6096609660966096	0.6096609660966096	0.008399160083991601	0.03834520330316006
IN_AutoMutualInfoStats_diff_20_gaussian.ami19	0.6096489648964896	0.6096489648964896	0.0018998100189981002	0.01864578164152201
CO_AddNoise_1_std1_10.fitexpr2	0.6096369636963697	0.6096369636963697	0.007499250074992501	0.03672230641704513
NL_MS_fnn_1_10_mi_5_1.pfnn_5	-0.6096009600960095	0.6096009600960095	0.008799120087991202	0.03898129182574338
SY_LocalDistributions_4_each.meandiv	0.6095649564956496	0.6095649564956496	0.0007999200079992001	0.011809977800503212
MF_StateSpace_n4sid_1_05_1.stde	-0.6095409540954094	0.6095409540954094	0.007799220077992201	0.037418852257033716
EX_MovingThreshold_01_002.mediankickf	-0.6095289528952894	0.6095289528952894	0.007399260073992601	0.03649240810685957
SB_MotifThree_quantile.bcc	-0.6095049504950494	0.6095049504950494	0.0072992700729927005	0.03628538880216024
DN_CompareKSFit_beta.peaksepy	-0.6094929492949295	0.6094929492949295	0.0096990300969903	0.04034421225350258
NL_TSTL_FractalDimensions_5_20_02_1_10_0_32_ac_fnnmar.maxDq	-0.6094449444944494	0.6094449444944494	0.006899310068993101	0.03550280723610511
PP_Compare_medianf10.gauss1_kd_rmse	-0.6094209420942094	0.6094209420942094	0.004299570042995701	0.02897261694006897
NL_TSTL_PoincareSection_max_mi.pwithin03	0.6094089408940893	0.6094089408940893	0.005499450054994501	0.031875498212605026
MF_CompareTestSets_y_ar_best_uniform_25_01_1.rmserr_mean	-0.6093969396939694	0.6093969396939694	0.0086991300869913	0.038888898634503025
NL_TSTL_PoincareSection_max_mi.ac2D	0.6093729372937292	0.6093729372937292	0.0028997100289971	0.024036150601807287
NL_MS_fnn_1_10_mi_5_1.pfnn_2	-0.6093609360936092	0.6093609360936092	0.0084991500849915	0.03846983722680363
SY_LocalDistributions_4_par.meandiv	0.6093609360936092	0.6093609360936092	0.0007999200079992001	0.011809977800503212
MF_armax_3_1_05_1.aic	-0.6092649264926491	0.6092649264926491	0.0086991300869913	0.038888898634503025
MF_StateSpace_n4sid_2_05_1.ac2n	0.6092649264926491	0.6092649264926491	0.001999800019998	0.019215955499422125
MF_armax_2_2_05_1.stde	-0.6092529252925292	0.6092529252925292	0.007699230076992301	0.03725084594212871
MF_armax_2_2_05_1.mms	-0.6092529252925292	0.6092529252925292	0.007699230076992301	0.03725084594212871
NL_TSTL_LargestLyap_n1_01_001_3_mi_fnnmar.expfit_b	0.6092409240924092	0.6092409240924092	0.007499250074992501	0.03672230641704513
AC_nl_11	0.6092049204920492	0.6092049204920492	0.0091990800919908	0.03982987478470529
CO_Embed2_Shapes_tau_circle_01.mode	-0.6091569156915692	0.6091569156915692	0.0024997500249975004	0.02216273218039021
MF_CompareAR_1_10_05.meanv	-0.6091569156915692	0.6091569156915692	0.007899210078992101	0.037532158386371306
MF_hmm_CompareNStates_06_24.chLLtest	0.6091329132913291	0.6091329132913291	0.008399160083991601	0.03834520330316006
CO_HistogramAMI_even_2bin.ami1	0.609120912091209	0.609120912091209	0.006299370062993701	0.03404529931924326
DN_RemovePoints_absclose_08_remove.ac1rat	-0.6090729072907289	0.6090729072907289	0.009999000099990002	0.040730089217247606
MF_armax_1_1_05_1.stde	-0.609036903690369	0.609036903690369	0.007799220077992201	0.037418852257033716
EN_mse_1-10_2_015_diff1.cvSampEn	-0.6090249024902489	0.6090249024902489	0.007999200079992	0.03769486065092121
PP_Compare_resample_1_2.kscn_olapint	0.609000900090009	0.609000900090009	0.013298670132986702	0.04323953237946527
SP_Summaries_pgram_hamm.median	-0.6089888988898889	0.6089888988898889	0.0084991500849915	0.03846983722680363
NL_TSTL_PoincareSection_max_mi.pwithinr01	0.6089768976897688	0.6089768976897688	0.0038996100389961006	0.027802401107039555
MF_CompareAR_1_10_all.meanv	-0.6089408940894088	0.6089408940894088	0.0084991500849915	0.03846983722680363
CO_Embed2_Basic_1.incircle_02	0.6089408940894088	0.6089408940894088	0.008899110088991101	0.0392473573155505
SY_SpreadRandomLocal_50_100.stdmean	-0.6089288928892889	0.6089288928892889	0.0084991500849915	0.03846983722680363
CO_TranslateShape_circle_35_pts.mode	-0.6089168916891688	0.6089168916891688	0.006199380061993801	0.03374346109692828
SY_SlidingWindow_m_s_8_1	-0.6088328832883287	0.6088328832883287	0.005599440055994401	0.03205003958838725
CO_AddNoise_1_even_10.fitlinb	0.6088208820882087	0.6088208820882087	0.0082991700829917	0.03829529857208779
NL_TISEAN_fnn_1_10_005.meanpfnn	-0.6087968796879687	0.6087968796879687	0.009499050094990502	0.04009415009419304
MF_AR_arcov_5.res_std	-0.6087728772877288	0.6087728772877288	0.0084991500849915	0.03846983722680363
MF_armax_1_1_05_1.mms	-0.6086768676867685	0.6086768676867685	0.007799220077992201	0.037418852257033716
PP_Compare_resample_1_2.olbt_s5	-0.6086528652865285	0.6086528652865285	0.0122987701229877	0.042541748841707076
CO_TranslateShape_circle_35_pts.fours	-0.6085928592859285	0.6085928592859285	0.0059994000599940004	0.03315331117490661
MF_ExpSmoothing_05_best.stde	-0.6085688568856885	0.6085688568856885	0.008099190080991902	0.037880644294510046
MF_armax_1_1_05_1.aic	-0.6085568556855685	0.6085568556855685	0.0082991700829917	0.03829529857208779
MF_StateSpace_n4sid_1_05_1.mms	-0.6085568556855685	0.6085568556855685	0.007899210078992101	0.037532158386371306
SP_Summaries_pgram_hamm.ncross_f05	0.6085448544854486	0.6085448544854486	0.00039996000399960006	0.009723409284513245
MF_FitSubsegments_arsbc_uniform_25_01.orders_mean	0.6085328532853285	0.6085328532853285	0.007699230076992301	0.03725084594212871
EN_DistributionEntropy_hist_auto_002	0.6084368436843685	0.6084368436843685	0.0091990800919908	0.03982987478470529
FC_LoopLocalSimple_mean.stderr_peaksize	0.6084128412841282	0.6084128412841282	0.009299070092990702	0.03993608129823722
MF_ExpSmoothing_05_best.mms	-0.6084128412841282	0.6084128412841282	0.008099190080991902	0.037880644294510046
MF_armax_2_2_05_1.aic	-0.6083888388838883	0.6083888388838883	0.008799120087991202	0.03898129182574338
CO_trev_2.denom	-0.6083648364836483	0.6083648364836483	0.008999100089991	0.03946068108294333
MD_hrv_classic.vlf	-0.6083528352835283	0.6083528352835283	0.014198580141985802	0.0440822343758404
MF_armax_1_1_05_1.fpe	-0.6083408340834083	0.6083408340834083	0.008399160083991601	0.03834520330316006
MF_StateSpace_n4sid_1_05_1.m_fpe	-0.6083408340834083	0.6083408340834083	0.008399160083991601	0.03834520330316006
EN_Randomize_permute.ac2fexpa	0.6083288328832882	0.6083288328832882	0.007699230076992301	0.03725084594212871
IN_AutoMutualInfoStats_40_gaussian.ami4	0.608208820882088	0.608208820882088	0.0035996400359964	0.02674462575340738
PP_Compare_rav10.statav8	-0.6081368136813681	0.6081368136813681	0.0037996200379962005	0.027459438930056576
MF_StateSpace_n4sid_1_05_1.m_aic	-0.6081248124812482	0.6081248124812482	0.008599140085991401	0.0387948090436858
NL_TISEAN_fnn_1_10_005.stdpfnn	0.608100810081008	0.608100810081008	0.0093990600939906	0.04009415009419304
MF_AR_arcov_3.e	-0.608052805280528	0.608052805280528	0.0082991700829917	0.03829529857208779
SY_SpreadRandomLocal_100_100.stdtaul	-0.6080288028802879	0.6080288028802879	0.0143985601439856	0.04428345721529769
AC_4	0.6080288028802879	0.6080288028802879	0.0034996500349965005	0.026371952070948435
PH_Walker_prop_05.w_std	0.6079687968796879	0.6079687968796879	0.007999200079992	0.03769486065092121
SC_FluctAnal_2_dfa_50_1_logi.prop_r1	-0.6079687968796879	0.6079687968796879	0.0028997100289971	0.024036150601807287
NL_TSTL_PoincareSection_max_mi.pwithin05	0.6078727872787278	0.6078727872787278	0.004399560043995601	0.02924538464027994
NL_TSTL_GPCorrSum2_n1_05_100_20_ac_fnnmar.robfit_a2	-0.6078727872787278	0.6078727872787278	0.0045995400459954	0.02976936549054408
SC_FluctAnal_2_dfa_50_1_logi.logtausplit	-0.6078607860786078	0.6078607860786078	0.0028997100289971	0.024036150601807287
PH_Walker_prop_09.w_ac2	0.6077647764776477	0.6077647764776477	0.008399160083991601	0.03834520330316006
WL_coeffs_db3_2.max_coeff	-0.6077287728772877	0.6077287728772877	0.008899110088991101	0.0392473573155505
SB_TransitionpAlphabet_40_1.trfexp_rmse	0.6077167716771676	0.6077167716771676	0.007599240075992401	0.037079979945267884
CO_StickAngles_y.q1_all	-0.6076327632763275	0.6076327632763275	0.0082991700829917	0.03829529857208779
PH_Walker_prop_05.w_ac1	0.6076327632763275	0.6076327632763275	0.007899210078992101	0.037532158386371306
DN_RemovePoints_min_08_saturate.ac3diff	-0.6075967596759675	0.6075967596759675	0.0037996200379962005	0.027459438930056576
EN_Randomize_statdist.ac2fexpa	0.6075847584758476	0.6075847584758476	0.008799120087991202	0.03898129182574338
NL_TISEAN_fnn_mi_10_005.pfnn_5	-0.6075607560756076	0.6075607560756076	0.007999200079992	0.03769486065092121
NL_TISEAN_fnn_mi_10_005.pfnn_9	-0.6074887488748875	0.6074887488748875	0.009299070092990702	0.03993608129823722
NL_TISEAN_fnn_mi_10_005.stdpfnn	0.6074407440744074	0.6074407440744074	0.0096990300969903	0.04034421225350258
MF_AR_arcov_4.e	-0.6073927392739275	0.6073927392739275	0.008599140085991401	0.0387948090436858
FC_Surprise_T1_20_tau_m2quad_500.tstat	0.6073807380738072	0.6073807380738072	0.009599040095990401	0.04026914381732558
NL_TSTL_LargestLyap_n1_01_001_3_1_4.p2	-0.6073087308730872	0.6073087308730872	0.008799120087991202	0.03898129182574338
FC_LocalSimple_mean3.meanabserr	-0.6072007200720071	0.6072007200720071	0.008399160083991601	0.03834520330316006
MF_CompareAR_1_10_all.medianv	-0.6071767176717672	0.6071767176717672	0.008799120087991202	0.03898129182574338
PH_Walker_prop_11.w_ac2	0.6071407140714071	0.6071407140714071	0.008999100089991	0.03946068108294333
IN_AutoMutualInfoStats_40_kraskov1_4.ami13	-0.6071287128712871	0.6071287128712871	0.016198380161983803	0.046454712594601315
IN_AutoMutualInfoStats_40_gaussian.ami2	0.6070687068706869	0.6070687068706869	0.0086991300869913	0.038888898634503025
CO_AddNoise_1_even_10.ami_at_5	0.607044704470447	0.607044704470447	0.009099090090990901	0.03964644700824408
MF_StateSpace_n4sid_2_05_1.ftbth	0.607044704470447	0.607044704470447	0.0025997400259974	0.022727079261578288
MF_armax_2_2_05_1.fpe	-0.6069366936693669	0.6069366936693669	0.008999100089991	0.03946068108294333
CO_glscf_2_2_1	0.6068166816681667	0.6068166816681667	0.0093990600939906	0.04009415009419304
MF_armax_3_1_05_1.fpe	-0.6068046804680467	0.6068046804680467	0.008799120087991202	0.03898129182574338
CP_ML_StepDetect_l1pwc_10.medianstepint	-0.6067806780678067	0.6067806780678067	0.0029997000299970002	0.024452531050212514
MF_AR_arcov_5.e	-0.6067446744674467	0.6067446744674467	0.008899110088991101	0.0392473573155505
DN_OutlierInclude_n_001.mfexpc	-0.6067086708670867	0.6067086708670867	0.0064993500649935	0.034449559666529496
MF_ARMA_orders_1_6_1_4.meanstd_aicsp	0.6067086708670867	0.6067086708670867	0.014698530146985302	0.04472617753704505
WL_dwtcoeff_db3_5.stdd_l2	-0.6066966696669667	0.6066966696669667	0.0091990800919908	0.03982987478470529
MF_StateSpace_n4sid_2_05_1.stde	-0.6065766576657665	0.6065766576657665	0.008599140085991401	0.0387948090436858
MF_StateSpace_n4sid_2_05_1.mms	-0.6065406540654066	0.6065406540654066	0.0084991500849915	0.03846983722680363
DN_OutlierInclude_p_001.nfexpa	-0.6065286528652866	0.6065286528652866	0.006399360063993601	0.03418291711201551
DN_RemovePoints_absfar_01_saturate.fzcacrat	0.6065166516651664	0.6065166516651664	0.0030996900309969004	0.0248263881411626
NL_embed_PCA_1_10.perc_4	-0.6065046504650464	0.6065046504650464	0.009499050094990502	0.04009415009419304
EX_MovingThreshold_01_01.meanqover	-0.6064566456645664	0.6064566456645664	0.009099090090990901	0.03964644700824408
SY_SpreadRandomLocal_200_100.meanac2	0.6064566456645664	0.6064566456645664	0.009299070092990702	0.03993608129823722
NL_TSTL_PoincareSection_max_mi.pwithin02	0.6064446444644465	0.6064446444644465	0.006199380061993801	0.03374346109692828
EN_SampEn_5_01.sampen5	-0.6063846384638463	0.6063846384638463	0.009799020097990201	0.0404180205480651
CO_AddNoise_1_kraskov1_4.firstUnder75	-0.6063822765322284	0.6063822765322284	0.0047995200479952005	0.030155888520736966
SY_SlidingWindow_lil_s10_1	-0.6063726372637263	0.6063726372637263	0.0023997600239976003	0.0215821555099392
EN_mse_1-10_2_015_diff1.sampen_s8	0.6063726372637263	0.6063726372637263	0.008899110088991101	0.0392473573155505
SY_SlidingWindow_m_s10_2	-0.6063726372637263	0.6063726372637263	0.0053994600539946005	0.03153504683487509
DN_OutlierTest2.std	-0.6063726372637263	0.6063726372637263	0.0103989601039896	0.04128381160729858
PP_Compare_medianf4.statav6	-0.6063726372637263	0.6063726372637263	0.007799220077992201	0.037418852257033716
CO_AddNoise_ac_gaussian.ami_at_10	0.6063126312631263	0.6063126312631263	0.0004999500049995	0.010360409742158313
CO_Embed2_Basic_tau.ratdiag05	0.6062886288628863	0.6062886288628863	0.0008999100089991	0.01204548805819807
EX_MovingThreshold_01_002.meankickf	-0.6061446144614461	0.6061446144614461	0.008999100089991	0.03946068108294333
IN_AutoMutualInfoStats_40_gaussian.ami12	-0.6061326132613262	0.6061326132613262	0.015798420157984203	0.0457270217446072
FC_LocalSimple_lfit5.stderr	-0.606096609660966	0.606096609660966	0.0091990800919908	0.03982987478470529
DN_SimpleFit_gauss2_ks.resruns	-0.606072607260726	0.606072607260726	0.0004999500049995	0.010360409742158313
DN_SimpleFit_gauss2_ks.resAC2	0.606048604860486	0.606048604860486	0.00029997000299970003	0.009723409284513245
AC_nl_12	0.6060006000600059	0.6060006000600059	0.0096990300969903	0.04034421225350258
HT_DistributionTest_chi2norm100	-0.605964596459646	0.605964596459646	0.004299570042995701	0.02897261694006897
NL_TISEAN_fnn_mi_10_005.meanpfnn	-0.6059525952595258	0.6059525952595258	0.009999000099990002	0.040730089217247606
DN_RemovePoints_absfar_08_remove.ac2diff	0.6059525952595258	0.6059525952595258	0.0093990600939906	0.04009415009419304
SY_TISEAN_nstat_z_4_1_3.minoffdiag	-0.6059165916591659	0.6059165916591659	0.0098990100989901	0.040514687377187324
NL_TISEAN_fnn_ac_10_005.nHood2_10	-0.6059045904590458	0.6059045904590458	0.0093990600939906	0.04009415009419304
NL_TISEAN_fnn_ac_10_005.maxnHood2	-0.6059045904590458	0.6059045904590458	0.0093990600939906	0.04009415009419304
CO_AddNoise_1_even_10.ami_at_10	0.6057125712571256	0.6057125712571256	0.009299070092990702	0.03993608129823722
CO_AddNoise_1_even_10.ac1	-0.6057005700570057	0.6057005700570057	0.0071992800719928	0.03612767826062033
PP_ModelFit_ar_2.rmserrrat_peaks_08	0.6056645664566456	0.6056645664566456	0.009299070092990702	0.03993608129823722
SY_LocalDistributions_4_par.stddiv	0.6055925592559255	0.6055925592559255	0.0005999400059994001	0.010948507271288786
NL_TSTL_PoincareSection_max_ac.pwithinr01	0.6054485448544854	0.6054485448544854	0.0025997400259974	0.022727079261578288
CP_ML_StepDetect_l1pwc_005.nsegments	0.6054365436543654	0.6054365436543654	0.007899210078992101	0.037532158386371306
EN_mse_1-10_2_015_diff1.sampen_s9	0.6053885388538853	0.6053885388538853	0.008999100089991	0.03946068108294333
SB_TransitionpAlphabet_40_1.meandiagfexp_rmse	0.6053765376537652	0.6053765376537652	0.009599040095990401	0.04026914381732558
EN_Randomize_dyndist.ac1fexpa	0.6053765376537652	0.6053765376537652	0.0098990100989901	0.040514687377187324
PP_Compare_rav3.statav10	-0.6052445244524453	0.6052445244524453	0.008399160083991601	0.03834520330316006
CO_Embed2_Basic_tau.updiag01	0.6052445244524453	0.6052445244524453	0.0053994600539946005	0.03153504683487509
MF_CompareTestSets_y_ss_best_uniform_25_01_1.stdrats_median	0.605172517251725	0.605172517251725	0.009499050094990502	0.04009415009419304
FC_LocalSimple_mean2.stderr	-0.6051365136513651	0.6051365136513651	0.009799020097990201	0.0404180205480651
TSTL_localdensity_5_40_1_3.meanden	-0.6051005100510051	0.6051005100510051	0.0098990100989901	0.040514687377187324
WL_dwtcoeff_sym2_5.mind_l2	0.605064506450645	0.605064506450645	0.007599240075992401	0.037079979945267884
SY_LocalDistributions_5_each.mediandiv	0.6049204920492048	0.6049204920492048	0.00039996000399960006	0.009723409284513245
PH_ForcePotential_dblwell_1_05_02.tau	-0.6049084908490848	0.6049084908490848	0.0051994800519948	0.0310524503105245
PH_Walker_biasprop_01_05.w_std	0.6048844884488448	0.6048844884488448	0.0064993500649935	0.034449559666529496
PP_Compare_rav4.statav10	-0.6048004800480047	0.6048004800480047	0.0081991800819918	0.03808937134645752
EX_MovingThreshold_1_01.meanqover	-0.6047404740474046	0.6047404740474046	0.0091990800919908	0.03982987478470529
SY_DriftingMeann5.meanabsmaxmin	-0.6047044704470447	0.6047044704470447	0.001999800019998	0.019215955499422125
CO_glscf_1_1_1	0.6046684668466846	0.6046684668466846	0.0105989401059894	0.041597665675531706
SP_Summaries_pgram_hamm.q25	-0.6046564656465645	0.6046564656465645	0.009799020097990201	0.0404180205480651
NL_TSTL_PoincareSection_max_ac.pwithin02	0.6046084608460845	0.6046084608460845	0.0032996700329967	0.025651672120923497
SY_SlidingWindow_mom3_sampen10_2	0.6045724572457245	0.6045724572457245	0.012398760123987601	0.04254537139802229
MF_StateSpace_n4sid_2_05_1.m_aic	-0.6045604560456045	0.6045604560456045	0.009299070092990702	0.03993608129823722
PH_Walker_runningvar_15_50.w_ac1	0.6045484548454845	0.6045484548454845	0.010298970102989701	0.041148033860957695
CO_AddNoise_1_std1_10.firstUnder25	-0.6045244524452443	0.6045244524452443	0.0110988901109889	0.04226456125643607
NL_TISEAN_fnn_ac_10_005.pfnn_10	-0.6045004500450044	0.6045004500450044	0.0098990100989901	0.040514687377187324
SY_LocalGlobal_p5.iqr	0.6045004500450044	0.6045004500450044	0.0012998700129987	0.014831021043832599
NL_TISEAN_fnn_ac_10_005.minpfnn	-0.6045004500450044	0.6045004500450044	0.0098990100989901	0.040514687377187324
SY_LocalDistributions_4_par.mediandiv	0.6044284428442843	0.6044284428442843	0.0006999300069993001	0.01130403391585724
PP_Compare_medianf4.swms10_1	-0.6043564356435642	0.6043564356435642	0.008099190080991902	0.037880644294510046
SY_SlidingWindow_mom4_sampen2_10	0.6042844284428442	0.6042844284428442	0.006199380061993801	0.03374346109692828
FC_LocalSimple_median3.meanabserr	-0.6042724272427242	0.6042724272427242	0.008899110088991101	0.0392473573155505
SY_LocalDistributions_5_par.meandiv	0.6042484248424842	0.6042484248424842	0.00039996000399960006	0.009723409284513245
CO_StickAngles_y.q99_n	0.6042244224422441	0.6042244224422441	0.0066993300669933005	0.0349177203491772
NL_TSTL_PoincareSection_max_ac.pwithin03	0.6042004200420041	0.6042004200420041	0.0038996100389961006	0.027802401107039555
AC_nl_026	0.6041764176417641	0.6041764176417641	0.0064993500649935	0.034449559666529496
CO_Embed2_Shapes_tau_circle_01.statav5_m	0.604128412841284	0.604128412841284	0.007399260073992601	0.03649240810685957
NL_TISEAN_fnn_ac_10_005.nHood2_4	-0.6040924092409241	0.6040924092409241	0.010198980101989802	0.04103449304192388
PP_Compare_rav2.olbt_s5	-0.6040924092409241	0.6040924092409241	0.012598740125987402	0.042699178358026266
FC_LoopLocalSimple_mean.sws_chn	0.6040084008400839	0.6040084008400839	0.0081991800819918	0.03808937134645752
MF_CompareTestSets_y_ar_4_rand_25_01_1.stdrats_mean	0.6039603960396039	0.6039603960396039	0.009799020097990201	0.0404180205480651
NL_TSTL_PoincareSection_max_mi.iqrD	0.6039603960396039	0.6039603960396039	0.0005999400059994001	0.010948507271288786
NL_crptool_fnn_10_2_mi.fnn10	-0.6038763876387638	0.6038763876387638	0.004399560043995601	0.02924538464027994
PP_Compare_rav10.swms10_1	-0.6038403840384038	0.6038403840384038	0.0044995500449955	0.029482766009113374
DN_Quantile_92	-0.6038283828382838	0.6038283828382838	0.0081991800819918	0.03808937134645752
SY_TISEAN_nstat_z_5_1_3.minlower	-0.6038283828382838	0.6038283828382838	0.0103989601039896	0.04128381160729858
CO_Embed2_Shapes_tau_circle_1.ac1	0.6038283828382838	0.6038283828382838	0.010798920107989201	0.04197546347060209
SY_TISEAN_nstat_z_5_1_3.min	-0.6038163816381638	0.6038163816381638	0.010698930106989302	0.041799340792780464
NL_TISEAN_fnn_ac_10_005.nHood2_9	-0.6037923792379236	0.6037923792379236	0.0100989901009899	0.0409193474056599
MF_CompareTestSets_y_ar_4_rand_25_01_1.stdrats_median	0.6037683768376837	0.6037683768376837	0.009799020097990201	0.0404180205480651
NL_TSTL_FractalDimensions_5_20_02_1_10_0_32_ac_fnnmar.meanq	-0.6037323732373236	0.6037323732373236	0.010298970102989701	0.041148033860957695
PH_Walker_biasprop_01_05.sw_minrat	0.6036963696369636	0.6036963696369636	0.004199580041995801	0.02863539215949565
NL_TSTL_FractalDimensions_5_20_02_1_10_0_32_ac_fnnmar.linfit_b	-0.6036723672367237	0.6036723672367237	0.009799020097990201	0.0404180205480651
SP_Summaries_fft.median	-0.6035403540354035	0.6035403540354035	0.010198980101989802	0.04103449304192388
SP_Summaries_welch_rect.median	-0.6035403540354035	0.6035403540354035	0.010198980101989802	0.04103449304192388
NL_TSTL_FractalDimensions_2_100_02_1_5_10_32_1_5.linfit_b	-0.6035163516351635	0.6035163516351635	0.0057994200579942	0.032598047384804
PP_Compare_medianf4.swss5_1	-0.6034203420342034	0.6034203420342034	0.0100989901009899	0.0409193474056599
EN_SampEn_5_01_diff1.sampen5	-0.6034203420342034	0.6034203420342034	0.0086991300869913	0.038888898634503025
SY_TISEAN_nstat_z_4_1_3.rangeeig	-0.6034083408340833	0.6034083408340833	0.009999000099990002	0.040730089217247606
PP_Compare_rav4.swms5_1	-0.6033123312331232	0.6033123312331232	0.008899110088991101	0.0392473573155505
CO_Embed2_Basic_tau.incircle_3	0.6032883288328832	0.6032883288328832	0.0112988701129887	0.04238272710407167
SB_MotifTwo_median.uddd	-0.6032403240324032	0.6032403240324032	0.006199380061993801	0.03374346109692828
EN_Randomize_statdist.ac4fexpa	0.603180318031803	0.603180318031803	0.0038996100389961006	0.027802401107039555
CO_AddNoise_1_std1_10.firstUnder50	-0.603084308430843	0.603084308430843	0.0100989901009899	0.0409193474056599
WL_dwtcoeff_sym2_5.noisestd_l2	-0.6030483048304829	0.6030483048304829	0.010198980101989802	0.04103449304192388
SY_SpreadRandomLocal_ac2_100.stdac2	0.602952295229523	0.602952295229523	0.007099290070992901	0.036073202133257876
MF_FitSubsegments_arma_2_2_uniform_25_01.fpe_mean	-0.6029042904290428	0.6029042904290428	0.009999000099990002	0.040730089217247606
PP_Compare_rav4.swms5_2	-0.6028682868286828	0.6028682868286828	0.0091990800919908	0.03982987478470529
SY_TISEAN_nstat_z_5_1_3.rangeeig	-0.6028562856285629	0.6028562856285629	0.010298970102989701	0.041148033860957695
PH_Walker_prop_01.sw_propcross	-0.6028202820282028	0.6028202820282028	0.0093990600939906	0.04009415009419304
SB_MotifTwo_median.dddu	-0.6028082808280828	0.6028082808280828	0.006299370062993701	0.03404529931924326
SB_MotifTwo_mean.uddd	-0.6027602760276027	0.6027602760276027	0.0058994100589941	0.032944757472304714
SB_MotifTwo_mean.uuud	-0.6026762676267626	0.6026762676267626	0.006099390060993901	0.03349066529899284
CO_HistogramAMI_std2_2bin.ami2	0.6026522652265226	0.6026522652265226	0.010298970102989701	0.041148033860957695
NL_TSTL_FractalDimensions_5_20_02_1_10_0_32_ac_fnnmar.meanDq	-0.6026402640264027	0.6026402640264027	0.0100989901009899	0.0409193474056599
SY_PPtest_0_5_ar_t1.maxstat	0.6026042604260425	0.6026042604260425	0.009799020097990201	0.0404180205480651
CO_RM_AMInformation_4	0.6025562556255625	0.6025562556255625	0.0035996400359964	0.02674462575340738
SB_MotifTwo_median.uuud	-0.6025442544254426	0.6025442544254426	0.0066993300669933005	0.0349177203491772
CO_Embed2_Basic_1.parabdown01	0.6025322532253224	0.6025322532253224	0.011198880111988802	0.04226456125643607
FC_LocalSimple_median5.meanabserr	-0.6025202520252025	0.6025202520252025	0.004899510048995101	0.030259092582662742
CO_Embed2_Basic_1.parabup05	0.6024962496249624	0.6024962496249624	0.0103989601039896	0.04128381160729858
NL_TISEAN_fnn_mi_10_005.pfnn_7	-0.6024962496249624	0.6024962496249624	0.0105989401059894	0.041597665675531706
NL_crptool_fnn_10_2_ac.fnn8	-0.6024962496249624	0.6024962496249624	0.0012998700129987	0.014831021043832599
MF_AR_arcov_2.e	-0.6024842484248424	0.6024842484248424	0.010298970102989701	0.041148033860957695
EN_mse_1-10_2_015.maxScale	0.6024770923945153	0.6024770923945153	0.010198980101989802	0.04103449304192388
MF_GP_hyperparameters_covSEiso_covNoise_1_200_first.rmserr	0.6024482448244823	0.6024482448244823	0.0115988401159884	0.04238272710407167
SY_TISEAN_nstat_z_4_1_3.maxeig	-0.6024002400240024	0.6024002400240024	0.010498950104989501	0.04141787656096776
ST_MomentCorr_002_02_median_iqr_abs.mi	0.6023882388238824	0.6023882388238824	0.0072992700729927005	0.03628538880216024
DN_RemovePoints_min_05_saturate.ac2rat	0.6023642364236423	0.6023642364236423	0.009499050094990502	0.04009415009419304
NL_TISEAN_fnn_ac_10_005.nHood2_8	-0.6023282328232823	0.6023282328232823	0.010998900109989001	0.04226456125643607
MF_AR_arcov_2.res_std	-0.6023162316231622	0.6023162316231622	0.0103989601039896	0.04128381160729858
MF_CompareTestSets_y_ss_best_uniform_25_01_1.stdrats_mean	0.6023042304230423	0.6023042304230423	0.010698930106989302	0.041799340792780464
CO_StickAngles_y.kurtosis_all	0.6023042304230423	0.6023042304230423	0.010998900109989001	0.04226456125643607
MF_FitSubsegments_ss_2_uniform_25_01.fpe_max	-0.6022802280228022	0.6022802280228022	0.009099090090990901	0.03964644700824408
CO_HistogramAMI_even_2bin.ami4	0.6022682268226822	0.6022682268226822	0.0016998300169983002	0.017403021602601643
PP_ModelFit_ar_2.rmserrrat_p1_20	-0.6022442244224422	0.6022442244224422	0.0032996700329967	0.025651672120923497
PP_Compare_rav10.swss2_2	-0.6021482148214821	0.6021482148214821	0.007499250074992501	0.03672230641704513
TSTL_localdensity_5_40_ac_2.ac2den	0.6021482148214821	0.6021482148214821	0.0117988201179882	0.04238272710407167
SY_DriftingMeann5.max	-0.602124212421242	0.602124212421242	0.0028997100289971	0.024036150601807287
SY_TISEAN_nstat_z_4_1_3.stdeig	-0.6020762076207621	0.6020762076207621	0.0105989401059894	0.041597665675531706
SB_MotifTwo_mean.duuu	-0.6020762076207621	0.6020762076207621	0.0059994000599940004	0.03315331117490661
PP_ModelFit_ar_2.rmserrrat_peaks_08_d1	0.6020402040204019	0.6020402040204019	0.0105989401059894	0.041597665675531706
SB_MotifTwo_mean.dddu	-0.6020282028202819	0.6020282028202819	0.0059994000599940004	0.03315331117490661
PP_Compare_resample_2_1.statav6	-0.6019321932193219	0.6019321932193219	0.0071992800719928	0.03612767826062033
SY_TISEAN_nstat_z_4_1_3.mean	-0.6019201920192018	0.6019201920192018	0.0103989601039896	0.04128381160729858
SY_SlidingWindow_lil_ent10_1	-0.6018841884188417	0.6018841884188417	0.0034996500349965005	0.026371952070948435
PP_Compare_rav3.swms5_1	-0.6018121812181217	0.6018121812181217	0.009499050094990502	0.04009415009419304
MF_arfit_1_8_sbc.fpe_2	-0.6018001800180017	0.6018001800180017	0.0103989601039896	0.04128381160729858
CO_AddNoise_1_gaussian.linfit_mse	0.6017761776177618	0.6017761776177618	0.010798920107989201	0.04197546347060209
MF_StateSpace_n4sid_2_05_1.m_fpe	-0.6016921692169217	0.6016921692169217	0.0096990300969903	0.04034421225350258
NL_TISEAN_fnn_ac_10_005.nHood2_7	-0.6016801680168016	0.6016801680168016	0.011398860113988602	0.04238272710407167
MF_FitSubsegments_ar_2_uniform_25_01.fpe_mean	-0.6016801680168016	0.6016801680168016	0.0103989601039896	0.04128381160729858
PP_ModelFit_ar_2.rmserrrat_d3	0.6016681668166817	0.6016681668166817	0.0096990300969903	0.04034421225350258
SY_SlidingWindow_s_sampen10_10	0.6016441644164416	0.6016441644164416	0.0105989401059894	0.041597665675531706
SY_TISEAN_nstat_z_5_1_3.max	-0.6016321632163215	0.6016321632163215	0.009999000099990002	0.040730089217247606
EN_Randomize_dyndist.xc1fexpa	0.6016321632163215	0.6016321632163215	0.010698930106989302	0.041799340792780464
MF_CompareTestSets_y_ar_best_uniform_25_01_1.mabserr_mean	-0.6015721572157215	0.6015721572157215	0.0105989401059894	0.041597665675531706
AC_nl_011	0.6015601560156015	0.6015601560156015	0.010798920107989201	0.04197546347060209
NL_TSTL_PoincareSection_max_1.pwithin2	0.6015361536153615	0.6015361536153615	0.0059994000599940004	0.03315331117490661
NL_TISEAN_fnn_ac_10_005.meannHood2	-0.6015361536153615	0.6015361536153615	0.0110988901109889	0.04226456125643607
NL_TSTL_PoincareSection_max_ac.pwithin05	0.6014521452145214	0.6014521452145214	0.0046995300469953	0.029965492792704045
EN_Randomize_dyndist.xcn1fexpa	0.6014401440144014	0.6014401440144014	0.010998900109989001	0.04226456125643607
PP_Compare_diff1.swms5_1	0.6014161416141613	0.6014161416141613	0.0037996200379962005	0.027459438930056576
EX_MovingThreshold_01_01.stdq	0.6014041404140413	0.6014041404140413	0.012998700129987	0.04311913306277028
SB_MotifTwo_median.duuu	-0.6013921392139213	0.6013921392139213	0.0065993400659934	0.03455362226334444
TSTL_delaytime_01_1.tau1	-0.6012121212121212	0.6012121212121212	0.009499050094990502	0.04009415009419304
MF_arfit_1_8_sbc.maxabsS	-0.6011881188118811	0.6011881188118811	0.023697630236976304	0.05732760057327601
PP_Compare_rav4.statav8	-0.601020102010201	0.601020102010201	0.010298970102989701	0.041148033860957695
SY_TISEAN_nstat_z_4_1_3.min	-0.6010081008100809	0.6010081008100809	0.011398860113988602	0.04238272710407167
CO_HistogramAMI_std2_2bin.ami4	0.6009960996099609	0.6009960996099609	0.0035996400359964	0.02674462575340738
EN_SampEn_5_02_diff1.sampen5	-0.600948094809481	0.600948094809481	0.0103989601039896	0.04128381160729858
NL_TISEAN_fnn_ac_10_005.nHood2_3	-0.6009240924092409	0.6009240924092409	0.010498950104989501	0.04141787656096776
SY_PPtest_0_5_ar_t1.meanstat	0.6008280828082808	0.6008280828082808	0.010298970102989701	0.041148033860957695
SP_Summaries_welch_rect.q25	-0.6007680768076806	0.6007680768076806	0.0108989101089891	0.04224478960554648
SP_Summaries_fft.q25	-0.6007680768076806	0.6007680768076806	0.0108989101089891	0.04224478960554648
SY_TISEAN_nstat_z_5_1_3.mean	-0.6007200720072006	0.6007200720072006	0.010798920107989201	0.04197546347060209
SY_TISEAN_nstat_z_5_1_3.maxeig	-0.6007200720072006	0.6007200720072006	0.010798920107989201	0.04197546347060209
SY_TISEAN_nstat_z_5_1_3.stdeig	-0.6006840684068406	0.6006840684068406	0.010498950104989501	0.04141787656096776
NL_TSTL_ReturnTime_10_1_1_n1_ac_8.std	0.6006480648064806	0.6006480648064806	0.009099090090990901	0.03964644700824408
CO_AddNoise_1_quantiles_10.ami_at_15	0.6005640564056405	0.6005640564056405	0.010498950104989501	0.04141787656096776
PP_Compare_rav3.swms5_2	-0.6005520552055205	0.6005520552055205	0.0098990100989901	0.040514687377187324
SY_SpreadRandomLocal_200_100.stdtaul	-0.6005400540054004	0.6005400540054004	0.012598740125987402	0.042699178358026266
MF_steps_ahead_ss_best_6.meandiffrmsabs	-0.6004440444044403	0.6004440444044403	0.0051994800519948	0.0310524503105245
NL_embed_PCA_1_10.nto80	-0.6003720372037203	0.6003720372037203	0.010498950104989501	0.04141787656096776
NL_TSTL_ReturnTime_10_1_1_n1_ac_8.hcgdist	-0.6003480348034803	0.6003480348034803	0.0021997800219978004	0.020287515484376496
SY_DriftingMean50.min	0.6003240324032402	0.6003240324032402	0.010298970102989701	0.041148033860957695
WL_coeffs_db3_2.med_coeff	-0.6003240324032402	0.6003240324032402	0.011198880111988802	0.04226456125643607
CO_Embed2_Basic_1.parabup01	0.6003120312031203	0.6003120312031203	0.011498850114988501	0.04238272710407167
MF_FitSubsegments_ss_2_uniform_25_01.fpe_mean	-0.6003000300030003	0.6003000300030003	0.0100989901009899	0.0409193474056599
CO_AddNoise_1_gaussian.ac2	-0.6002640264026402	0.6002640264026402	0.011198880111988802	0.04226456125643607
MF_CompareTestSets_y_ar_best_uniform_25_01_1.rmserr_median	-0.6002520252025202	0.6002520252025202	0.011198880111988802	0.04226456125643607
CO_TranslateShape_circle_25_pts.std	-0.6002400240024002	0.6002400240024002	0.011498850114988501	0.04238272710407167
EX_MovingThreshold_1_002.meankickf	-0.6002400240024002	0.6002400240024002	0.009599040095990401	0.04026914381732558
NL_TSTL_PoincareSection_max_mi.stdy	0.6002040204020401	0.6002040204020401	0.000999900009999	0.012462521863755655
MF_CompareTestSets_y_ss_best_uniform_25_01_1.rmserr_mean	-0.6001920192019202	0.6001920192019202	0.0115988401159884	0.04238272710407167
CO_AddNoise_1_gaussian.fitexpb	-0.6001920192019202	0.6001920192019202	0.0112988701129887	0.04238272710407167
MF_FitSubsegments_arma_2_2_uniform_25_01.fpe_max	-0.6001800180018001	0.6001800180018001	0.010698930106989302	0.041799340792780464
CO_AddNoise_1_gaussian.ac1	-0.60013201320132	0.60013201320132	0.011398860113988602	0.04238272710407167
MF_CompareTestSets_y_ar_best_uniform_25_01_1.mabserr_median	-0.60013201320132	0.60013201320132	0.0110988901109889	0.04226456125643607
EN_Randomize_statdist.xcn1fexpa	0.6000960096009601	0.6000960096009601	0.0112988701129887	0.04238272710407167
DN_SimpleFit_sin1.resAC1	0.6000840084008401	0.6000840084008401	0.0112988701129887	0.04238272710407167
CO_RM_AMInformation_2	0.6000600060006	0.6000600060006	0.0112988701129887	0.04238272710407167
DN_SimpleFit_sin3.resAC1	0.6000120012001199	0.6000120012001199	0.011198880111988802	0.04226456125643607
EN_SampEn_5_005.sampen3	-0.59997599759976	0.59997599759976	0.010998900109989001	0.04226456125643607
DN_OutlierInclude_p_001.stdrfexpb	-0.5998679867986798	0.5998679867986798	0.008399160083991601	0.03834520330316006
NL_MS_nlpe_fnn_mi.mms	-0.5997119711971196	0.5997119711971196	0.011998800119988001	0.04238272710407167
EN_mse_1-10_2_015_diff1.minSampEn	0.5995919591959195	0.5995919591959195	0.009599040095990401	0.04026914381732558
EN_mse_1-10_2_015_diff1.sampen_s10	0.5995919591959195	0.5995919591959195	0.009599040095990401	0.04026914381732558
SP_Summaries_fft.linfitloglog_mf_a1	-0.5995559555955594	0.5995559555955594	0.011698830116988301	0.04238272710407167
SP_Summaries_welch_rect.linfitloglog_mf_a1	-0.5995559555955594	0.5995559555955594	0.011698830116988301	0.04238272710407167
DN_SimpleFit_sin2.resAC1	0.5995319531953195	0.5995319531953195	0.011198880111988802	0.04226456125643607
NL_MS_nlpe_3_ac.mms	-0.5995079507950795	0.5995079507950795	0.011398860113988602	0.04238272710407167
NL_TISEAN_fnn_ac_10_005.nHood2_6	-0.5994959495949594	0.5994959495949594	0.011898810118988102	0.04238272710407167
SY_TISEAN_nstat_z_4_1_3.max	-0.5994719471947193	0.5994719471947193	0.0100989901009899	0.0409193474056599
FC_LoopLocalSimple_mean.sws_fexp_c	0.5994599459945993	0.5994599459945993	0.006999300069993001	0.035856429249107855
PP_ModelFit_ar_2.rmserrrat_lf_02	0.5994479447944794	0.5994479447944794	0.011198880111988802	0.04226456125643607
CO_HistogramAMI_std2_2bin.ami1	0.5994239423942394	0.5994239423942394	0.0110988901109889	0.04226456125643607
FC_Surprise_dist_100_4_q_500.min	0.5994239423942394	0.5994239423942394	0.0096990300969903	0.04034421225350258
SP_Summaries_pgram_hamm.linfitloglog_mf_a1	-0.5993759375937593	0.5993759375937593	0.0110988901109889	0.04226456125643607
PH_Walker_prop_05.sw_meanabsdiff	-0.5993759375937593	0.5993759375937593	0.0103989601039896	0.04128381160729858
CO_Embed2_tau.hist10std	0.5993759375937593	0.5993759375937593	0.0027997200279972004	0.023868740759133505
EN_mse_1-10_2_015_rescale_tau.maxSampEn	-0.5993759375937593	0.5993759375937593	0.0033996600339966003	0.02601742050489056
SY_TISEAN_nstat_z_5_1_3.trace	-0.5993639363936394	0.5993639363936394	0.011498850114988501	0.04238272710407167
PP_Compare_resample_1_2.olbt_s2	-0.5993399339933994	0.5993399339933994	0.015398460153984602	0.045196845503163
MF_StateSpace_n4sid_1_05_1.ac1n	0.5993039303930392	0.5993039303930392	0.0117988201179882	0.04238272710407167
MF_CompareTestSets_y_ss_2_uniform_25_01_1.ac1s_iqr	0.5992799279927992	0.5992799279927992	0.0086991300869913	0.038888898634503025
SY_TISEAN_nstat_z_4_1_3.trace	-0.5992199219921992	0.5992199219921992	0.011398860113988602	0.04238272710407167
MF_FitSubsegments_arsbc_uniform_25_01.sbcs_mean	-0.5992079207920792	0.5992079207920792	0.011398860113988602	0.04238272710407167
AC_nl_1234	0.5991719171917191	0.5991719171917191	0.0115988401159884	0.04238272710407167
SP_Summaries_fft.area_5_1	0.599087908790879	0.599087908790879	0.011198880111988802	0.04226456125643607
SP_Summaries_welch_rect.area_5_1	0.599087908790879	0.599087908790879	0.011198880111988802	0.04226456125643607
MF_StateSpace_n4sid_1_05_1.acsnd0	0.599063906390639	0.599063906390639	0.0173982601739826	0.04770826225468326
EX_MovingThreshold_01_01.meankickf	-0.599063906390639	0.599063906390639	0.011498850114988501	0.04238272710407167
SB_BinaryStats_iqr.diff21stretch0	-0.5990399039903989	0.5990399039903989	0.0065993400659934	0.03455362226334444
EN_SampEn_5_01.sampen3	-0.599027902790279	0.599027902790279	0.0112988701129887	0.04238272710407167
MF_arfit_1_8_sbc.mintau	0.5990039003900389	0.5990039003900389	0.025097490250974904	0.0598097446923129
PP_Compare_rav2.swms5_1	-0.5990039003900389	0.5990039003900389	0.010698930106989302	0.041799340792780464
FC_LocalSimple_lfit4.stderr	-0.5989798979897989	0.5989798979897989	0.011398860113988602	0.04238272710407167
NL_TISEAN_fnn_ac_10_005.stdpfnn	0.598955895589559	0.598955895589559	0.010998900109989001	0.04226456125643607
MF_AR_arcov_1.res_std	-0.5989438943894388	0.5989438943894388	0.0115988401159884	0.04238272710407167
PH_Walker_prop_01.sw_ac1rat	-0.5989438943894388	0.5989438943894388	0.011498850114988501	0.04238272710407167
SY_PPtest_0_5_ar_t1.minrmse	-0.5989438943894388	0.5989438943894388	0.0115988401159884	0.04238272710407167
SY_TISEAN_nstat_z_4_1_3.median	-0.5989198919891989	0.5989198919891989	0.011498850114988501	0.04238272710407167
PP_Compare_resample_2_1.swms2_2	-0.5988478847884787	0.5988478847884787	0.0020997900209979003	0.019789801841733637
MS_shannon_2_1t10.stdent	0.5987878787878788	0.5987878787878788	0.004899510048995101	0.030259092582662742
DN_OutlierInclude_p_001.stdrflr2	0.5987518751875186	0.5987518751875186	0.0082991700829917	0.03829529857208779
CO_AddNoise_1_gaussian.fitexprmse	0.5987398739873987	0.5987398739873987	0.011498850114988501	0.04238272710407167
NL_TSTL_FractalDimensions_2_100_02_1_5_10_32_1_5.linfit_a	0.5987158715871587	0.5987158715871587	0.006799320067993201	0.03527852342970831
EN_Randomize_permute.xcn1fexpa	0.5987038703870387	0.5987038703870387	0.0112988701129887	0.04238272710407167
PP_Compare_rav2.statav10	-0.5987038703870387	0.5987038703870387	0.0105989401059894	0.041597665675531706
NW_VisibilityGraph_norm.stdk	0.5986198619861987	0.5986198619861987	0.010798920107989201	0.04197546347060209
CO_Embed2_tau.histent	-0.5985118511851184	0.5985118511851184	0.0025997400259974	0.022727079261578288
SY_PPtest_0_5_ar_t1.minstat	0.5985118511851184	0.5985118511851184	0.011698830116988301	0.04238272710407167
PP_Compare_rav4.swms10_1	-0.5984518451845183	0.5984518451845183	0.0096990300969903	0.04034421225350258
StatAvl50	-0.5984398439843983	0.5984398439843983	0.0156984301569843	0.045629573079869874
DN_OutlierInclude_abs_001.mrmd	0.5984278427842783	0.5984278427842783	0.0032996700329967	0.025651672120923497
NL_TSTL_FractalDimensions_5_20_02_1_10_0_32_ac_fnnmar.rangeq	0.5984158415841583	0.5984158415841583	0.012698730126987301	0.04278514362079953
FC_Surprise_T1_10_1_m2quad_500.uq	-0.5983678367836783	0.5983678367836783	0.009599040095990401	0.04026914381732558
NL_MS_nlpe_fnn_mi.stde	-0.5982958295829581	0.5982958295829581	0.0122987701229877	0.042541748841707076
FC_LocalSimple_lfittau.stderr	-0.5982838283828382	0.5982838283828382	0.009499050094990502	0.04009415009419304
MF_CompareAR_1_10_all.maxv	-0.5982358235823582	0.5982358235823582	0.0117988201179882	0.04238272710407167
AC_nl_036	0.5982238223822383	0.5982238223822383	0.007899210078992101	0.037532158386371306
MF_armax_2_2_05_1.ftbth	0.5981638163816381	0.5981638163816381	0.0037996200379962005	0.027459438930056576
MF_arfit_1_8_sbc.fpe_1	-0.598151815181518	0.598151815181518	0.011998800119988001	0.04238272710407167
EX_MovingThreshold_1_01.iqrq	-0.598151815181518	0.598151815181518	0.011198880111988802	0.04226456125643607
IN_AutoMutualInfoStats_40_gaussian.ami1	0.598151815181518	0.598151815181518	0.011998800119988001	0.04238272710407167
SY_PPtest_0_5_ar_t1.minBIC	-0.598151815181518	0.598151815181518	0.011998800119988001	0.04238272710407167
EN_SampEn_5_01.meanchsampen	-0.598139813981398	0.598139813981398	0.0105989401059894	0.041597665675531706
EN_SampEn_5_02.sampen5	-0.598127812781278	0.598127812781278	0.011198880111988802	0.04226456125643607
CO_TranslateShape_circle_25_pts.fours	-0.598127812781278	0.598127812781278	0.0108989101089891	0.04224478960554648
PH_Walker_prop_09.w_ac1	0.598115811581158	0.598115811581158	0.0115988401159884	0.04238272710407167
NL_MS_nlpe_fnn_mi.p4_5	0.5980798079807981	0.5980798079807981	0.0015998400159984002	0.016626736117928993
NL_TISEAN_fnn_ac_10_005.nHood2_5	-0.5980678067806781	0.5980678067806781	0.011998800119988001	0.04238272710407167
FC_Surprise_T1_20_tau_m2quad_500.uq	-0.5980318031803179	0.5980318031803179	0.012598740125987402	0.042699178358026266
NL_MS_nlpe_3_ac.stde	-0.5980198019801979	0.5980198019801979	0.012198780121987801	0.04245200163848056
EN_SampEn_5_03.sampen5	-0.5980198019801979	0.5980198019801979	0.011498850114988501	0.04238272710407167
EN_SampEn_5_015.sampen3	-0.598007800780078	0.598007800780078	0.0112988701129887	0.04238272710407167
SY_TISEAN_nstat_z_5_1_3.median	-0.5979957995799579	0.5979957995799579	0.0108989101089891	0.04224478960554648
EN_SampEn_5_02_diff1.sampen4	-0.5978997899789978	0.5978997899789978	0.011698830116988301	0.04238272710407167
MF_CompareAR_1_10_all.bestaic	-0.5978877887788779	0.5978877887788779	0.011998800119988001	0.04238272710407167
CO_AddNoise_1_gaussian.fitlina	-0.5978757875787577	0.5978757875787577	0.011698830116988301	0.04238272710407167
IN_AutoMutualInfoStats_40_kraskov1_4.ami2	0.5978637863786378	0.5978637863786378	0.0117988201179882	0.04238272710407167
SY_StdNthDer_1	-0.5978517851785178	0.5978517851785178	0.0117988201179882	0.04238272710407167
MD_rawHRVmeas.SD1	-0.5978517851785178	0.5978517851785178	0.0117988201179882	0.04238272710407167
PH_Walker_prop_09.w_std	0.5978157815781577	0.5978157815781577	0.0117988201179882	0.04238272710407167
EN_mse_1-10_2_015_diff1.sampen_s7	0.5977437743774376	0.5977437743774376	0.011698830116988301	0.04238272710407167
CO_AddNoise_1_gaussian.ami_at_5	0.5977437743774376	0.5977437743774376	0.011998800119988001	0.04238272710407167
MF_FitSubsegments_arsbc_uniform_25_01.sbcs_min	-0.5977437743774376	0.5977437743774376	0.011998800119988001	0.04238272710407167
CO_AddNoise_1_gaussian.fitexpr2	0.5977197719771976	0.5977197719771976	0.0110988901109889	0.04226456125643607
NL_TISEAN_fnn_mi_10_005.nHood2_10	-0.5976597659765975	0.5976597659765975	0.011898810118988102	0.04238272710407167
NL_TISEAN_fnn_mi_10_005.maxnHood2	-0.5976597659765975	0.5976597659765975	0.011898810118988102	0.04238272710407167
NL_MS_nlpe_3_ac.meanabs	-0.5976357635763576	0.5976357635763576	0.0124987501249875	0.04267563318109876
NL_MS_nlpe_fnn_mi.meanabs	-0.5976237623762376	0.5976237623762376	0.012398760123987601	0.04254537139802229
NL_TSTL_GPCorrSum2_n1_05_100_20_ac_fnnmar.robfit_s	0.5976237623762376	0.5976237623762376	0.007899210078992101	0.037532158386371306
PP_Compare_rav3.statav8	-0.5975157515751575	0.5975157515751575	0.0122987701229877	0.042541748841707076
PP_Compare_medianf3.statav10	-0.5975037503750374	0.5975037503750374	0.006899310068993101	0.03550280723610511
MF_FitSubsegments_arsbc_rand_25_01.sbcs_mean	-0.5975037503750374	0.5975037503750374	0.011998800119988001	0.04238272710407167
MF_GP_hyperparameters_covSEiso_covNoise_1_200_first.maxS	-0.5974677467746774	0.5974677467746774	0.013098690130986902	0.04311913306277028
PP_ModelFit_ar_2.rmserrrat_lf_02_d1	0.5974677467746774	0.5974677467746774	0.012098790120987902	0.04238272710407167
CO_tc3_1.denom	0.5974557455745575	0.5974557455745575	0.011698830116988301	0.04238272710407167
PP_Compare_rav4.swss5_1	-0.5973957395739573	0.5973957395739573	0.012998700129987	0.04311913306277028
SP_Summaries_pgram_hamm.area_4_3	-0.5973957395739573	0.5973957395739573	0.011398860113988602	0.04238272710407167
SY_StdNthDerChange.fexp_rmse	-0.5973837383738373	0.5973837383738373	0.0115988401159884	0.04238272710407167
NL_MS_nlpe_fnn_mi.msqerr	-0.5973717371737173	0.5973717371737173	0.0124987501249875	0.04267563318109876
CO_HistogramAMI_std2_5bin.ami2	0.5973477347734772	0.5973477347734772	0.0115988401159884	0.04238272710407167
WL_dwtcoeff_db3_5.noisestd_l2	-0.5972757275727572	0.5972757275727572	0.012398760123987601	0.04254537139802229
PH_Walker_prop_05.sw_minrat	0.5972757275727572	0.5972757275727572	0.004199580041995801	0.02863539215949565
CO_AddNoise_ac_kraskov1_4.fitexpa	0.5972637263726371	0.5972637263726371	0.0028997100289971	0.024036150601807287
SP_Summaries_pgram_hamm.logarea_4_2	-0.5972637263726371	0.5972637263726371	0.012398760123987601	0.04254537139802229
WL_cwt_db3_32.stat_5_s_s	0.5972517251725171	0.5972517251725171	0.010198980101989802	0.04103449304192388
NL_MS_fnn_1_10_mi_5_1.pfnn_6	-0.5972157215721572	0.5972157215721572	0.011198880111988802	0.04226456125643607
NL_MS_fnn_1_10_mi_5_1.meanpfnn	-0.5971917191719172	0.5971917191719172	0.011698830116988301	0.04238272710407167
EN_SampEn_5_02.sampen3	-0.5971437143714371	0.5971437143714371	0.011498850114988501	0.04238272710407167
PP_Compare_rav3.swms10_1	-0.5971197119711971	0.5971197119711971	0.011398860113988602	0.04238272710407167
CO_HistogramAMI_std2_10bin.ami2	0.597107710771077	0.597107710771077	0.011698830116988301	0.04238272710407167
MF_FitSubsegments_ar_2_uniform_25_01.fpe_max	-0.597071707170717	0.597071707170717	0.0110988901109889	0.04226456125643607
NW_VisibilityGraph_norm.gaussnlogL	0.597071707170717	0.597071707170717	0.011398860113988602	0.04238272710407167
CO_AddNoise_1_gaussian.fitexpa	0.5970117011701169	0.5970117011701169	0.0122987701229877	0.042541748841707076
EN_SampEn_5_02_diff1.sampen3	-0.5969996999699969	0.5969996999699969	0.012098790120987902	0.04238272710407167
CO_Embed2_Basic_1.parabdown05	0.5969996999699969	0.5969996999699969	0.012398760123987601	0.04254537139802229
NL_TSTL_FractalDimensions_2_100_02_1_5_10_32_1_5.maxDq	-0.5969036903690369	0.5969036903690369	0.007399260073992601	0.03649240810685957
EN_mse_1-10_2_015_rescale_tau.maxScale	-0.5968916891689169	0.5968916891689169	0.0005999400059994001	0.010948507271288786
NL_TSTL_TakensEstimator_n1_005_005_1_8	-0.5968796879687968	0.5968796879687968	0.0108989101089891	0.04224478960554648
CO_AddNoise_1_quantiles_10.ami_at_20	0.5967596759675967	0.5967596759675967	0.011498850114988501	0.04238272710407167
PP_Compare_rav2.statav8	-0.5967476747674767	0.5967476747674767	0.0122987701229877	0.042541748841707076
NL_TISEAN_fnn_1_10_005.nHood2_10	-0.5967236723672367	0.5967236723672367	0.012098790120987902	0.04238272710407167
NL_TISEAN_fnn_1_10_005.maxnHood2	-0.5967236723672367	0.5967236723672367	0.012098790120987902	0.04238272710407167
CO_AddNoise_1_gaussian.firstUnder25	-0.5967134614892189	0.5967134614892189	0.011998800119988001	0.04238272710407167
NL_TISEAN_fnn_mi_10_005.pfnn_2	-0.5966636663666366	0.5966636663666366	0.011498850114988501	0.04238272710407167
EN_SampEn_5_01_diff1.sampen4	-0.5965436543654364	0.5965436543654364	0.011698830116988301	0.04238272710407167
EN_Randomize_statdist.ac1fexpa	0.5965316531653164	0.5965316531653164	0.012098790120987902	0.04238272710407167
NL_TSTL_PoincareSection_max_1.meands	-0.5965196519651964	0.5965196519651964	0.0036996300369963003	0.02713587916261679
CO_HistogramAMI_std2_5bin.ami4	0.5964476447644763	0.5964476447644763	0.003999600039996	0.0279646832064761
AC_1	0.5964356435643563	0.5964356435643563	0.011998800119988001	0.04238272710407167
NL_TSTL_ReturnTime_10_1_1_n1_ac_8.rangecgdist	0.5964116411641164	0.5964116411641164	0.007399260073992601	0.03649240810685957
PH_Walker_biasprop_05_01.w_std	0.5964116411641164	0.5964116411641164	0.0096990300969903	0.04034421225350258
NL_MS_nlpe_3_ac.msqerr	-0.5964116411641164	0.5964116411641164	0.012898710128987101	0.043037403340170345
CO_AddNoise_1_gaussian.ami_at_20	0.5963636363636363	0.5963636363636363	0.011898810118988102	0.04238272710407167
PP_ModelFit_ar_2.rmserrrat_p1_5	-0.5963036303630361	0.5963036303630361	0.0052994700529947	0.031350261362513794
EN_SampEn_5_02.sampen4	-0.5962556255625562	0.5962556255625562	0.011898810118988102	0.04238272710407167
EN_SampEn_5_03.sampen4	-0.5962196219621961	0.5962196219621961	0.011998800119988001	0.04238272710407167
EN_Randomize_statdist.xc1fexpa	0.5961956195619562	0.5961956195619562	0.0122987701229877	0.042541748841707076
DN_RemovePoints_min_01_saturate.std	-0.5961836183618361	0.5961836183618361	0.005099490050994901	0.030857072604085243
EX_MovingThreshold_01_01.minq	-0.5961836183618361	0.5961836183618361	0.0086991300869913	0.038888898634503025
MF_CompareTestSets_y_ss_2_uniform_25_01_1.rmserr_mean	-0.5961596159615962	0.5961596159615962	0.011398860113988602	0.04238272710407167
EN_SampEn_5_01_diff1.sampen3	-0.596123612361236	0.596123612361236	0.011998800119988001	0.04238272710407167
CO_AddNoise_1_kraskov1_4.fitlina	-0.596111611161116	0.596111611161116	0.012598740125987402	0.042699178358026266
MF_CompareAR_1_10_05.maxv	-0.596087608760876	0.596087608760876	0.011698830116988301	0.04238272710407167
SY_SpreadRandomLocal_50_100.meanac1	0.5960036003600359	0.5960036003600359	0.0110988901109889	0.04226456125643607
MD_rawHRVmeas.SD2	0.5960036003600359	0.5960036003600359	0.012098790120987902	0.04238272710407167
MD_hrv_classic.SD2	0.5960036003600359	0.5960036003600359	0.012098790120987902	0.04238272710407167
CO_AddNoise_1_gaussian.fitlinb	0.5959555955595559	0.5959555955595559	0.0122987701229877	0.042541748841707076
EN_Randomize_permute.xc1fexpa	0.5959555955595559	0.5959555955595559	0.012098790120987902	0.04238272710407167
CO_Embed2_Shapes_tau_circle_1.statav5_m	0.5959435943594359	0.5959435943594359	0.0093990600939906	0.04009415009419304
EN_DistributionEntropy_ks__03	0.5958835883588358	0.5958835883588358	0.0143985601439856	0.04428345721529769
EN_DistributionEntropy_raw_ks__03	0.5958835883588358	0.5958835883588358	0.0143985601439856	0.04428345721529769
EN_Randomize_dyndist.sampen2_015fexprmse	0.5958115811581157	0.5958115811581157	0.012198780121987801	0.04245200163848056
CO_AddNoise_ac_kraskov1_4.fitlina	-0.5957995799579958	0.5957995799579958	0.0024997500249975004	0.02216273218039021
SB_TransitionMatrix_51.stddiag	0.5957755775577558	0.5957755775577558	0.013498650134986502	0.04329636966373293
MF_GP_hyperparameters_covSEiso_covPeriodic_covNoise_1_200_resample.logh2	-0.5957635763576358	0.5957635763576358	0.004999500049995001	0.03068381832646352
EN_SampEn_5_03.sampen3	-0.5957515751575158	0.5957515751575158	0.012098790120987902	0.04238272710407167
SY_TISEAN_nstat_z_4_1_3.minlower	-0.5957395739573957	0.5957395739573957	0.012198780121987801	0.04245200163848056
PH_Walker_prop_11.w_ac1	0.5957155715571556	0.5957155715571556	0.012198780121987801	0.04245200163848056
PH_Walker_prop_11.w_std	-0.5957155715571556	0.5957155715571556	0.012198780121987801	0.04245200163848056
WL_coeffs_db3_2.mean_coeff	-0.5956915691569156	0.5956915691569156	0.012998700129987	0.04311913306277028
NL_TSTL_GPCorrSum2_n1_05_100_20_ac_fnnmar.robfitresmeanabs	0.5956555655565556	0.5956555655565556	0.009499050094990502	0.04009415009419304
SP_Summaries_welch_rect.logarea_4_2	-0.5956435643564356	0.5956435643564356	0.012898710128987101	0.043037403340170345
SP_Summaries_fft.logarea_4_2	-0.5956435643564356	0.5956435643564356	0.012898710128987101	0.043037403340170345
CO_trev_1.denom	-0.5956075607560756	0.5956075607560756	0.011998800119988001	0.04238272710407167
NL_embed_PCA_1_10.nto70	-0.5955733440571181	0.5955733440571181	0.0086991300869913	0.038888898634503025
CO_AddNoise_1_gaussian.firstUnder75	-0.5955359074651039	0.5955359074651039	0.011998800119988001	0.04238272710407167
CO_TranslateShape_circle_25_pts.fives	0.5955355535553555	0.5955355535553555	0.012098790120987902	0.04238272710407167
CO_Embed2_Basic_1.parabdown01_n1	-0.5955355535553555	0.5955355535553555	0.0131986801319868	0.04317970485405097
CO_TranslateShape_circle_25_pts.npatmode	0.5955355535553555	0.5955355535553555	0.012098790120987902	0.04238272710407167
MF_CompareAR_1_10_05.bestaic	-0.5955355535553555	0.5955355535553555	0.011998800119988001	0.04238272710407167
CO_AddNoise_1_gaussian.ami_at_10	0.5955235523552355	0.5955235523552355	0.012698730126987301	0.04278514362079953
FC_LocalSimple_lfit3.stderr	-0.5954875487548754	0.5954875487548754	0.012598740125987402	0.042699178358026266
SP_Summaries_pgram_hamm.area_5_4	-0.5954635463546355	0.5954635463546355	0.012098790120987902	0.04238272710407167
SP_Summaries_pgram_hamm.spect_shann_ent_norm	-0.5954515451545154	0.5954515451545154	0.010498950104989501	0.04141787656096776
SP_Summaries_pgram_hamm.spect_shann_ent	-0.5954515451545154	0.5954515451545154	0.010498950104989501	0.04141787656096776
PP_Compare_rav4.statav4	-0.5953315331533153	0.5953315331533153	0.010998900109989001	0.04226456125643607
CO_AddNoise_1_kraskov1_4.fitlinb	0.5953075307530753	0.5953075307530753	0.012598740125987402	0.042699178358026266
DN_SimpleFit_gauss1_hsqrt.resAC1	0.5953075307530753	0.5953075307530753	0.007399260073992601	0.03649240810685957
SP_Summaries_pgram_hamm.area_4_2	-0.5952955295529552	0.5952955295529552	0.012998700129987	0.04311913306277028
CO_AddNoise_1_kraskov1_4.fitexprmse	0.5952475247524752	0.5952475247524752	0.0124987501249875	0.04267563318109876
PH_Walker_biasprop_01_05.w_ac1	0.5952355235523551	0.5952355235523551	0.006099390060993901	0.03349066529899284
CO_StickAngles_y.q10_n	0.5951275127512751	0.5951275127512751	0.0098990100989901	0.040514687377187324
NL_TSTL_ReturnTime_10_1_1_n1_ac_8.hhisthist	-0.5951275127512751	0.5951275127512751	0.0115988401159884	0.04238272710407167
EN_SampEn_5_01_diff1.sampen2	-0.595103510351035	0.595103510351035	0.012098790120987902	0.04238272710407167
CO_TranslateShape_circle_35_pts.fives	-0.595043504350435	0.595043504350435	0.008399160083991601	0.03834520330316006
CO_RM_AMInformation_1	0.595031503150315	0.595031503150315	0.012198780121987801	0.04245200163848056
EN_SampEn_5_015.sampen5	-0.595007500750075	0.595007500750075	0.0122987701229877	0.042541748841707076
NL_TISEAN_fnn_ac_10_005.pfnn_8	-0.595007500750075	0.595007500750075	0.0110988901109889	0.04226456125643607
MF_CompareTestSets_y_ar_4_rand_25_01_1.rmserr_mean	-0.5949474947494748	0.5949474947494748	0.0124987501249875	0.04267563318109876
CO_Embed2_Dist_tau.d_std	-0.5948754875487549	0.5948754875487549	0.012598740125987402	0.042699178358026266
PP_Compare_rav2.swms5_2	-0.5947914791479147	0.5947914791479147	0.011998800119988001	0.04238272710407167
EN_Randomize_permute.ac1fexpa	0.5947794779477947	0.5947794779477947	0.012398760123987601	0.04254537139802229
CO_AddNoise_1_gaussian.ami_at_15	0.5947794779477947	0.5947794779477947	0.012598740125987402	0.042699178358026266
MF_armax_2_2_05_1.meanabs	-0.5947794779477947	0.5947794779477947	0.012198780121987801	0.04245200163848056
MF_FitSubsegments_arma_2_2_uniform_25_01.fpe_min	-0.5947554755475547	0.5947554755475547	0.0131986801319868	0.04317970485405097
NW_VisibilityGraph_norm.skewnessk	-0.5947074707470745	0.5947074707470745	0.007699230076992301	0.03725084594212871
PP_ModelFit_ar_2.rmserrrat_d2	0.5947074707470745	0.5947074707470745	0.012698730126987301	0.04278514362079953
CO_HistogramAMI_quantiles_2bin.ami3	0.5946954695469546	0.5946954695469546	0.008799120087991202	0.03898129182574338
SP_Summaries_pgram_hamm.area_2_2	-0.5946714671467146	0.5946714671467146	0.0124987501249875	0.04267563318109876
CO_glscf_1_10_1	0.5946594659465946	0.5946594659465946	0.008099190080991902	0.037880644294510046
SP_Summaries_pgram_hamm.logarea_5_3	-0.5946474647464746	0.5946474647464746	0.012098790120987902	0.04238272710407167
SB_MotifThree_quantile.ccaa	-0.5946114611461146	0.5946114611461146	0.0096990300969903	0.04034421225350258
FC_Surprise_T1_50_tau_m2quad_500.lq	-0.5945514551455144	0.5945514551455144	0.010498950104989501	0.04141787656096776
PP_Compare_rav2.swms10_1	-0.5945274527452744	0.5945274527452744	0.012698730126987301	0.04278514362079953
CO_AddNoise_1_std1_10.firstUnder75	-0.5945238834205983	0.5945238834205983	0.010198980101989802	0.04103449304192388
IN_AutoMutualInfoStats_40_kraskov1_4.ami18	-0.5944914491449145	0.5944914491449145	0.0131986801319868	0.04317970485405097
SY_SlidingWindow_m_ent5_1	-0.5944074407440743	0.5944074407440743	0.0008999100089991	0.01204548805819807
MF_StateSpace_n4sid_1_05_1.ftbth	0.5943954395439544	0.5943954395439544	0.0084991500849915	0.03846983722680363
CO_AddNoise_1_quantiles_10.ami_at_10	0.5943354335433543	0.5943354335433543	0.012098790120987902	0.04238272710407167
MF_armax_3_1_05_1.meanabs	-0.5942874287428741	0.5942874287428741	0.012398760123987601	0.04254537139802229
SY_LocalDistributions_5_each.stddiv	0.5942514251425142	0.5942514251425142	0.0007999200079992001	0.011809977800503212
PH_Walker_biasprop_01_05.sw_ac1rat	-0.5942034203420342	0.5942034203420342	0.012898710128987101	0.043037403340170345
SP_Summaries_pgram_hamm.logarea_2_2	-0.5941914191419141	0.5941914191419141	0.012398760123987601	0.04254537139802229
PP_Compare_rav3.statav6	-0.594131413141314	0.594131413141314	0.011898810118988102	0.04238272710407167
EN_SampEn_5_02_diff1.sampen2	-0.5940714071407139	0.5940714071407139	0.012898710128987101	0.043037403340170345
MF_ExpSmoothing_05_best.meanabs	-0.5940714071407139	0.5940714071407139	0.012398760123987601	0.04254537139802229
PP_Compare_diff2.swss10_1	-0.594059405940594	0.594059405940594	0.0124987501249875	0.04267563318109876
SP_Summaries_fft.area_4_1	0.594035403540354	0.594035403540354	0.013098690130986902	0.04311913306277028
SP_Summaries_welch_rect.area_4_1	0.594035403540354	0.594035403540354	0.013098690130986902	0.04311913306277028
MF_GP_hyperparameters_covSEiso_covNoise_1_200_first.mabserr_std	0.594023402340234	0.594023402340234	0.014598540145985401	0.044599447692886124
CO_AddNoise_1_kraskov1_4.ami_at_5	0.5939993999399938	0.5939993999399938	0.012698730126987301	0.04278514362079953
PH_Walker_prop_05.sw_ac1rat	-0.5939753975397538	0.5939753975397538	0.012598740125987402	0.042699178358026266
CO_HistogramAMI_std2_10bin.ami4	0.5939033903390338	0.5939033903390338	0.003999600039996	0.0279646832064761
FC_Surprise_T2_20_2_q_500.median	-0.5938913891389138	0.5938913891389138	0.0053994600539946005	0.03153504683487509
MF_CompareTestSets_y_ss_best_uniform_25_01_1.mabserr_mean	-0.5938553855385537	0.5938553855385537	0.013398660133986601	0.04329636966373293
SP_Summaries_fft.area_4_2	-0.5938433843384338	0.5938433843384338	0.013898610138986101	0.0437831674707987
SP_Summaries_welch_rect.area_4_2	-0.5938433843384338	0.5938433843384338	0.013898610138986101	0.0437831674707987
PP_Compare_rav3.statav4	-0.5938193819381937	0.5938193819381937	0.0122987701229877	0.042541748841707076
AC_nl_12345	0.5938193819381937	0.5938193819381937	0.014998500149985002	0.045041327381884246
MF_armax_1_1_05_1.meanabs	-0.5937953795379537	0.5937953795379537	0.012598740125987402	0.042699178358026266
MF_StateSpace_n4sid_1_05_1.meanabs	-0.5936393639363935	0.5936393639363935	0.012398760123987601	0.04254537139802229
PH_Walker_biasprop_05_01.sw_ac1rat	-0.5936153615361536	0.5936153615361536	0.012798720127987202	0.04297471668157733
AC_nl_044	0.5936153615361536	0.5936153615361536	0.010698930106989302	0.041799340792780464
EN_wentropy_shannon	-0.5936033603360336	0.5936033603360336	0.014898510148985102	0.0449766344120305
EX_MovingThreshold_1_01.meankickf	-0.5935793579357935	0.5935793579357935	0.0110988901109889	0.04226456125643607
MF_CompareTestSets_y_ar_best_uniform_25_01_1.meandiffs_std	-0.5935673567356734	0.5935673567356734	0.0110988901109889	0.04226456125643607
NL_TISEAN_fnn_ac_10_005.pfnn_9	-0.5935433543354334	0.5935433543354334	0.0122987701229877	0.042541748841707076
MF_FitSubsegments_arsbc_rand_25_01.sbcs_min	-0.5934953495349534	0.5934953495349534	0.012898710128987101	0.043037403340170345
PP_Compare_diff2.swss10_2	-0.5934953495349534	0.5934953495349534	0.012998700129987	0.04311913306277028
PP_Compare_rav4.statav6	-0.5934713471347134	0.5934713471347134	0.012098790120987902	0.04238272710407167
CO_TranslateShape_circle_25_pts.mean	0.5933993399339933	0.5933993399339933	0.012898710128987101	0.043037403340170345
EN_SampEn_5_015.sampen4	-0.5933993399339933	0.5933993399339933	0.012698730126987301	0.04278514362079953
MF_StateSpace_n4sid_2_05_1.meanabs	-0.5933873387338733	0.5933873387338733	0.012598740125987402	0.042699178358026266
SP_Summaries_pgram_hamm.logarea_3_2	-0.5933873387338733	0.5933873387338733	0.012798720127987202	0.04297471668157733
NL_TSTL_LargestLyap_n1_01_001_3_1_4.maxp	0.5933153315331533	0.5933153315331533	0.012998700129987	0.04311913306277028
PP_ModelFit_ar_2.rmserrrat_d1	0.5932913291329133	0.5932913291329133	0.013098690130986902	0.04311913306277028
NL_TSTL_dimensions_50_ac_fnnmar.scr_bc_mopt_meanabsres	0.5932673267326731	0.5932673267326731	0.0035996400359964	0.02674462575340738
EN_MS_LZcomplexity_10	-0.5932193219321932	0.5932193219321932	0.013398660133986601	0.04329636966373293
SC_MMA_0__n5_5.minHurstExponent	-0.5932073207320732	0.5932073207320732	0.012398760123987601	0.04254537139802229
SC_FluctAnal_mag_2_dfa_50_2_logi.prop_r1	-0.5931833183318331	0.5931833183318331	0.0187981201879812	0.049044773186693466
NL_TSTL_LargestLyap_n1_01_001_3_1_4.to07max	0.5931612860676528	0.5931612860676528	0.010798920107989201	0.04197546347060209
CO_glscf_2_5_4	0.5931593159315931	0.5931593159315931	0.0065993400659934	0.03455362226334444
SP_Summaries_pgram_hamm.area_3_3	-0.5931353135313532	0.5931353135313532	0.011898810118988102	0.04238272710407167
NL_TSTL_GPCorrSum2_n1_05_40_20_ac_fnnmar.robfitresmeanabs	0.5931353135313532	0.5931353135313532	0.012098790120987902	0.04238272710407167
MF_ExpSmoothing_05_best.p2_5	-0.5930393039303931	0.5930393039303931	0.0202979702029797	0.051379703825055315
NL_TISEAN_fnn_mi_10_005.nHood2_8	-0.5930273027302729	0.5930273027302729	0.013298670132986702	0.04323953237946527
PH_Walker_momentum_2.w_propzcross	-0.593003300330033	0.593003300330033	0.011998800119988001	0.04238272710407167
CO_AddNoise_1_kraskov1_4.linfit_mse	0.593003300330033	0.593003300330033	0.013498650134986502	0.04329636966373293
NL_TSTL_LargestLyap_n1_01_001_3_mi_fnnmar.to07max	0.5929641909486751	0.5929641909486751	0.012098790120987902	0.04238272710407167
CO_TranslateShape_circle_25_pts.twos	-0.5929312931293128	0.5929312931293128	0.013298670132986702	0.04323953237946527
DN_OutlierInclude_p_001.stdrfexpa	0.5928352835283527	0.5928352835283527	0.0110988901109889	0.04226456125643607
FC_LocalSimple_mean2.meanabserr	-0.5927992799279928	0.5927992799279928	0.013598640135986401	0.043394547372720985
SY_SlidingWindow_ent_sampen5_10	0.5927392739273927	0.5927392739273927	0.00039996000399960006	0.009723409284513245
CO_AddNoise_1_kraskov1_4.fitexpa	0.5927032703270327	0.5927032703270327	0.013398660133986601	0.04329636966373293
SP_Summaries_pgram_hamm.logarea_4_3	-0.5925112511251124	0.5925112511251124	0.012798720127987202	0.04297471668157733
PP_Compare_resample_1_2.statav8	-0.5924992499249924	0.5924992499249924	0.012398760123987601	0.04254537139802229
NL_TISEAN_fnn_1_10_005.nHood2_8	-0.5924872487248725	0.5924872487248725	0.013498650134986502	0.04329636966373293
CO_AddNoise_1_kraskov1_4.ami_at_15	0.5924872487248725	0.5924872487248725	0.011998800119988001	0.04238272710407167
CO_Embed2_Shapes_tau_circle_01.ac1	0.5924752475247524	0.5924752475247524	0.013598640135986401	0.043394547372720985
SB_MotifThree_quantile.caaa	-0.5924632463246324	0.5924632463246324	0.011498850114988501	0.04238272710407167
MF_CompareTestSets_y_ar_best_uniform_25_01_1.meandiffs_iqr	-0.5924512451245124	0.5924512451245124	0.0117988201179882	0.04238272710407167
DN_Quantile_91	-0.5923792379237922	0.5923792379237922	0.011898810118988102	0.04238272710407167
SY_StdNthDer_2	-0.5923072307230722	0.5923072307230722	0.0131986801319868	0.04317970485405097
MF_CompareTestSets_y_ss_best_uniform_25_01_1.rmserr_median	-0.5922952295229522	0.5922952295229522	0.014098590140985901	0.04393038956973868
NL_crptool_fnn_10_2_ac.firstunder05	-0.5922712271227123	0.5922712271227123	0.0016998300169983002	0.017403021602601643
MF_StateSpace_n4sid_2_05_1.sbc1	-0.5922472247224722	0.5922472247224722	0.0052994700529947	0.031350261362513794
SP_Summaries_pgram_hamm.area_5_3	-0.5922112211221122	0.5922112211221122	0.012198780121987801	0.04245200163848056
PP_Compare_resample_1_2.statav10	-0.5921992199219921	0.5921992199219921	0.012798720127987202	0.04297471668157733
PP_Compare_rav2.statav6	-0.5921512151215121	0.5921512151215121	0.012398760123987601	0.04254537139802229
NL_TSTL_dimensions_50_ac_fnnmar.bc_maxscalingexp	-0.592127212721272	0.592127212721272	0.0020997900209979003	0.019789801841733637
SC_FluctAnal_mag_2_dfa_50_2_logi.logtausplit	-0.592127212721272	0.592127212721272	0.0193980601939806	0.04990974350582892
CO_AddNoise_1_std1_10.ac2	-0.5919831983198318	0.5919831983198318	0.013398660133986601	0.04329636966373293
FC_LocalSimple_lfit5.meanabserr	-0.5919591959195919	0.5919591959195919	0.014698530146985302	0.04472617753704505
NL_TSTL_ReturnTime_10_1_1_n1_ac_8.phisthistmin	0.5919471947194719	0.5919471947194719	0.012898710128987101	0.043037403340170345
NL_embed_PCA_1_10.perc_5	-0.5919351935193519	0.5919351935193519	0.013498650134986502	0.04329636966373293
PH_Walker_biasprop_05_01.w_ac1	0.5918991899189918	0.5918991899189918	0.0064993500649935	0.034449559666529496
MF_CompareTestSets_y_ss_2_uniform_25_01_1.mabserr_mean	-0.5918991899189918	0.5918991899189918	0.013498650134986502	0.04329636966373293
WL_dwtcoeff_sym2_5.stdd_l1	-0.5918751875187519	0.5918751875187519	0.0131986801319868	0.04317970485405097
FC_Surprise_dist_20_2_q_500.uq	0.5918631863186318	0.5918631863186318	0.010998900109989001	0.04226456125643607
PH_Walker_prop_09.sw_ac1rat	-0.5918511851185119	0.5918511851185119	0.013098690130986902	0.04311913306277028
PP_Compare_rav10.gauss1_kd_rmse	-0.5917431743174317	0.5917431743174317	0.005499450054994501	0.031875498212605026
PH_Walker_biasprop_05_01.sw_meanabsdiff	-0.5917311731173117	0.5917311731173117	0.009299070092990702	0.03993608129823722
NL_TISEAN_fnn_1_10_005.nHood2_9	-0.5916471647164715	0.5916471647164715	0.013598640135986401	0.043394547372720985
NL_TISEAN_fnn_mi_10_005.nHood2_9	-0.5916471647164715	0.5916471647164715	0.013598640135986401	0.043394547372720985
PP_Compare_resample_1_2.swms10_1	-0.5916231623162316	0.5916231623162316	0.012598740125987402	0.042699178358026266
NL_MS_nlpe_fnn_mi.p1_5	-0.5916111611161116	0.5916111611161116	0.005499450054994501	0.031875498212605026
CO_StickAngles_y.q10_all	0.5915871587158715	0.5915871587158715	0.011698830116988301	0.04238272710407167
SY_SpreadRandomLocal_ac5_100.meansampen1_015	-0.5915751575157515	0.5915751575157515	0.013898610138986101	0.0437831674707987
WL_cwt_sym2_32.stat_5_s_s	0.5915391539153915	0.5915391539153915	0.013798620137986202	0.04368822206596644
CO_AddNoise_1_kraskov1_4.meanch	-0.5914911491149114	0.5914911491149114	0.013598640135986401	0.043394547372720985
SP_Summaries_pgram_hamm.logarea_4_4	-0.5914671467146714	0.5914671467146714	0.013098690130986902	0.04311913306277028
IN_AutoMutualInfoStats_40_kraskov1_4.ami1	0.5914551455145514	0.5914551455145514	0.013798620137986202	0.04368822206596644
SP_Summaries_pgram_hamm.logarea_5_4	-0.5914191419141914	0.5914191419141914	0.012698730126987301	0.04278514362079953
SP_Summaries_welch_rect.area_3_1	0.5913591359135912	0.5913591359135912	0.013298670132986702	0.04323953237946527
SP_Summaries_fft.area_3_1	0.5913591359135912	0.5913591359135912	0.013298670132986702	0.04323953237946527
CO_Embed2_Dist_tau.d_expfit_meandiff	0.5913471347134713	0.5913471347134713	0.011198880111988802	0.04226456125643607
SP_Summaries_pgram_hamm.area_3_2	-0.5913471347134713	0.5913471347134713	0.013298670132986702	0.04323953237946527
ApEn2_01	-0.5913231323132313	0.5913231323132313	0.013998600139986002	0.043817274323523066
CO_AddNoise_1_std1_10.ac1	-0.5912751275127512	0.5912751275127512	0.013498650134986502	0.04329636966373293
NL_TSTL_ReturnTime_10_1_1_n1_ac_8.max	0.591215121512151	0.591215121512151	0.013798620137986202	0.04368822206596644
MF_StateSpace_n4sid_2_05_1.ac1n	0.5912031203120311	0.5912031203120311	0.004399560043995601	0.02924538464027994
MF_FitSubsegments_ss_2_uniform_25_01.fpe_min	-0.5911911191119111	0.5911911191119111	0.013898610138986101	0.0437831674707987
SP_Summaries_pgram_hamm.linfitsemilog_all_sea1	0.5911911191119111	0.5911911191119111	0.015198480151984802	0.045168701272421355
SP_Summaries_pgram_hamm.linfitsemilog_all_sigma	0.5911911191119111	0.5911911191119111	0.015198480151984802	0.045168701272421355
PH_Walker_prop_05.sw_maxrat	0.5911791179117911	0.5911791179117911	0.006399360063993601	0.03418291711201551
EN_mse_1-10_2_015_diff1.sampen_s6	0.5911671167116711	0.5911671167116711	0.014198580141985802	0.0440822343758404
PH_Walker_biasprop_01_05.sw_meanabsdiff	-0.5911311131113112	0.5911311131113112	0.009599040095990401	0.04026914381732558
PH_Walker_prop_11.sw_ac1rat	0.591083108310831	0.591083108310831	0.013298670132986702	0.04323953237946527
CO_Embed2_Basic_1.parabup05_1	-0.591059105910591	0.591059105910591	0.013998600139986002	0.043817274323523066
SP_Summaries_fft.logarea_2_2	-0.590999099909991	0.590999099909991	0.013398660133986601	0.04329636966373293
SP_Summaries_welch_rect.logarea_2_2	-0.590999099909991	0.590999099909991	0.013398660133986601	0.04329636966373293
SC_FluctAnal_mag_2_dfa_50_2_logi.meanssr	0.590987098709871	0.590987098709871	0.0110988901109889	0.04226456125643607
CO_HistogramAMI_quantiles_10bin.ami2	0.5909630963096308	0.5909630963096308	0.013498650134986502	0.04329636966373293
CO_HistogramAMI_std1_5bin.ami2	0.5909390939093908	0.5909390939093908	0.013298670132986702	0.04323953237946527
NL_TSTL_dimensions_50_ac_fnnmar.co_minscalingexp	0.5909150915091508	0.5909150915091508	0.0084991500849915	0.03846983722680363
NL_TSTL_TakensEstimator_n1_01_005_1_10	-0.5909030903090309	0.5909030903090309	0.012398760123987601	0.04254537139802229
CO_StickAngles_y.std_n	-0.5908670867086708	0.5908670867086708	0.014898510148985102	0.0449766344120305
NL_TSTL_GPCorrSum2_n1_05_40_20_ac_fnnmar.robfit_s	0.5908670867086708	0.5908670867086708	0.012698730126987301	0.04278514362079953
EN_MS_LZcomplexity_5	-0.5908550855085508	0.5908550855085508	0.013098690130986902	0.04311913306277028
DN_OutlierInclude_p_001.stdrfexpc	-0.5908310831083109	0.5908310831083109	0.013598640135986401	0.043394547372720985
NL_TISEAN_fnn_mi_10_005.meannHood2	-0.5907950795079507	0.5907950795079507	0.014498550144985502	0.044471700845965335
NL_TSTL_PoincareSection_max_mi.tracepbox5	-0.5907710771077107	0.5907710771077107	0.0010998900109989002	0.013114806370316175
IN_AutoMutualInfoStats_40_kraskov1_4.ami4	0.5907590759075907	0.5907590759075907	0.004399560043995601	0.02924538464027994
SP_Summaries_fft.linfitsemilog_all_sea1	0.5907110711071107	0.5907110711071107	0.017198280171982803	0.047538837920145315
SP_Summaries_welch_rect.linfitsemilog_all_sea1	0.5907110711071107	0.5907110711071107	0.017198280171982803	0.047538837920145315
SP_Summaries_pgram_hamm.area_4_4	-0.5906990699069906	0.5906990699069906	0.0131986801319868	0.04317970485405097
FC_LoopLocalSimple_mean.sws_meansgndiff	0.5906870687068707	0.5906870687068707	0.0122987701229877	0.042541748841707076
PH_ForcePotential_sine_10_004_10.pcross	0.5906750675067506	0.5906750675067506	0.0059994000599940004	0.03315331117490661
NL_MS_nlpe_2_mi.mms	-0.5906750675067506	0.5906750675067506	0.014298570142985701	0.04423298677326512
NL_MS_nlpe_2_mi.meanabs	-0.5906510651065106	0.5906510651065106	0.014998500149985002	0.045041327381884246
NL_TSTL_LargestLyap_n1_01_001_3_1_4.p3	-0.5906390639063905	0.5906390639063905	0.008599140085991401	0.0387948090436858
SP_Summaries_pgram_hamm.logarea_3_3	-0.5906030603060305	0.5906030603060305	0.013098690130986902	0.04311913306277028
SY_SlidingWindow_m_s2_10	-0.5906030603060305	0.5906030603060305	0.007699230076992301	0.03725084594212871
SP_Summaries_fft.logarea_4_3	-0.5905910591059106	0.5905910591059106	0.012898710128987101	0.043037403340170345
SP_Summaries_welch_rect.logarea_4_3	-0.5905910591059106	0.5905910591059106	0.012898710128987101	0.043037403340170345
SC_FluctAnal_2_rsrange_50_logi.r1_resac1	-0.5905790579057906	0.5905790579057906	0.0057994200579942	0.032598047384804
EX_MovingThreshold_1_01.stdkickf	0.5905430543054304	0.5905430543054304	0.013998600139986002	0.043817274323523066
MF_hmm_CompareNStates_06_24.maxLLtrain	0.5905310531053104	0.5905310531053104	0.011198880111988802	0.04226456125643607
SP_Summaries_fft.area_4_3	-0.5905310531053104	0.5905310531053104	0.013498650134986502	0.04329636966373293
EN_MS_LZcomplexity_9	-0.5905310531053104	0.5905310531053104	0.013498650134986502	0.04329636966373293
SP_Summaries_welch_rect.area_4_3	-0.5905310531053104	0.5905310531053104	0.013498650134986502	0.04329636966373293
CO_HistogramAMI_std1_10bin.ami2	0.5905310531053104	0.5905310531053104	0.013498650134986502	0.04329636966373293
MF_CompareTestSets_y_ar_4_rand_25_01_1.mabserr_mean	-0.5904950495049505	0.5904950495049505	0.014098590140985901	0.04393038956973868
PH_Walker_biasprop_01_05.w_min	-0.5904710471047104	0.5904710471047104	0.009799020097990201	0.0404180205480651
NL_TISEAN_fnn_1_10_005.meannHood2	-0.5904590459045904	0.5904590459045904	0.014498550144985502	0.044471700845965335
SY_LocalDistributions_4_each.stddiv	0.5904350435043504	0.5904350435043504	0.000999900009999	0.012462521863755655
NL_TISEAN_fnn_1_10_005.nHood2_7	-0.5904350435043504	0.5904350435043504	0.014998500149985002	0.045041327381884246
SP_Summaries_pgram_hamm.logarea_5_5	-0.5904230423042304	0.5904230423042304	0.0131986801319868	0.04317970485405097
SP_Summaries_pgram_hamm.linfitloglog_hf_a1	-0.5903990399039905	0.5903990399039905	0.014798520147985201	0.04483215262797806
EN_MS_LZcomplexity_6	-0.5903990399039905	0.5903990399039905	0.013898610138986101	0.0437831674707987
MF_CompareTestSets_y_ss_best_uniform_25_01_1.mabserr_median	-0.5903510351035103	0.5903510351035103	0.014798520147985201	0.04483215262797806
SP_Summaries_pgram_hamm.area_5_5	-0.5903390339033903	0.5903390339033903	0.013098690130986902	0.04311913306277028
WL_dwtcoeff_db3_5.stdd_l1	-0.5903030303030302	0.5903030303030302	0.013798620137986202	0.04368822206596644
PP_Compare_medianf4.swss5_2	-0.5902910291029102	0.5902910291029102	0.015298470152984701	0.045196845503163
IN_AutoMutualInfoStats_40_gaussian.ami18	-0.5902670267026702	0.5902670267026702	0.0143985601439856	0.04428345721529769
PP_Compare_medianf3.olbt_s5	-0.5902550255025503	0.5902550255025503	0.018198180181981802	0.048584974641845094
SP_Summaries_pgram_hamm.area_5_1	0.5902550255025503	0.5902550255025503	0.013898610138986101	0.0437831674707987
TSTL_localdensity_5_40_ac_2.ac4den	0.59017101710171	0.59017101710171	0.009499050094990502	0.04009415009419304
MF_CompareTestSets_y_ss_2_uniform_25_01_1.mabserr_median	-0.5901590159015901	0.5901590159015901	0.013598640135986401	0.043394547372720985
PH_Walker_momentum_2.sw_meanabsdiff	-0.5901350135013501	0.5901350135013501	0.015198480151984802	0.045168701272421355
WL_dwtcoeff_db3_5.maxd_l2	-0.5901350135013501	0.5901350135013501	0.013598640135986401	0.043394547372720985
SP_Summaries_welch_rect.ncross_f05	0.5901230123012301	0.5901230123012301	0.000999900009999	0.012462521863755655
SP_Summaries_fft.ncross_f05	0.5901230123012301	0.5901230123012301	0.000999900009999	0.012462521863755655
SP_Summaries_welch_rect.wmax_99	-0.59009900990099	0.59009900990099	0.013098690130986902	0.04311913306277028
NL_MS_fnn_1_10_mi_5_1.firstunder01	-0.5900947797649715	0.5900947797649715	0.0117988201179882	0.04238272710407167
SP_Summaries_fft.wmax_95	-0.5900750075007499	0.5900750075007499	0.0131986801319868	0.04317970485405097
SP_Summaries_welch_rect.wmax_95	-0.5900750075007499	0.5900750075007499	0.0131986801319868	0.04317970485405097
SP_Summaries_pgram_hamm.wmax_90	-0.59001500150015	0.59001500150015	0.0136986301369863	0.04363267376966007
SP_Summaries_pgram_hamm.w10_90	-0.58996699669967	0.58996699669967	0.013498650134986502	0.04329636966373293
EN_rpde_3_1.H_norm	-0.5899549954995498	0.5899549954995498	0.015298470152984701	0.045196845503163
EN_rpde_3_1.H	-0.5899549954995498	0.5899549954995498	0.015298470152984701	0.045196845503163
MS_shannon_4_1t10.stdent	0.5899069906990698	0.5899069906990698	0.0036996300369963003	0.02713587916261679
NL_TSTL_LargestLyap_n1_01_001_3_1_4.to05max	0.5898911454448785	0.5898911454448785	0.013098690130986902	0.04311913306277028
SP_Summaries_fft.wmax_99	-0.5898709870987098	0.5898709870987098	0.0131986801319868	0.04317970485405097
NL_TSTL_GPCorrSum2_n1_05_100_20_ac_fnnmar.robfitresmeansq	0.5898709870987098	0.5898709870987098	0.012098790120987902	0.04238272710407167
CO_AddNoise_1_std1_10.ami_at_20	0.5898589858985899	0.5898589858985899	0.013098690130986902	0.04311913306277028
CO_HistogramAMI_std1_2bin.ami4	0.5898589858985899	0.5898589858985899	0.0047995200479952005	0.030155888520736966
CO_HistogramAMI_std2_5bin.ami1	0.5898589858985899	0.5898589858985899	0.013598640135986401	0.043394547372720985
PP_Compare_rav2.kscn_olapint	0.5898229822982298	0.5898229822982298	0.019098090190980903	0.04947095651880595
CO_HistogramAMI_std2_10bin.ami1	0.5898109810981097	0.5898109810981097	0.013898610138986101	0.0437831674707987
CO_HistogramAMI_quantiles_10bin.ami4	0.5897869786978697	0.5897869786978697	0.0047995200479952005	0.030155888520736966
NL_embed_PCA_ac_3.std	0.5897869786978697	0.5897869786978697	0.0005999400059994001	0.010948507271288786
SY_SpreadRandomLocal_100_100.meanac1	0.5897749774977497	0.5897749774977497	0.013498650134986502	0.04329636966373293
CO_Embed2_Basic_1.parabup01_1	-0.5897629762976297	0.5897629762976297	0.014998500149985002	0.045041327381884246
SY_SlidingWindow_m_s_9_1	-0.5897629762976297	0.5897629762976297	0.006399360063993601	0.03418291711201551
MF_CompareTestSets_y_ss_2_uniform_25_01_1.rmserr_median	-0.5897509750975097	0.5897509750975097	0.013798620137986202	0.04368822206596644
MF_CompareTestSets_y_ar_4_rand_25_01_1.mabserr_median	-0.5897029702970297	0.5897029702970297	0.014098590140985901	0.04393038956973868
NL_TSTL_dimensions_50_ac_fnnmar.scr_bc_mopt_meansqres	0.5896669666966696	0.5896669666966696	0.0028997100289971	0.024036150601807287
NL_TISEAN_fnn_mi_10_005.nHood2_7	-0.5896309630963096	0.5896309630963096	0.015198480151984802	0.045168701272421355
SP_Summaries_fft.logarea_5_4	-0.5896189618961896	0.5896189618961896	0.013998600139986002	0.043817274323523066
SP_Summaries_welch_rect.logarea_5_4	-0.5896189618961896	0.5896189618961896	0.013998600139986002	0.043817274323523066
PH_Walker_runningvar_15_50.sw_ac1rat	-0.5896189618961896	0.5896189618961896	0.013298670132986702	0.04323953237946527
PP_Compare_resample_1_2.swms5_2	-0.5896069606960695	0.5896069606960695	0.013098690130986902	0.04311913306277028
CO_AddNoise_1_kraskov1_4.fitexpb	-0.5895949594959495	0.5895949594959495	0.013798620137986202	0.04368822206596644
PH_Walker_prop_11.sw_ansarib_pval	0.5895949594959495	0.5895949594959495	0.011998800119988001	0.04238272710407167
SY_LocalDistributions_4_each.mediandiv	0.5895829582958295	0.5895829582958295	0.0008999100089991	0.01204548805819807
NW_VisibilityGraph_norm.iqrk	0.5895607247573031	0.5895607247573031	0.015298470152984701	0.045196845503163
EN_MS_LZcomplexity_7	-0.5895349534953496	0.5895349534953496	0.014298570142985701	0.04423298677326512
PP_Compare_rav2.statav4	-0.5895109510951094	0.5895109510951094	0.0136986301369863	0.04363267376966007
MF_CompareTestSets_y_ar_4_rand_25_01_1.rmserr_median	-0.5894869486948694	0.5894869486948694	0.013998600139986002	0.043817274323523066
DN_OutlierInclude_n_001.mdrmd	0.5894629462946294	0.5894629462946294	0.0013998600139986002	0.015409659034096591
CO_StickAngles_y.std	-0.5894389438943893	0.5894389438943893	0.015598440155984402	0.04551198824137943
SP_Summaries_welch_rect.area_2_1	0.5894149414941494	0.5894149414941494	0.013798620137986202	0.04368822206596644
SP_Summaries_fft.area_2_1	0.5894149414941494	0.5894149414941494	0.013798620137986202	0.04368822206596644
SP_Summaries_welch_rect.area_2_2	-0.5894149414941494	0.5894149414941494	0.013798620137986202	0.04368822206596644
SP_Summaries_fft.area_2_2	-0.5894149414941494	0.5894149414941494	0.013798620137986202	0.04368822206596644
DN_RemovePoints_min_05_saturate.ac1diff	-0.5893669366936692	0.5893669366936692	0.011698830116988301	0.04238272710407167
NL_TISEAN_fnn_ac_10_005.meanpfnn	-0.5892709270927092	0.5892709270927092	0.012798720127987202	0.04297471668157733
NL_MS_nlpe_2_mi.stde	-0.5892109210921092	0.5892109210921092	0.014698530146985302	0.04472617753704505
FC_LocalSimple_lfit4.meanabserr	-0.5891989198919891	0.5891989198919891	0.015398460153984602	0.045196845503163
SB_BinaryStats_iqr.stdstretch1	0.5891629162916291	0.5891629162916291	0.013998600139986002	0.043817274323523066
CO_HistogramAMI_std1_2bin.ami2	0.5891629162916291	0.5891629162916291	0.013998600139986002	0.043817274323523066
PH_Walker_prop_09.sw_meanabsdiff	-0.5891149114911491	0.5891149114911491	0.015398460153984602	0.045196845503163
PP_Compare_rav3.swms2_2	-0.589054905490549	0.589054905490549	0.012198780121987801	0.04245200163848056
NL_crptool_fnn_10_2_ac.fnn10	-0.588994899489949	0.588994899489949	0.006899310068993101	0.03550280723610511
SP_Summaries_welch_rect.wmax_90	-0.588970897089709	0.588970897089709	0.0143985601439856	0.04428345721529769
SP_Summaries_fft.wmax_90	-0.588970897089709	0.588970897089709	0.0143985601439856	0.04428345721529769
PH_Walker_prop_09.sw_ansarib_pval	0.5889588958895888	0.5889588958895888	0.012598740125987402	0.042699178358026266
EN_SampEn_5_01.sampen4	-0.5888628862886288	0.5888628862886288	0.013798620137986202	0.04368822206596644
SY_StdNthDer_3	-0.5888388838883888	0.5888388838883888	0.013898610138986101	0.0437831674707987
SP_Summaries_welch_rect.area_5_4	-0.5886588658865886	0.5886588658865886	0.014098590140985901	0.04393038956973868
SP_Summaries_fft.area_5_4	-0.5886588658865886	0.5886588658865886	0.014098590140985901	0.04393038956973868
EN_MS_LZcomplexity_8	-0.5886588658865886	0.5886588658865886	0.0143985601439856	0.04428345721529769
SY_SlidingWindow_lil_sampen10_1	-0.5886228622862286	0.5886228622862286	0.007999200079992	0.03769486065092121
CO_Embed2_Basic_1.parabdown05_n1	-0.5885388538853885	0.5885388538853885	0.014698530146985302	0.04472617753704505
SY_StdNthDerChange.fexp_a	-0.5885028502850285	0.5885028502850285	0.014298570142985701	0.04423298677326512
MF_hmm_CompareNStates_06_24.chLLtrain	0.5884788478847884	0.5884788478847884	0.011998800119988001	0.04238272710407167
MF_GP_hyperparameters_covSEiso_covNoise_1_200_first.minS	-0.5884068406840685	0.5884068406840685	0.0168983101689831	0.04731801952079924
DN_Quantile_10	0.5884068406840685	0.5884068406840685	0.0150984901509849	0.045168701272421355
CO_AddNoise_1_quantiles_10.ami_at_5	0.5884068406840685	0.5884068406840685	0.013398660133986601	0.04329636966373293
EN_SampEn_5_01.sampen2	-0.5884068406840685	0.5884068406840685	0.015298470152984701	0.045196845503163
PP_Compare_medianf10.gauss1_kd_resAC1	-0.5883108310831082	0.5883108310831082	0.0044995500449955	0.029482766009113374
DN_RemovePoints_absfar_08_remove.ac1diff	0.5882868286828683	0.5882868286828683	0.014598540145985401	0.044599447692886124
SP_Summaries_fft.w10_90	-0.5882268226822681	0.5882268226822681	0.0143985601439856	0.04428345721529769
SP_Summaries_welch_rect.w10_90	-0.5882268226822681	0.5882268226822681	0.0143985601439856	0.04428345721529769
CO_StickAngles_y.std_p	-0.5881908190819082	0.5881908190819082	0.015398460153984602	0.045196845503163
AC_33	-0.5881308130813081	0.5881308130813081	0.024697530246975304	0.059143406926275705
SP_Summaries_welch_rect.logarea_3_2	-0.5880948094809479	0.5880948094809479	0.014698530146985302	0.04472617753704505
SP_Summaries_fft.logarea_3_2	-0.5880948094809479	0.5880948094809479	0.014698530146985302	0.04472617753704505
SY_StdNthDer_4	-0.588034803480348	0.588034803480348	0.014098590140985901	0.04393038956973868
CO_Embed2_Dist_tau.d_mean	-0.588022802280228	0.588022802280228	0.015398460153984602	0.045196845503163
NL_TISEAN_fnn_mi_10_005.nHood2_6	-0.587950795079508	0.587950795079508	0.0156984301569843	0.045629573079869874
EN_SampEn_5_03.sampen2	-0.587950795079508	0.587950795079508	0.015398460153984602	0.045196845503163
EN_SampEn_5_005.sampen2	-0.5879387938793879	0.5879387938793879	0.015198480151984802	0.045168701272421355
EN_CID.CE2_norm	-0.5879387938793879	0.5879387938793879	0.014798520147985201	0.04483215262797806
EN_CID.CE2	-0.5879387938793879	0.5879387938793879	0.014798520147985201	0.04483215262797806
NL_TISEAN_fnn_1_10_005.nHood2_6	-0.5879027902790278	0.5879027902790278	0.0156984301569843	0.045629573079869874
FC_Surprise_T2_50_tau_m2quad_500.mean	-0.5878787878787878	0.5878787878787878	0.0006999300069993001	0.01130403391585724
ApEn2_02	-0.5878547854785479	0.5878547854785479	0.015998400159984	0.04611185299568074
PP_Compare_rav4.swms2_2	-0.5877827782778277	0.5877827782778277	0.011998800119988001	0.04238272710407167
SP_Summaries_pgram_hamm.wmax_95	-0.5877587758775877	0.5877587758775877	0.013498650134986502	0.04329636966373293
NL_TISEAN_fnn_1_10_005.nHood2_4	-0.5877467746774676	0.5877467746774676	0.0156984301569843	0.045629573079869874
MF_armax_2_2_05_1.ac3	0.5877347734773477	0.5877347734773477	0.018998100189981004	0.04930476397852482
TSTL_localdensity_5_40_1_3.medianden	-0.5876627662766275	0.5876627662766275	0.0160983901609839	0.04632242756485539
EN_SampEn_5_02.sampen2	-0.5876147614761476	0.5876147614761476	0.015598440155984402	0.04551198824137943
CO_TranslateShape_circle_15_pts.twos	-0.5876027602760275	0.5876027602760275	0.015798420157984203	0.0457270217446072
MF_GP_hyperparameters_covSEiso_covNoise_1_200_first.meanS	-0.5874947494749474	0.5874947494749474	0.016998300169983	0.04740506897830687
PP_Compare_medianf4.statav8	-0.5874827482748274	0.5874827482748274	0.010798920107989201	0.04197546347060209
SB_MotifThree_quantile.bcaa	-0.5874467446744673	0.5874467446744673	0.015498450154984501	0.04535488603415286
EN_SampEn_5_02.sampen1	-0.5874467446744673	0.5874467446744673	0.0165983401659834	0.047052567095989206
SB_MotifThree_quantile.aaaa	0.5874227422742274	0.5874227422742274	0.014898510148985102	0.0449766344120305
FC_LocalSimple_mean1.meanabserr	-0.5874107410741074	0.5874107410741074	0.0156984301569843	0.045629573079869874
EN_SampEn_5_015.sampen2	-0.5873987398739874	0.5873987398739874	0.015798420157984203	0.0457270217446072
PP_Compare_medianf3.swms10_1	-0.5873867386738674	0.5873867386738674	0.0122987701229877	0.042541748841707076
EN_SampEn_5_03.meanchsampen	-0.5873747374737472	0.5873747374737472	0.014598540145985401	0.044599447692886124
SB_BinaryStats_diff.longstretch0	0.5872547254725472	0.5872547254725472	0.0150984901509849	0.045168701272421355
SB_TransitionpAlphabet_40_1.meandiagfexp_b	0.5872187218721872	0.5872187218721872	0.015198480151984802	0.045168701272421355
EN_SampEn_5_03.sampen1	-0.5871947194719471	0.5871947194719471	0.016698330166983303	0.047153179418900217
NL_TSTL_LargestLyap_n1_01_001_3_1_4.expfit_a	0.5871227122712271	0.5871227122712271	0.014198580141985802	0.0440822343758404
SP_Summaries_welch_rect.logarea_5_3	-0.587110711071107	0.587110711071107	0.015198480151984802	0.045168701272421355
SB_MotifThree_quantile.accc	-0.587110711071107	0.587110711071107	0.012898710128987101	0.043037403340170345
SP_Summaries_fft.logarea_5_3	-0.587110711071107	0.587110711071107	0.015198480151984802	0.045168701272421355
EN_rpde_3_1.propNonZero	-0.5870987098709871	0.5870987098709871	0.016698330166983303	0.047153179418900217
EN_SampEn_5_005.sampen1	-0.587062706270627	0.587062706270627	0.016798320167983202	0.047153179418900217
SB_TransitionMatrix_51.TD1	0.5870387038703869	0.5870387038703869	0.014598540145985401	0.044599447692886124
PP_Compare_medianf10.swss2_2	-0.587026702670267	0.587026702670267	0.010498950104989501	0.04141787656096776
NL_TISEAN_fnn_mi_10_005.nHood2_4	-0.587026702670267	0.587026702670267	0.016198380161983803	0.046454712594601315
CO_StickAngles_y.q10_p	0.587002700270027	0.587002700270027	0.0117988201179882	0.04238272710407167
PP_Compare_rav4.statav2	-0.586978697869787	0.586978697869787	0.0096990300969903	0.04034421225350258
EN_SampEn_5_01.sampen1	-0.5869666966696669	0.5869666966696669	0.016798320167983202	0.047153179418900217
AC_nl_1357	0.5869426942694268	0.5869426942694268	0.0136986301369863	0.04363267376966007
EN_SampEn_5_01_diff1.sampen1	-0.5868826882688268	0.5868826882688268	0.0156984301569843	0.045629573079869874
EN_SampEn_5_02_diff1.sampen1	-0.5868826882688268	0.5868826882688268	0.015498450154984501	0.04535488603415286
EN_SampEn_5_015.meanchsampen	-0.5868706870687068	0.5868706870687068	0.015198480151984802	0.045168701272421355
SP_Summaries_fft.area_3_3	-0.5868226822682268	0.5868226822682268	0.0143985601439856	0.04428345721529769
WL_dwtcoeff_sym2_5.mind_l1	0.5868226822682268	0.5868226822682268	0.015898410158984102	0.045919841265243753
SP_Summaries_welch_rect.area_3_3	-0.5868226822682268	0.5868226822682268	0.0143985601439856	0.04428345721529769
EN_SampEn_5_02.meanchsampen	-0.5867746774677467	0.5867746774677467	0.014998500149985002	0.045041327381884246
DN_Withinp_median_20	-0.5867386738673867	0.5867386738673867	0.020397960203979604	0.05144353599830633
EN_SampEn_5_015.sampen1	-0.5867026702670266	0.5867026702670266	0.016998300169983	0.04740506897830687
SY_DynWin10.stdmean	-0.5866666666666667	0.5866666666666667	0.007899210078992101	0.037532158386371306
NL_TISEAN_fnn_mi_10_005.nHood2_5	-0.5866546654665467	0.5866546654665467	0.015898410158984102	0.045919841265243753
CO_AddNoise_1_std1_10.fitexpb	-0.5866426642664265	0.5866426642664265	0.015798420157984203	0.0457270217446072
EN_DistributionEntropy_raw_ks__02	0.5865946594659466	0.5865946594659466	0.0174982501749825	0.04781094567270834
EN_DistributionEntropy_ks__02	0.5865946594659466	0.5865946594659466	0.0174982501749825	0.04781094567270834
EN_MS_LZcomplexity_4	-0.5865706570657065	0.5865706570657065	0.014998500149985002	0.045041327381884246
SY_StdNthDer_5	-0.5865706570657065	0.5865706570657065	0.014498550144985502	0.044471700845965335
PH_Walker_momentum_2.sw_ac1rat	-0.5865586558655865	0.5865586558655865	0.0150984901509849	0.045168701272421355
NL_TISEAN_fnn_1_10_005.nHood2_5	-0.5864866486648663	0.5864866486648663	0.015798420157984203	0.0457270217446072
FC_LocalSimple_median7.sws	0.5864746474647464	0.5864746474647464	0.022397760223977603	0.054995214254448935
CO_HistogramAMI_quantiles_5bin.ami2	0.5864506450645064	0.5864506450645064	0.014798520147985201	0.04483215262797806
EN_MS_LZcomplexity_3	-0.5864146414641463	0.5864146414641463	0.014698530146985302	0.04472617753704505
DN_RemovePoints_min_08_saturate.fzcacrat	0.5863186318631862	0.5863186318631862	0.0065993400659934	0.03455362226334444
CO_HistogramAMI_std1_10bin.ami4	0.5861506150615061	0.5861506150615061	0.006399360063993601	0.03418291711201551
EN_Randomize_permute.sampen2_015diff	0.5861506150615061	0.5861506150615061	0.015898410158984102	0.045919841265243753
PP_Compare_rav10.statav4	-0.5861386138613861	0.5861386138613861	0.006299370062993701	0.03404529931924326
EN_Randomize_dyndist.sampen2_015diff	0.5861026102610261	0.5861026102610261	0.015798420157984203	0.0457270217446072
[truncated: 4,881 more rows]
