# Supplementary material for: Neurophysiological signatures of cortical micro-architecture
Source: bioRxiv. 2023 Jan 23:2023.01.23.525101. Preprint. [Version 1] doi: 10.1101/2023.01.23.525101 (PMC9900796; doi:10.1101/2023.01.23.525101)
Supplement: Supplement 6 [file media-6.csv]

CodeString	spearmanCorr	absoluteCorr	spinPvalue	spinPvalue_fdrCorrected
CO_trev_mi.denom	0.8562136213621361	0.8562136213621361	0.00039996000399960006	0.034895061218515835
AC_24	-0.8526372637263726	0.8526372637263726	0.00019998000199980003	0.034895061218515835
AC_23	-0.8522292229222921	0.8522292229222921	0.00029997000299970003	0.034895061218515835
NL_embed_PCA_mi_10.perc_3	0.8506090609060905	0.8506090609060905	0.0004999500049995	0.034895061218515835
PH_ForcePotential_dblwell_1_02_01.pcrossup	0.8503930393039303	0.8503930393039303	0.00039996000399960006	0.034895061218515835
AC_25	-0.85006900690069	0.85006900690069	0.00019998000199980003	0.034895061218515835
AC_15	-0.8482928292829283	0.8482928292829283	0.00019998000199980003	0.034895061218515835
AC_16	-0.8478727872787278	0.8478727872787278	0.00019998000199980003	0.034895061218515835
SC_FluctAnal_2_dfa_50_1_3_logi.ratsplitminerr	0.8475007500750074	0.8475007500750074	0.00019998000199980003	0.034895061218515835
CO_tc3_mi.denom	-0.8469006900690067	0.8469006900690067	0.00039996000399960006	0.034895061218515835
PH_ForcePotential_dblwell_1_02_01.pcrossdown	0.8467086708670866	0.8467086708670866	0.00029997000299970003	0.034895061218515835
SY_DynWin10.stdactaul	0.8457965796579658	0.8457965796579658	0.00029997000299970003	0.034895061218515835
PH_ForcePotential_dblwell_1_02_01.ac10	-0.845088508850885	0.845088508850885	0.0004999500049995	0.034895061218515835
DN_RemovePoints_absclose_08_remove.fzcacrat	0.8446804680468046	0.8446804680468046	0.00019998000199980003	0.034895061218515835
AC_17	-0.8442844284428441	0.8442844284428441	0.00019998000199980003	0.034895061218515835
AC_26	-0.8442724272427242	0.8442724272427242	0.00019998000199980003	0.034895061218515835
EN_mse_1-10_2_015_rescale_tau.minSampEn	0.844068406840684	0.844068406840684	9.999000099990002e-05	0.034895061218515835
PH_ForcePotential_dblwell_1_02_01.tau	-0.8438283828382838	0.8438283828382838	0.00029997000299970003	0.034895061218515835
PH_ForcePotential_dblwell_1_02_01.ac1	-0.8435523552355235	0.8435523552355235	0.0004999500049995	0.034895061218515835
SC_FluctAnal_2_dfa_50_1_2_logi.resac1	-0.8434803480348033	0.8434803480348033	0.00019998000199980003	0.034895061218515835
EN_mse_1-10_2_015_rescale_tau.cvSampEn	-0.8429882988298829	0.8429882988298829	0.00029997000299970003	0.034895061218515835
SC_FluctAnal_2_dfa_50_1_2_logi.ratsplitminerr	0.8426882688268826	0.8426882688268826	0.00039996000399960006	0.034895061218515835
PH_ForcePotential_dblwell_1_02_01.pcross	0.8420642064206421	0.8420642064206421	0.00039996000399960006	0.034895061218515835
AC_22	-0.8417161716171616	0.8417161716171616	0.00039996000399960006	0.034895061218515835
SC_FluctAnal_2_rsrange_50_logi.r2_se1	-0.8409720972097209	0.8409720972097209	0.0004999500049995	0.034895061218515835
AC_18	-0.8404320432043203	0.8404320432043203	0.00029997000299970003	0.034895061218515835
SC_FluctAnal_2_rsrange_50_logi.r2_se2	-0.8403840384038402	0.8403840384038402	0.00029997000299970003	0.034895061218515835
SC_FluctAnal_2_endptdiff_50_logi.se1	-0.8399519951995199	0.8399519951995199	0.00019998000199980003	0.034895061218515835
SC_FluctAnal_2_endptdiff_50_logi.se2	-0.8399519951995199	0.8399519951995199	0.00019998000199980003	0.034895061218515835
SC_FluctAnal_2_dfa_50_1_3_logi.resac1	-0.8384038403840383	0.8384038403840383	0.0006999300069993001	0.034895061218515835
SB_TransitionpAlphabet_20_ac.symd_a	-0.837083708370837	0.837083708370837	0.0005999400059994001	0.034895061218515835
AC_27	-0.8365436543654364	0.8365436543654364	0.00039996000399960006	0.034895061218515835
WL_DetailCoeffs_db3_max.max_mean	0.8354155415541553	0.8354155415541553	0.00019998000199980003	0.034895061218515835
SC_FluctAnal_sign_2_dfa_50_2_logi.ratsplitminerr	0.8349234923492348	0.8349234923492348	0.00029997000299970003	0.034895061218515835
AC_21	-0.8342274227422741	0.8342274227422741	0.0005999400059994001	0.034895061218515835
FC_Surprise_dist_20_2_q_500.tstat	-0.834119411941194	0.834119411941194	0.0004999500049995	0.034895061218515835
AC_14	-0.8334713471347134	0.8334713471347134	0.00019998000199980003	0.034895061218515835
AC_28	-0.8319831983198319	0.8319831983198319	0.0004999500049995	0.034895061218515835
EN_mse_1-10_2_015_rescale_tau.stdSampEn	-0.8317191719171917	0.8317191719171917	0.00039996000399960006	0.034895061218515835
AC_19	-0.8314671467146714	0.8314671467146714	0.0004999500049995	0.034895061218515835
AC_20	-0.8311671167116711	0.8311671167116711	0.0005999400059994001	0.034895061218515835
SB_TransitionMatrix_5ac.symdiff	-0.8303870387038704	0.8303870387038704	0.00019998000199980003	0.034895061218515835
CO_AutoCorrShape_drown.sumacf	-0.8280108010801079	0.8280108010801079	0.00039996000399960006	0.034895061218515835
IN_AutoMutualInfoStats_40_gaussian.ami15	-0.8276987698769875	0.8276987698769875	0.00029997000299970003	0.034895061218515835
IN_AutoMutualInfoStats_40_gaussian.ami14	-0.8272667266726671	0.8272667266726671	0.00029997000299970003	0.034895061218515835
CO_AddNoise_ac_gaussian.fitlina	-0.8262826282628262	0.8262826282628262	0.0004999500049995	0.034895061218515835
AC_29	-0.8261146114611461	0.8261146114611461	0.0007999200079992001	0.03668966436689664
FC_LocalSimple_lfit2.tauresrat	0.8259585958595859	0.8259585958595859	0.00039996000399960006	0.034895061218515835
SB_TransitionMatrix_5ac.sumdiagcov	-0.8258385838583857	0.8258385838583857	0.00039996000399960006	0.034895061218515835
SY_SpreadRandomLocal_ac2_100.meantaul	-0.8255505550555056	0.8255505550555056	0.00029997000299970003	0.034895061218515835
CO_AutoCorrShape_posDrown.sumacf	-0.8253345334533452	0.8253345334533452	0.00029997000299970003	0.034895061218515835
FC_LocalSimple_lfit4.tauresrat	0.825082508250825	0.825082508250825	0.0004999500049995	0.034895061218515835
FC_LocalSimple_lfit3.tauresrat	0.8249504950495049	0.8249504950495049	0.0004999500049995	0.034895061218515835
SC_FluctAnal_2_range_50_logi.r1_linfitint	0.8245184518451845	0.8245184518451845	0.0007999200079992001	0.03668966436689664
FC_LocalSimple_mean1.tauresrat	0.824086408640864	0.824086408640864	0.00039996000399960006	0.034895061218515835
SC_FluctAnal_2_range_50_logi.r1_alpha	-0.8240504050405039	0.8240504050405039	0.0004999500049995	0.034895061218515835
SC_FluctAnal_2_endptdiff_50_logi.r1_alpha	-0.8237143714371435	0.8237143714371435	0.0005999400059994001	0.034895061218515835
MF_GP_hyperparameters_covSEiso_covNoise_1_200_resample.mabserr_std	0.8233423342334233	0.8233423342334233	0.00039996000399960006	0.034895061218515835
FC_LocalSimple_meantau.swm	-0.8232703270327032	0.8232703270327032	0.00039996000399960006	0.034895061218515835
WL_coeffs_db3_5.med_coeff	0.822106210621062	0.822106210621062	0.0004999500049995	0.034895061218515835
DN_Withinp_20	-0.822094209420942	0.822094209420942	0.00039996000399960006	0.034895061218515835
WL_coeffs_db3_5.mean_coeff	0.8216501650165017	0.8216501650165017	0.0005999400059994001	0.034895061218515835
WL_dwtcoeff_db3_5.noisestd_l5	0.8214341434143413	0.8214341434143413	0.0005999400059994001	0.034895061218515835
FC_LocalSimple_lfittau.swm	-0.8213741374137412	0.8213741374137412	0.00039996000399960006	0.034895061218515835
SC_FluctAnal_2_dfa_50_1_2_logi.stdssr	-0.821098109810981	0.821098109810981	0.000999900009999	0.03800724899885702
SY_SpreadRandomLocal_ac5_100.meantaul	-0.8209540954095408	0.8209540954095408	0.0006999300069993001	0.034895061218515835
SB_TransitionpAlphabet_20_ac.mineigfexp_rmse	-0.8204860486048604	0.8204860486048604	0.0006999300069993001	0.034895061218515835
SC_FluctAnal_2_dfa_50_1_2_logi.r1_alpha	-0.8202460246024601	0.8202460246024601	0.000999900009999	0.03800724899885702
FC_LocalSimple_median7.tauresrat	0.8195499549954994	0.8195499549954994	0.0005999400059994001	0.034895061218515835
SC_FluctAnal_2_rsrangefit_50_1_logi.r2_se1	-0.8192859285928591	0.8192859285928591	0.0010998900109989002	0.038218400382184006
CO_AutoCorrShape_posDrown.Nac	-0.8192019201920191	0.8192019201920191	0.0005999400059994001	0.034895061218515835
AC_13	-0.819033903390339	0.819033903390339	0.0008999100089991	0.037983931668182876
WL_dwtcoeff_sym2_5.noisestd_l5	0.8189738973897389	0.8189738973897389	0.00039996000399960006	0.034895061218515835
FC_LocalSimple_lfit5.tauresrat	0.8179657965796578	0.8179657965796578	0.0006999300069993001	0.034895061218515835
SC_FluctAnal_2_dfa_50_3_logi.r1_se2	0.8178337833783377	0.8178337833783377	0.0004999500049995	0.034895061218515835
WL_dwtcoeff_sym2_5.stdd_l5	0.817077707770777	0.817077707770777	0.0005999400059994001	0.034895061218515835
SP_Summaries_pgram_hamm.wmax_25	0.8167176717671765	0.8167176717671765	0.0006999300069993001	0.034895061218515835
SC_MMA_0__n5_5.qHurstTrend	-0.8165616561656166	0.8165616561656166	0.0007999200079992001	0.03668966436689664
WL_dwtcoeff_db3_5.stdd_l5	0.8162376237623762	0.8162376237623762	0.0005999400059994001	0.034895061218515835
SC_FluctAnal_2_dfa_50_0_logi.r1_alpha	-0.8161536153615361	0.8161536153615361	0.0010998900109989002	0.038218400382184006
SY_SpreadRandomLocal_ac5_100.stdtaul	-0.8152175217521751	0.8152175217521751	0.0006999300069993001	0.034895061218515835
IN_AutoMutualInfoStats_40_gaussian.ami16	-0.8149294929492948	0.8149294929492948	0.00039996000399960006	0.034895061218515835
FC_LocalSimple_median5.tauresrat	0.8143414341434142	0.8143414341434142	0.0004999500049995	0.034895061218515835
SY_SpreadRandomLocal_ac2_100.stdtaul	-0.8143174317431743	0.8143174317431743	0.0006999300069993001	0.034895061218515835
SP_Summaries_fft.wmax_25	0.8139573957395737	0.8139573957395737	0.000999900009999	0.03800724899885702
SP_Summaries_welch_rect.wmax_25	0.8139573957395737	0.8139573957395737	0.000999900009999	0.03800724899885702
PH_Walker_biasprop_05_01.w_tau	-0.8137053705370537	0.8137053705370537	0.0006999300069993001	0.034895061218515835
MF_GP_hyperparameters_covSEiso_covPeriodic_covNoise_1_200_resample.rmserr	0.8133693369336933	0.8133693369336933	0.0010998900109989002	0.038218400382184006
PH_Walker_prop_05.w_tau	-0.8131173117311731	0.8131173117311731	0.0006999300069993001	0.034895061218515835
SD_TSTL_surrogates_mi_100_2_tc3.stdsurr	0.8130693069306929	0.8130693069306929	0.00039996000399960006	0.034895061218515835
SC_FluctAnal_2_rsrange_50_logi.r2_linfitint	-0.8130573057305729	0.8130573057305729	0.0006999300069993001	0.034895061218515835
IN_AutoMutualInfoStats_40_gaussian.ami13	-0.8130093009300929	0.8130093009300929	0.000999900009999	0.03800724899885702
IN_AutoMutualInfoStats_40_kraskov1_4.ami14	-0.8129132913291327	0.8129132913291327	0.000999900009999	0.03800724899885702
SC_MMA_0__n5_5.meanHurstExponent	-0.8128292829282927	0.8128292829282927	0.0012998700129987	0.039396941363132404
MF_GP_hyperparameters_covSEiso_covNoise_1_200_resample.std_mu_data	-0.8127572757275727	0.8127572757275727	0.0011998800119988001	0.038939502276187477
CO_glscf_1_5_tau	0.8121932193219321	0.8121932193219321	0.0004999500049995	0.034895061218515835
PH_Walker_prop_09.w_tau	-0.812133213321332	0.812133213321332	0.0005999400059994001	0.034895061218515835
SC_FluctAnal_2_dfa_50_1_2_logi.r1_linfitint	0.8116171617161715	0.8116171617161715	0.000999900009999	0.03800724899885702
SP_Summaries_pgram_hamm.wmax_10	0.8112211221122111	0.8112211221122111	0.0006999300069993001	0.034895061218515835
SC_FluctAnal_2_range_50_logi.r1_se2	-0.8105730573057305	0.8105730573057305	0.0011998800119988001	0.038939502276187477
StatAvl250	-0.8104290429042904	0.8104290429042904	0.0012998700129987	0.039396941363132404
CO_trev_ac.denom	0.8102730273027302	0.8102730273027302	0.0005999400059994001	0.034895061218515835
FC_LocalSimple_mean4.tauresrat	0.81022502250225	0.81022502250225	0.0006999300069993001	0.034895061218515835
WL_cwt_db3_32.meanabsC	0.8099009900990098	0.8099009900990098	0.0007999200079992001	0.03668966436689664
SC_FluctAnal_2_iqr_50_logi.r1_alpha	-0.8097209720972097	0.8097209720972097	0.0014998500149985001	0.04160874235157129
CO_glscf_2_5_tau	0.8093129312931292	0.8093129312931292	0.00039996000399960006	0.034895061218515835
WL_cwt_sym2_32.meanabsC	0.8089288928892887	0.8089288928892887	0.0008999100089991	0.037983931668182876
CO_AutoCorrShape_drown.Nac	-0.8087368736873686	0.8087368736873686	0.0006999300069993001	0.034895061218515835
SC_FluctAnal_2_rsrangefit_50_1_logi.r2_linfitint	-0.8087128712871287	0.8087128712871287	0.0006999300069993001	0.034895061218515835
SC_FluctAnal_2_std_50_logi.r1_alpha	-0.8083768376837683	0.8083768376837683	0.0013998600139986002	0.040809478374196476
SB_TransitionMatrix_4ac.symdiff	-0.8083288328832882	0.8083288328832882	0.0004999500049995	0.034895061218515835
MF_GP_hyperparameters_covSEiso_covPeriodic_covNoise_1_200_resample.std_mu_data	-0.8083168316831681	0.8083168316831681	0.001999800019998	0.04711857581365151
PH_Walker_biasprop_01_05.w_tau	-0.808160816081608	0.808160816081608	0.0005999400059994001	0.034895061218515835
CO_AutoCorrShape_posDrown.pextrema	-0.8080288028802879	0.8080288028802879	0.0006999300069993001	0.034895061218515835
SC_FluctAnal_2_dfa_50_2_logi.r1_se2	0.8078847884788477	0.8078847884788477	0.0006999300069993001	0.034895061218515835
ST_LocalExtrema_l50.diffmaxabsmin	-0.8078607860786078	0.8078607860786078	0.0008999100089991	0.037983931668182876
PH_Walker_momentum_2.w_tau	-0.8077407740774076	0.8077407740774076	0.0008999100089991	0.037983931668182876
CO_AutoCorrShape_drown.sumabsacf	-0.8077407740774076	0.8077407740774076	0.0012998700129987	0.039396941363132404
CO_FirstCrossing_acf_0.firstCrossing	-0.8073927392739274	0.8073927392739274	0.0006999300069993001	0.034895061218515835
CO_FirstCrossing_acf_0.pointOfCrossing	-0.8073567356735672	0.8073567356735672	0.0006999300069993001	0.034895061218515835
CO_tc3_mi.abs	0.8072967296729673	0.8072967296729673	0.0007999200079992001	0.03668966436689664
SC_FluctAnal_2_dfa_50_1_logi.ratsplitminerr	0.8072487248724872	0.8072487248724872	0.001999800019998	0.04711857581365151
SB_TransitionpAlphabet_20_ac.trcovfexp_rmse	-0.807092709270927	0.807092709270927	0.00039996000399960006	0.034895061218515835
SY_SpreadRandomLocal_ac2_100.meankurt	-0.8068886888688868	0.8068886888688868	0.00029997000299970003	0.034895061218515835
SC_FluctAnal_2_rsrange_50_logi.r2_alpha	0.8066006600660064	0.8066006600660064	0.0006999300069993001	0.034895061218515835
PH_Walker_prop_11.w_tau	-0.8065646564656465	0.8065646564656465	0.0007999200079992001	0.03668966436689664
SC_FluctAnal_2_rsrange_50_logi.alpharat	-0.8064566456645663	0.8064566456645663	0.0005999400059994001	0.034895061218515835
DN_RemovePoints_absclose_08_remove.ac3rat	-0.8059885988598858	0.8059885988598858	0.0013998600139986002	0.040809478374196476
AC_30	-0.8057365736573655	0.8057365736573655	0.001999800019998	0.04711857581365151
StatAvl200	-0.8057125712571256	0.8057125712571256	0.0016998300169983002	0.044980117372878096
SY_SpreadRandomLocal_ac2_100.stdsampen1_015	0.8056765676567657	0.8056765676567657	0.0005999400059994001	0.034895061218515835
SC_FluctAnal_2_dfa_50_0_logi.se1	-0.8053645364536453	0.8053645364536453	0.0013998600139986002	0.040809478374196476
SC_FluctAnal_2_dfa_50_0_logi.se2	-0.8053645364536453	0.8053645364536453	0.0013998600139986002	0.040809478374196476
SC_FluctAnal_2_std_50_logi.se2	-0.8053165316531652	0.8053165316531652	0.0014998500149985001	0.04160874235157129
SC_FluctAnal_2_std_50_logi.se1	-0.8053165316531652	0.8053165316531652	0.0014998500149985001	0.04160874235157129
SC_FluctAnal_2_endptdiff_50_logi.r1_linfitint	0.8052325232523252	0.8052325232523252	0.0006999300069993001	0.034895061218515835
SB_TransitionMatrix_5ac.stdeigcov	-0.805100510051005	0.805100510051005	0.00039996000399960006	0.034895061218515835
IN_AutoMutualInfoStats_40_kraskov1_4.ami15	-0.8049324932493248	0.8049324932493248	0.0011998800119988001	0.038939502276187477
MF_GP_hyperparameters_covSEiso_covPeriodic_covNoise_1_200_resample.mabserr_std	0.8047164716471646	0.8047164716471646	0.0016998300169983002	0.044980117372878096
SC_FluctAnal_sign_2_dfa_50_2_logi.alpha	-0.8045604560456044	0.8045604560456044	0.0010998900109989002	0.038218400382184006
PH_Walker_runningvar_15_50.w_tau	-0.8044164416441643	0.8044164416441643	0.0007999200079992001	0.03668966436689664
SD_TSTL_surrogates_mi_100_1_tc3.stdsurr	0.804152415241524	0.804152415241524	0.0005999400059994001	0.034895061218515835
FC_LocalSimple_mean2.tauresrat	0.8039483948394839	0.8039483948394839	0.0008999100089991	0.037983931668182876
SB_TransitionMatrix_5ac.maxeigcov	-0.8034683468346834	0.8034683468346834	0.0004999500049995	0.034895061218515835
SY_SpreadRandomLocal_200_100.meantaul	-0.8027602760276027	0.8027602760276027	0.0010998900109989002	0.038218400382184006
NL_TSTL_dimensions_50_ac_fnnmar.co_minmmax	-0.8022562256225622	0.8022562256225622	0.0005999400059994001	0.034895061218515835
CO_AddNoise_ac_gaussian.meanch	-0.8018961896189618	0.8018961896189618	0.0005999400059994001	0.034895061218515835
SC_FluctAnal_2_dfa_50_2_logi.alpha	-0.8012481248124812	0.8012481248124812	0.0014998500149985001	0.04160874235157129
SB_TransitionpAlphabet_20_ac.maxdiagfexp_rmse	-0.8011641164116412	0.8011641164116412	0.0005999400059994001	0.034895061218515835
SC_FluctAnal_2_dfa_50_0_logi.r1_linfitint	0.8009120912091209	0.8009120912091209	0.0012998700129987	0.039396941363132404
SC_FluctAnal_2_range_50_logi.se1	-0.8008040804080406	0.8008040804080406	0.0011998800119988001	0.038939502276187477
SC_FluctAnal_2_range_50_logi.se2	-0.8008040804080406	0.8008040804080406	0.0011998800119988001	0.038939502276187477
SC_FluctAnal_2_range_50_logi.ssr	-0.8003960396039603	0.8003960396039603	0.0013998600139986002	0.040809478374196476
SB_TransitionpAlphabet_20_ac.maxdiagfexp_r2	0.8003120312031203	0.8003120312031203	0.0006999300069993001	0.034895061218515835
SC_FluctAnal_2_dfa_50_1_3_logi.stdssr	-0.8001680168016801	0.8001680168016801	0.0006999300069993001	0.034895061218515835
StatAvl150	-0.7996879687968796	0.7996879687968796	0.0022997700229977	0.050389865472051515
SC_FluctAnal_2_range_50_logi.r1_se1	-0.7996039603960396	0.7996039603960396	0.0014998500149985001	0.04160874235157129
SB_TransitionpAlphabet_20_ac.mineigfexp_r2	0.7994719471947194	0.7994719471947194	0.000999900009999	0.03800724899885702
SC_FluctAnal_2_iqr_50_logi.se1	-0.7993879387938793	0.7993879387938793	0.0010998900109989002	0.038218400382184006
SC_FluctAnal_2_iqr_50_logi.se2	-0.7993879387938793	0.7993879387938793	0.0010998900109989002	0.038218400382184006
StatAvl100	-0.7993639363936393	0.7993639363936393	0.0021997800219978004	0.04962126738145858
SY_SpreadRandomLocal_200_100.stdmean	-0.7991599159915991	0.7991599159915991	0.0012998700129987	0.039396941363132404
NL_TSTL_dimensions_50_ac_fnnmar.bc_minmmax	-0.7986678667866786	0.7986678667866786	0.0006999300069993001	0.034895061218515835
FC_LocalSimple_lfittau.taures	-0.798031803180318	0.798031803180318	0.0006999300069993001	0.034895061218515835
SC_FluctAnal_2_rsrange_50_logi.r2_resac1	0.7975517551755176	0.7975517551755176	0.0006999300069993001	0.034895061218515835
CO_AutoCorrShape_drown.pextrema	-0.7974797479747974	0.7974797479747974	0.000999900009999	0.03800724899885702
SC_FluctAnal_2_endptdiff_50_logi.stdssr	-0.7974557455745575	0.7974557455745575	0.00029997000299970003	0.034895061218515835
IN_AutoMutualInfoStats_40_kraskov1_4.ami16	-0.7973117311731173	0.7973117311731173	0.0010998900109989002	0.038218400382184006
CO_glscf_2_2_tau	0.7969156915691568	0.7969156915691568	0.0008999100089991	0.037983931668182876
CO_glscf_1_2_tau	0.7963396339633962	0.7963396339633962	0.0010998900109989002	0.038218400382184006
SB_TransitionpAlphabet_20_ac.maxeig_fexpr2	0.796075607560756	0.796075607560756	0.0005999400059994001	0.034895061218515835
CO_AddNoise_ac_std1_10.ac2	0.7954875487548754	0.7954875487548754	0.0006999300069993001	0.034895061218515835
SC_FluctAnal_2_std_50_logi.r1_linfitint	0.7953675367536753	0.7953675367536753	0.0012998700129987	0.039396941363132404
SY_SpreadRandomLocal_ac5_100.meankurt	-0.7949714971497149	0.7949714971497149	9.999000099990002e-05	0.034895061218515835
SC_FluctAnal_sign_2_dfa_50_2_logi.linfitint	0.7948154815481546	0.7948154815481546	0.0023997600239976003	0.05111563147090863
SC_FluctAnal_2_dfa_50_1_2_logi.r1_ssr	0.7943354335433542	0.7943354335433542	0.0006999300069993001	0.034895061218515835
PH_ForcePotential_dblwell_1_02_01.std	0.7941314131413141	0.7941314131413141	0.0008999100089991	0.037983931668182876
CO_AutoCorrShape_posDrown.fexpacf_r2	0.7940234023402339	0.7940234023402339	0.0008999100089991	0.037983931668182876
SC_FluctAnal_2_rsrangefit_50_1_logi.logtausplit	-0.7937833783378336	0.7937833783378336	0.0008999100089991	0.037983931668182876
SC_FluctAnal_2_rsrangefit_50_1_logi.prop_r1	-0.7937833783378336	0.7937833783378336	0.0008999100089991	0.037983931668182876
SC_FluctAnal_2_iqr_50_logi.r1_linfitint	0.7935193519351935	0.7935193519351935	0.0015998400159984002	0.0431643110198784
SY_DriftingMean100.meanabsmaxmin	-0.7934353435343533	0.7934353435343533	0.0015998400159984002	0.0431643110198784
DN_RemovePoints_absfar_08_remove.fzcacrat	0.7933753375337534	0.7933753375337534	0.0005999400059994001	0.034895061218515835
SB_TransitionpAlphabet_20_ac.maxeig_fexprmse	-0.793099309930993	0.793099309930993	0.0006999300069993001	0.034895061218515835
SC_FluctAnal_2_std_50_logi.ssr	-0.7930273027302729	0.7930273027302729	0.0018998100189981002	0.04602356665741877
PD_PeriodicityWang.th1	0.7923912391239123	0.7923912391239123	0.0018998100189981002	0.04602356665741877
DN_pleft_005	0.791947194719472	0.791947194719472	0.00029997000299970003	0.034895061218515835
SC_FluctAnal_2_rsrangefit_50_1_logi.r2_alpha	0.7915271527152714	0.7915271527152714	0.000999900009999	0.03800724899885702
WL_DetailCoeffs_db3_max.std_mean	0.7914311431143113	0.7914311431143113	0.0012998700129987	0.039396941363132404
SC_FluctAnal_2_dfa_50_0_logi.ssr	-0.7913111311131112	0.7913111311131112	0.0020997900209979003	0.04799520047995201
SY_DriftingMean100.max	-0.791155115511551	0.791155115511551	0.0010998900109989002	0.038218400382184006
AC_31	-0.7910231023102309	0.7910231023102309	0.0040995900409959	0.06715518924298047
SC_FluctAnal_2_dfa_50_1_2_logi.r1_se1	0.7910111011101109	0.7910111011101109	0.0005999400059994001	0.034895061218515835
FC_LocalSimple_median3.tauresrat	0.7905910591059104	0.7905910591059104	0.001999800019998	0.04711857581365151
SP_Summaries_fft.wmax_10	0.7905070507050704	0.7905070507050704	0.0018998100189981002	0.04602356665741877
SP_Summaries_welch_rect.wmax_10	0.7905070507050704	0.7905070507050704	0.0018998100189981002	0.04602356665741877
FC_LocalSimple_mean3.tauresrat	0.7903390339033901	0.7903390339033901	0.0018998100189981002	0.04602356665741877
IN_AutoMutualInfoStats_40_kraskov1_4.ami13	-0.79017101710171	0.79017101710171	0.0036996300369963003	0.06363363663633637
SY_SpreadRandomLocal_100_100.stdmean	-0.7897389738973896	0.7897389738973896	0.0018998100189981002	0.04602356665741877
FC_LocalSimple_meantau.taures	-0.7895709570957096	0.7895709570957096	0.0018998100189981002	0.04602356665741877
SY_SpreadRandomLocal_ac5_100.stdmean	0.7893909390939092	0.7893909390939092	0.0010998900109989002	0.038218400382184006
SC_FluctAnal_sign_2_dfa_50_2_logi.r1_se1	0.7893909390939092	0.7893909390939092	0.0012998700129987	0.039396941363132404
StatAvl500	-0.789102910291029	0.789102910291029	0.0010998900109989002	0.038218400382184006
MF_GP_hyperparameters_covSEiso_covNoise_1_200_resample.mlikelihood	-0.7890309030903089	0.7890309030903089	0.0037996200379962005	0.06470640064706401
MF_GP_hyperparameters_covSEiso_covPeriodic_covNoise_1_200_resample.mlikelihood	-0.7890309030903089	0.7890309030903089	0.0035996400359964	0.06269752771558287
FC_Surprise_dist_20_2_q_500.uq	0.7887788778877887	0.7887788778877887	0.00039996000399960006	0.034895061218515835
AC_12	-0.7873627362736273	0.7873627362736273	0.0033996600339966003	0.060438400604384004
SC_FluctAnal_sign_2_dfa_50_2_logi.r1_se2	0.7868946894689469	0.7868946894689469	0.0015998400159984002	0.0431643110198784
StatAvl50	-0.7868946894689469	0.7868946894689469	0.0020997900209979003	0.04799520047995201
SC_FluctAnal_2_rsrangefit_50_1_logi.alpharat	-0.7864866486648665	0.7864866486648665	0.0008999100089991	0.037983931668182876
FC_LocalSimple_meantau.gofr2	-0.7862106210621062	0.7862106210621062	0.0010998900109989002	0.038218400382184006
MD_hrv_classic.vlf	-0.7855745574557454	0.7855745574557454	0.0026997300269973002	0.053994600539946
SC_FluctAnal_2_range_50_logi.ratsplitminerr	0.7855025502550254	0.7855025502550254	0.0018998100189981002	0.04602356665741877
SY_SpreadRandomLocal_ac5_100.meanstd	-0.7853465346534653	0.7853465346534653	0.0018998100189981002	0.04602356665741877
SY_SpreadRandomLocal_ac2_100.stdskew	0.7845304530453044	0.7845304530453044	0.0014998500149985001	0.04160874235157129
SY_SpreadRandomLocal_50_100.stdmean	-0.7837023702370236	0.7837023702370236	0.000999900009999	0.03800724899885702
SY_DriftingMean50.max	-0.7836423642364235	0.7836423642364235	0.0007999200079992001	0.03668966436689664
IN_AutoMutualInfoStats_40_gaussian.ami12	-0.7836423642364235	0.7836423642364235	0.0036996300369963003	0.06363363663633637
SC_FluctAnal_2_rsrangefit_50_1_logi.alpha	-0.7829702970297028	0.7829702970297028	0.0036996300369963003	0.06363363663633637
SC_FluctAnal_2_rsrange_50_logi.logtausplit	-0.7828862886288628	0.7828862886288628	0.0011998800119988001	0.038939502276187477
SC_FluctAnal_2_dfa_50_2_logi.linfitint	0.7828022802280227	0.7828022802280227	0.004199580041995801	0.06798378985630849
SC_FluctAnal_2_rsrange_50_logi.alpha	-0.7827422742274226	0.7827422742274226	0.004399560043995601	0.06942425023552691
CO_AutoCorrShape_posDrown.nminima	-0.7827422742274226	0.7827422742274226	0.001999800019998	0.04711857581365151
SY_DriftingMean50.meanabsmaxmin	-0.7825502550255024	0.7825502550255024	0.0018998100189981002	0.04602356665741877
SC_FluctAnal_2_rsrange_50_logi.prop_r1	-0.7825502550255024	0.7825502550255024	0.0011998800119988001	0.038939502276187477
NL_embed_PCA_mi_10.fb02	-0.7823545428329091	0.7823545428329091	0.0012998700129987	0.039396941363132404
SB_TransitionpAlphabet_20_ac.stdeigfexp_r2	0.7817341734173417	0.7817341734173417	0.0022997700229977	0.050389865472051515
SC_FluctAnal_2_dfa_50_3_logi.r1_se1	0.7813021302130213	0.7813021302130213	0.0033996600339966003	0.060438400604384004
WL_DetailCoeffs_db3_max.corrcoef_max_medians	0.7811101110111011	0.7811101110111011	0.0020997900209979003	0.04799520047995201
PP_Compare_diff1.olbt_s5	0.781098109810981	0.781098109810981	0.0027997200279972004	0.05519218851753794
MF_GP_hyperparameters_covSEiso_covNoise_1_200_resample.logh2	-0.7810741074107409	0.7810741074107409	0.0011998800119988001	0.038939502276187477
EN_mse_1-10_2_015_rescale_tau.meanch	0.781050105010501	0.781050105010501	0.0008999100089991	0.037983931668182876
DN_OutlierInclude_abs_001.nfla	0.7809300930093008	0.7809300930093008	0.0020997900209979003	0.04799520047995201
SB_TransitionMatrix_5ac.maximeig	-0.7809180918091808	0.7809180918091808	9.999000099990002e-05	0.034895061218515835
PP_Compare_diff2.kscn_olapint	-0.7806900690069005	0.7806900690069005	0.0040995900409959	0.06715518924298047
WL_dwtcoeff_db3_5.mind_l5	-0.7797179717971797	0.7797179717971797	0.0022997700229977	0.050389865472051515
WL_dwtcoeff_sym2_5.mind_l5	-0.7796579657965795	0.7796579657965795	0.0015998400159984002	0.0431643110198784
WL_DetailCoeffs_db3_max.std_median	0.7796219621962195	0.7796219621962195	0.0017998200179982	0.0458620804586208
PP_Compare_diff2.olbt_s5	0.7795619561956195	0.7795619561956195	0.0036996300369963003	0.06363363663633637
PP_Compare_diff1.kscn_olapint	-0.7795379537953794	0.7795379537953794	0.0034996500349965005	0.061579519797380876
SC_FluctAnal_2_rsrangefit_50_1_logi.r2_se2	-0.7791659165916591	0.7791659165916591	0.0021997800219978004	0.04962126738145858
SC_MMA_0__n5_5.qHurstStd	0.7791539153915391	0.7791539153915391	0.0011998800119988001	0.038939502276187477
CP_ML_StepDetect_l1pwc_10.rmsoffpstep	-0.7787818781878187	0.7787818781878187	0.0051994800519948	0.07390996437546328
CO_AddNoise_ac_std1_10.ac1	0.7784578457845783	0.7784578457845783	0.0012998700129987	0.039396941363132404
SC_FluctAnal_2_dfa_50_3_logi.alpha	-0.7780498049804979	0.7780498049804979	0.0036996300369963003	0.06363363663633637
SC_FluctAnal_2_dfa_50_1_2_logi.r1_se2	0.7778097809780976	0.7778097809780976	0.0006999300069993001	0.034895061218515835
SC_FluctAnal_2_dfa_50_1_logi.linfitint	0.7776657665766575	0.7776657665766575	0.0029997000299970002	0.057327600573276
SC_FluctAnal_2_dfa_50_1_logi.alpha	-0.7775097509750973	0.7775097509750973	0.0028997100289971	0.0566761505667615
CO_AutoCorrShape_drown.nminima	-0.7774497449744974	0.7774497449744974	0.0022997700229977	0.050389865472051515
CO_glscf_1_1_tau	0.7766096609660965	0.7766096609660965	0.0020997900209979003	0.04799520047995201
ST_LocalExtrema_l100.diffmaxabsmin	-0.776225622562256	0.776225622562256	0.0027997200279972004	0.05519218851753794
TSTL_localdensity_5_40_ac_2.iqrden	0.7760576057605759	0.7760576057605759	0.001999800019998	0.04711857581365151
SY_SpreadRandomLocal_50_100.stdstd	0.775181518151815	0.775181518151815	0.0020997900209979003	0.04799520047995201
SY_SpreadRandomLocal_ac5_100.stdsampen1_015	0.7746774677467746	0.7746774677467746	0.0014998500149985001	0.04160874235157129
SC_FluctAnal_2_rsrange_50_logi.linfitint	0.7745814581458145	0.7745814581458145	0.006099390060993901	0.08069962234545777
PP_ModelFit_ar_2.rmserrrat_p1_40	-0.7745574557455746	0.7745574557455746	0.0017998200179982	0.0458620804586208
SB_TransitionpAlphabet_20_ac.maxdiagfexp_a	0.7745094509450945	0.7745094509450945	0.0014998500149985001	0.04160874235157129
SB_TransitionpAlphabet_20_ac.maxeig_fexpa	0.774029402940294	0.774029402940294	0.0014998500149985001	0.04160874235157129
SY_SpreadRandomLocal_50_100.stdtaul	-0.7739573957395739	0.7739573957395739	0.0071992800719928	0.08735634373070629
PP_ModelFit_ar_2.rmserrrat_p2_40	-0.7738253825382537	0.7738253825382537	0.0024997500249975004	0.05227440781757691
SP_Summaries_pgram_hamm.fpoly2_rmse	0.7735253525352535	0.7735253525352535	0.0031996800319968005	0.05965799084048235
MD_hrv_classic.lf	0.7733813381338133	0.7733813381338133	0.0007999200079992001	0.03668966436689664
SP_Summaries_welch_rect.fpoly2_rmse	0.773201320132013	0.773201320132013	0.0026997300269973002	0.053994600539946
SP_Summaries_fft.fpoly2_rmse	0.773201320132013	0.773201320132013	0.0026997300269973002	0.053994600539946
PH_ForcePotential_sine_10_004_10.ac1	-0.773117311731173	0.773117311731173	0.0020997900209979003	0.04799520047995201
SP_Summaries_pgram_hamm.fpoly2_sse	0.7730213021302129	0.7730213021302129	0.0030996900309969004	0.05795072666646379
SY_SpreadRandomLocal_ac2_100.stdkurt	0.7728652865286527	0.7728652865286527	0.0032996700329967	0.059899023290283106
SC_FluctAnal_2_dfa_50_0_logi.resac1	-0.7726132613261324	0.7726132613261324	0.0021997800219978004	0.04962126738145858
SP_Summaries_fft.fpoly2_sse	0.7725172517251724	0.7725172517251724	0.0029997000299970002	0.057327600573276
SP_Summaries_welch_rect.fpoly2_sse	0.7725172517251724	0.7725172517251724	0.0029997000299970002	0.057327600573276
SC_FluctAnal_2_dfa_50_1_2_logi.r1_resac1	0.7724212421242123	0.7724212421242123	0.0010998900109989002	0.038218400382184006
SY_SpreadRandomLocal_200_100.stdtaul	-0.7722412241224121	0.7722412241224121	0.0022997700229977	0.050389865472051515
SC_FluctAnal_2_rsrangefit_50_1_logi.linfitint	0.7717851785178518	0.7717851785178518	0.0059994000599940004	0.07999200079992001
CP_ML_StepDetect_l1pwc_02.rmsoffpstep	-0.7716771677167716	0.7716771677167716	0.0035996400359964	0.06269752771558287
SB_TransitionpAlphabet_20_ac.maxeig_fexpb	-0.7714251425142513	0.7714251425142513	0.0013998600139986002	0.040809478374196476
SC_FluctAnal_2_iqr_50_logi.ratsplitminerr	0.7713411341134113	0.7713411341134113	0.0014998500149985001	0.04160874235157129
CP_ML_StepDetect_l1pwc_005.rmsoffpstep	-0.7713411341134113	0.7713411341134113	0.0057994200579942	0.07900992079009919
NL_TSTL_PoincareSection_max_ac.maxds	0.771053105310531	0.771053105310531	0.0033996600339966003	0.060438400604384004
SC_FluctAnal_2_iqr_50_logi.ssr	-0.7708610861086107	0.7708610861086107	0.0025997400259974	0.05307481121324069
DN_Withinp_25	-0.7705370537053704	0.7705370537053704	0.0051994800519948	0.07390996437546328
CO_AddNoise_ac_even_10.fitexpb	-0.7703090309030902	0.7703090309030902	0.0011998800119988001	0.038939502276187477
CO_FirstMax_ac	0.7702250225022502	0.7702250225022502	0.0030996900309969004	0.05795072666646379
PP_Compare_diff1.olbt_s2	0.7696129612961297	0.7696129612961297	0.0051994800519948	0.07390996437546328
CO_AddNoise_ac_std1_10.pcrossmean	-0.7686648664866486	0.7686648664866486	0.000999900009999	0.03800724899885702
SC_FluctAnal_2_rsrange_50_logi.r2_ssr	0.7684728472847285	0.7684728472847285	0.0011998800119988001	0.038939502276187477
CO_tc3_ac.denom	0.7684368436843683	0.7684368436843683	0.0007999200079992001	0.03668966436689664
PP_Compare_diff2.olbt_s2	0.7683048304830483	0.7683048304830483	0.0059994000599940004	0.07999200079992001
CO_AddNoise_ac_gaussian.fitlinb	0.7682088208820881	0.7682088208820881	0.0006999300069993001	0.034895061218515835
CO_AddNoise_ac_even_10.fitlina	-0.7674527452745274	0.7674527452745274	0.0012998700129987	0.039396941363132404
CO_AddNoise_ac_even_10.fitlinb	0.7668526852685268	0.7668526852685268	0.001999800019998	0.04711857581365151
PH_ForcePotential_sine_10_004_10.ac10	-0.7668406840684068	0.7668406840684068	0.0029997000299970002	0.057327600573276
SY_SpreadRandomLocal_100_100.stdtaul	-0.7665886588658866	0.7665886588658866	0.007999200079992	0.09327880771244909
PD_PeriodicityWang.th5	0.7662766276627662	0.7662766276627662	0.0025997400259974	0.05307481121324069
AC_32	-0.7658565856585658	0.7658565856585658	0.008799120087991202	0.09859600359182323
CO_AddNoise_ac_even_10.fitexpa	0.7652205220522051	0.7652205220522051	0.0017998200179982	0.0458620804586208
SC_FluctAnal_2_dfa_50_2_logi.r1_se1	0.765052505250525	0.765052505250525	0.004399560043995601	0.06942425023552691
CO_AddNoise_ac_even_10.meanch	-0.765040504050405	0.765040504050405	0.0014998500149985001	0.04160874235157129
PH_Walker_momentum_5.w_tau	-0.7645244524452445	0.7645244524452445	0.007399260073992601	0.08853375532012016
DN_RemovePoints_absfar_08_saturate.ac2diff	0.7643564356435643	0.7643564356435643	0.005599440055994401	0.07751337542302109
SC_FluctAnal_2_range_50_logi.r1_ssr	0.763984398439844	0.763984398439844	0.000999900009999	0.03800724899885702
CP_l1pwc_sweep_lambda_0_005_095.bestrmserrpseg	-0.7633603360336032	0.7633603360336032	0.0037996200379962005	0.06470640064706401
IN_AutoMutualInfoStats_40_kraskov1_4.ami18	-0.7633483348334832	0.7633483348334832	0.005099490050994901	0.07324528507483281
CO_AddNoise_ac_gaussian.pdec	0.7627242724272426	0.7627242724272426	0.0005999400059994001	0.034895061218515835
DN_SimpleFit_gauss1_ks.rmse	0.7626282628262826	0.7626282628262826	0.0028997100289971	0.0566761505667615
SC_FluctAnal_sign_2_dfa_50_2_logi.stdssr	-0.7626162616261626	0.7626162616261626	0.006099390060993901	0.08069962234545777
PH_ForcePotential_sine_3_05_1.ac1	-0.762052205220522	0.762052205220522	0.0027997200279972004	0.05519218851753794
IN_AutoMutualInfoStats_40_kraskov1_4.ami12	-0.762004200420042	0.762004200420042	0.0082991700829917	0.09516381695163816
SY_SlidingWindow_m_s5_2	-0.7619081908190819	0.7619081908190819	0.0025997400259974	0.05307481121324069
PH_ForcePotential_dblwell_1_05_02.ac10	-0.7618241824182418	0.7618241824182418	0.009599040095990401	0.10318968103189681
WL_cwt_db3_32.gam2	0.7616801680168015	0.7616801680168015	0.0032996700329967	0.059899023290283106
SP_Summaries_pgram_hamm.linfitloglog_lf_sea1	0.7616561656165616	0.7616561656165616	0.0065993400659934	0.0840804808408048
SP_Summaries_pgram_hamm.linfitloglog_lf_sigma	0.7616561656165616	0.7616561656165616	0.0065993400659934	0.0840804808408048
SC_MMA_0__n5_5.stdStdHurstScale	0.7615961596159615	0.7615961596159615	0.0033996600339966003	0.060438400604384004
DN_RemovePoints_absfar_08_saturate.ac3diff	0.7612601260126012	0.7612601260126012	0.0045995400459954	0.07047847553774689
SC_fastdfa	-0.761212121212121	0.761212121212121	0.0071992800719928	0.08735634373070629
CO_AutoCorrShape_posDrown.meanacf	0.761080108010801	0.761080108010801	0.0030996900309969004	0.05795072666646379
PP_Compare_diff1.kscn_adiff	-0.760960096009601	0.760960096009601	0.0086991300869913	0.09779414215441201
SB_TransitionMatrix_5ac.stddiag	-0.7608400840084008	0.7608400840084008	0.0005999400059994001	0.034895061218515835
WL_coeffs_db3_5.max_coeff	0.7607200720072007	0.7607200720072007	0.004399560043995601	0.06942425023552691
PP_Compare_diff1.gauss1_kd_r2	0.7605400540054005	0.7605400540054005	0.0040995900409959	0.06715518924298047
WL_cwt_db3_32.gam1	-0.75995199519952	0.75995199519952	0.0032996700329967	0.059899023290283106
CO_AddNoise_ac_even_10.fitexpr2	0.7598439843984398	0.7598439843984398	0.0018998100189981002	0.04602356665741877
PP_ModelFit_ar_2.rmserrrat_p2_20	-0.7588238823882388	0.7588238823882388	0.0025997400259974	0.05307481121324069
PH_ForcePotential_sine_3_05_1.ac10	-0.7585958595859584	0.7585958595859584	0.0033996600339966003	0.060438400604384004
SC_FluctAnal_2_dfa_50_3_logi.prop_r1	-0.758055805580558	0.758055805580558	0.006899310068993101	0.08537275768825996
SP_Summaries_pgram_hamm.ncross_f02	0.7580318031803179	0.7580318031803179	0.0008999100089991	0.037983931668182876
SC_FluctAnal_2_dfa_50_3_logi.logtausplit	-0.7580198019801979	0.7580198019801979	0.006899310068993101	0.08537275768825996
FC_Surprise_dist_100_5_q_500.min	0.7579957995799579	0.7579957995799579	0.0033996600339966003	0.060438400604384004
SB_TransitionMatrix_2ac.symdiff	-0.7575517551755174	0.7575517551755174	0.0006999300069993001	0.034895061218515835
FC_Surprise_dist_20_2_q_500.mean	0.7573357335733573	0.7573357335733573	0.0025997400259974	0.05307481121324069
SC_FluctAnal_2_dfa_50_2_logi.meanssr	0.7569396939693969	0.7569396939693969	0.003999600039996	0.0663066223498132
SY_SlidingWindow_mom4_sampen5_10	0.7567716771677166	0.7567716771677166	0.0017998200179982	0.0458620804586208
SY_SpreadRandomLocal_ac2_100.stdmean	0.7567236723672367	0.7567236723672367	0.0017998200179982	0.0458620804586208
StatAvl1000	-0.7565796579657965	0.7565796579657965	0.004999500049995001	0.0727200007272
CO_Embed2_Shapes_tau_circle_1.iqronrange	0.7563876387638764	0.7563876387638764	0.0058994100589941	0.07989752205881774
CO_AddNoise_ac_quantiles_10.ami_at_5	0.7563396339633962	0.7563396339633962	0.0046995300469953	0.0710610257655553
SC_FluctAnal_2_dfa_50_1_3_logi.alpha	-0.7560636063606361	0.7560636063606361	0.0040995900409959	0.06715518924298047
SC_FluctAnal_2_std_50_logi.resac1	-0.756051605160516	0.756051605160516	0.0032996700329967	0.059899023290283106
WL_cwt_sym2_32.gam1	-0.7553195319531951	0.7553195319531951	0.004399560043995601	0.06942425023552691
SB_TransitionMatrix_5ac.mineig	0.7552115211521152	0.7552115211521152	0.0007999200079992001	0.03668966436689664
WL_cwt_sym2_32.gam2	0.7551155115511551	0.7551155115511551	0.004199580041995801	0.06798378985630849
PP_Compare_resample_1_2.kscn_olapint	0.7547194719471946	0.7547194719471946	0.006299370062993701	0.0817729547799937
SP_Summaries_welch_rect.ncross_f02	0.7546474647464746	0.7546474647464746	0.0011998800119988001	0.038939502276187477
SP_Summaries_fft.ncross_f02	0.7546474647464746	0.7546474647464746	0.0011998800119988001	0.038939502276187477
SC_FluctAnal_2_iqr_50_logi.stdssr	-0.7546474647464746	0.7546474647464746	0.0029997000299970002	0.057327600573276
SY_DriftingMean100.min	0.7544674467446743	0.7544674467446743	0.0022997700229977	0.050389865472051515
SC_FluctAnal_2_rsrangefit_50_1_logi.r2_resac1	0.754191419141914	0.754191419141914	0.0007999200079992001	0.03668966436689664
SY_SpreadRandomLocal_100_100.stdstd	0.754131413141314	0.754131413141314	0.005499450054994501	0.07705950382558485
SC_FluctAnal_2_dfa_50_3_logi.meanssr	0.754131413141314	0.754131413141314	0.0045995400459954	0.07047847553774689
CO_AddNoise_ac_gaussian.fitexpr2	0.7540594059405941	0.7540594059405941	0.0011998800119988001	0.038939502276187477
SC_FluctAnal_2_endptdiff_50_logi.r1_resac1	-0.7540234023402339	0.7540234023402339	0.008599140085991401	0.09714627880397511
PP_ModelFit_ar_2.rmserrrat_p1_10	-0.7536393639363936	0.7536393639363936	0.0032996700329967	0.059899023290283106
PP_Compare_rav2.olbt_s5	-0.7533273327332731	0.7533273327332731	0.0040995900409959	0.06715518924298047
SC_FluctAnal_2_range_50_logi.alpha	-0.7531833183318332	0.7531833183318332	0.0053994600539946005	0.07627984634801406
SY_KPSStest_0_10.minstat	-0.7530033003300329	0.7530033003300329	0.0030996900309969004	0.05795072666646379
WL_dwtcoeff_db3_5.maxd_l5	0.7529672967296729	0.7529672967296729	0.004399560043995601	0.06942425023552691
NW_VisibilityGraph_norm.olu90	-0.7529672967296729	0.7529672967296729	0.0017998200179982	0.0458620804586208
CP_ML_StepDetect_l1pwc_02.rmsoff	-0.7529432943294329	0.7529432943294329	0.004999500049995001	0.0727200007272
MF_StateSpace_n4sid_3_05_1.A_9	-0.7527032703270325	0.7527032703270325	0.009799020097990201	0.1043610809197718
WL_dwtcoeff_sym2_5.maxd_l5	0.7525352535253524	0.7525352535253524	0.0028997100289971	0.0566761505667615
SY_KPSStest_1.stat	-0.7524512451245123	0.7524512451245123	0.005699430056994301	0.07842415758424158
SY_SlidingWindow_mom4_sampen10_10	0.7519351935193519	0.7519351935193519	0.0035996400359964	0.06269752771558287
FC_Surprise_dist_100_4_q_500.min	0.7517791779177917	0.7517791779177917	0.0034996500349965005	0.061579519797380876
PP_Compare_medianf3.olbt_s5	-0.7516831683168316	0.7516831683168316	0.004999500049995001	0.0727200007272
CO_glscf_1_10_tau	0.7516351635163516	0.7516351635163516	0.00039996000399960006	0.034895061218515835
SY_KPSStest_2.stat	-0.7514191419141912	0.7514191419141912	0.005599440055994401	0.07751337542302109
SP_Summaries_welch_rect.linfitloglog_lf_sigma	0.7509390939093908	0.7509390939093908	0.010198980101989802	0.1066397919478569
SP_Summaries_welch_rect.linfitloglog_lf_sea1	0.7509390939093908	0.7509390939093908	0.010198980101989802	0.1066397919478569
SP_Summaries_fft.linfitloglog_lf_sea1	0.7509390939093908	0.7509390939093908	0.010198980101989802	0.1066397919478569
SP_Summaries_fft.linfitloglog_lf_sigma	0.7509390939093908	0.7509390939093908	0.010198980101989802	0.1066397919478569
MF_ExpSmoothing_05_best.acmnd0	0.7506990699069906	0.7506990699069906	0.0064993500649935	0.08326914049749587
CP_ML_StepDetect_l1pwc_02.E	0.7506750675067506	0.7506750675067506	0.0029997000299970002	0.057327600573276
SY_SpreadRandomLocal_ac5_100.stdstd	0.7506270627062706	0.7506270627062706	0.007699230076992301	0.09070325844127917
MF_arfit_1_8_sbc.hasInfper	-0.7506161563703995	0.7506161563703995	0.014498550144985502	0.1335341700100405
PP_Compare_diff2.statav10	0.7496669666966695	0.7496669666966695	0.0016998300169983002	0.044980117372878096
PP_Compare_resample_1_2.olbt_s5	-0.7495829582958295	0.7495829582958295	0.005499450054994501	0.07705950382558485
SC_FluctAnal_2_dfa_50_0_logi.stdssr	-0.7495109510951095	0.7495109510951095	0.0037996200379962005	0.06470640064706401
SC_FluctAnal_2_dfa_50_1_logi.r2_se1	-0.7494389438943893	0.7494389438943893	0.0037996200379962005	0.06470640064706401
SY_SlidingWindow_m_s5_10	-0.7491029102910289	0.7491029102910289	0.0084991500849915	0.09665149187560582
MF_CompareAR_1_10_all.where01max	0.7489708970897089	0.7489708970897089	0.003999600039996	0.0663066223498132
PP_Compare_diff2.swms5_2	0.7488028802880287	0.7488028802880287	0.0004999500049995	0.034895061218515835
PP_ModelFit_ar_2.rmserrrat_p2_10	-0.7486588658865885	0.7486588658865885	0.0022997700229977	0.050389865472051515
SC_FluctAnal_2_std_50_logi.stdssr	-0.7484788478847884	0.7484788478847884	0.0038996100389961006	0.06559735224521558
SY_KPSStest_1.pValue	0.7483708370837083	0.7483708370837083	0.005099490050994901	0.07324528507483281
SY_DriftingMean50.min	0.7477587758775877	0.7477587758775877	0.0030996900309969004	0.05795072666646379
IN_AutoMutualInfoStats_40_gaussian.ami17	-0.7477467746774678	0.7477467746774678	0.0103989601039896	0.10710306214887493
SB_TransitionMatrix_4ac.stddiag	-0.7477107710771075	0.7477107710771075	0.0010998900109989002	0.038218400382184006
PP_Compare_diff2.swss10_1	-0.7475667566756675	0.7475667566756675	0.005599440055994401	0.07751337542302109
SB_TransitionMatrix_5ac.maxeig	-0.7471707170717071	0.7471707170717071	0.0005999400059994001	0.034895061218515835
SC_FluctAnal_2_dfa_50_1_2_logi.alpha	-0.7471587158715871	0.7471587158715871	0.0046995300469953	0.0710610257655553
MF_arfit_1_8_sbc.minA	-0.7471467146714671	0.7471467146714671	0.006199380061993801	0.0810869483393866
SB_TransitionpAlphabet_20_ac.maxdiagfexp_b	-0.7459105910591058	0.7459105910591058	0.0030996900309969004	0.05795072666646379
PH_ForcePotential_sine_3_05_1.std	-0.7459105910591058	0.7459105910591058	0.0066993300669933005	0.08457135937782369
PP_Compare_resample_1_2.olbt_s2	-0.7458505850585059	0.7458505850585059	0.006199380061993801	0.0810869483393866
SC_FluctAnal_2_rsrangefit_50_1_logi.r2_ssr	0.7456465646564656	0.7456465646564656	0.0016998300169983002	0.044980117372878096
NL_embed_PCA_mi_10.perc_1	-0.7456465646564656	0.7456465646564656	0.007999200079992	0.09327880771244909
MF_CompareAR_1_10_05.where01max	0.7456345634563455	0.7456345634563455	0.006899310068993101	0.08537275768825996
SC_FluctAnal_sign_2_dfa_50_2_logi.se2	0.7456345634563455	0.7456345634563455	0.0047995200479952005	0.07147337214330515
SC_FluctAnal_sign_2_dfa_50_2_logi.se1	0.7456345634563455	0.7456345634563455	0.0047995200479952005	0.07147337214330515
WL_cwt_db3_32.maxabsC	0.7454065406540654	0.7454065406540654	0.007899210078992101	0.09258358661578477
CO_AddNoise_ac_even_10.linfit_mse	0.7448304830483048	0.7448304830483048	0.0059994000599940004	0.07999200079992001
SC_FluctAnal_2_dfa_50_0_logi.ratsplitminerr	0.7448064806480647	0.7448064806480647	0.0020997900209979003	0.04799520047995201
SY_Trend.stdYC	-0.7447224722472247	0.7447224722472247	0.006999300069993001	0.08629961376622194
SC_FluctAnal_2_dfa_50_0_logi.alpha	-0.7446504650465046	0.7446504650465046	0.0052994700529947	0.07517598755588359
PP_Compare_medianf3.kscn_olapint	0.7441224122412241	0.7441224122412241	0.006199380061993801	0.0810869483393866
SC_FluctAnal_2_std_50_logi.alpha	-0.7437623762376236	0.7437623762376236	0.005699430056994301	0.07842415758424158
SC_FluctAnal_2_range_50_logi.resac1	-0.7432463246324632	0.7432463246324632	0.0012998700129987	0.039396941363132404
PP_Compare_rav2.kscn_olapint	0.7432223222322231	0.7432223222322231	0.007799220077992201	0.09172416091724162
SY_KPSStest_2.pValue	0.743078307830783	0.743078307830783	0.006799320067993201	0.08505331285053312
PP_Compare_rav2.olbt_s2	-0.7430543054305428	0.7430543054305428	0.006299370062993701	0.0817729547799937
DN_OutlierInclude_abs_001.mfexpb	-0.7429582958295827	0.7429582958295827	0.0098990100989901	0.10493865867650523
DN_SimpleFit_gauss1_ks.r2	-0.7429582958295827	0.7429582958295827	0.0072992700729927005	0.08810347035471891
SY_KPSStest_0.stat	-0.7428142814281428	0.7428142814281428	0.0066993300669933005	0.08457135937782369
PH_ForcePotential_sine_10_004_10.std	-0.7428142814281428	0.7428142814281428	0.007499250074992501	0.08911025995846011
SY_KPSStest_0_10.maxstat	-0.7428142814281428	0.7428142814281428	0.0066993300669933005	0.08457135937782369
PH_ForcePotential_dblwell_1_05_02.pcross	0.7427662766276626	0.7427662766276626	0.016698330166983303	0.14728783531903222
MF_GP_hyperparameters_covSEiso_covNoise_1_200_resample.rmserr	0.7427422742274227	0.7427422742274227	0.0005999400059994001	0.034895061218515835
SY_SpreadRandomLocal_ac2_100.meanstd	-0.7424302430243023	0.7424302430243023	0.007699230076992301	0.09070325844127917
SC_FluctAnal_sign_2_dfa_50_2_logi.r1_ssr	0.7420822082208219	0.7420822082208219	0.0023997600239976003	0.05111563147090863
SY_SlidingWindow_m_ent5_10	-0.7419621962196219	0.7419621962196219	0.008099190080991902	0.09349400630406758
SY_SpreadRandomLocal_ac5_100.stdskew	0.7417821782178217	0.7417821782178217	0.0098990100989901	0.10493865867650523
SB_TransitionMatrix_2ac.stddiag	-0.7411941194119411	0.7411941194119411	0.0006999300069993001	0.034895061218515835
SC_FluctAnal_2_range_50_logi.stdssr	-0.7410981098109811	0.7410981098109811	0.0032996700329967	0.059899023290283106
PP_ModelFit_ar_2.rmserrrat_p1_20	-0.7410141014101409	0.7410141014101409	0.0024997500249975004	0.05227440781757691
CO_AddNoise_ac_std1_10.fitexpr2	0.7408220822082208	0.7408220822082208	0.004299570042995701	0.06911458386871594
PP_Compare_medianf3.olbt_s2	-0.7407020702070206	0.7407020702070206	0.007499250074992501	0.08911025995846011
SB_TransitionMatrix_3ac.symdiff	-0.7404020402040203	0.7404020402040203	0.0013998600139986002	0.040809478374196476
SD_TSTL_surrogates_mi_100_3_tc3.iqrsfrommedian	0.7400300030003	0.7400300030003	0.004999500049995001	0.0727200007272
SY_SlidingWindow_lil_s2_10	-0.7398859885988598	0.7398859885988598	0.011498850114988501	0.11448927466153529
WL_cwt_sym2_32.min_ssc	-0.7396459645964596	0.7396459645964596	0.006799320067993201	0.08505331285053312
WL_cwt_sym2_32.maxabsC	0.7396219621962196	0.7396219621962196	0.0103989601039896	0.10710306214887493
CO_AddNoise_ac_quantiles_10.ac1	0.7395739573957395	0.7395739573957395	0.0024997500249975004	0.05227440781757691
PH_ForcePotential_dblwell_1_05_02.ac1	-0.7395499549954995	0.7395499549954995	0.017798220177982202	0.15287360152873603
CO_AddNoise_ac_quantiles_10.ac2	0.7394059405940593	0.7394059405940593	0.0026997300269973002	0.053994600539946
CO_AddNoise_ac_even_10.firstUnder50	-0.7393219321932192	0.7393219321932192	0.001999800019998	0.04711857581365151
SC_FluctAnal_2_dfa_50_1_logi.meanssr	0.7389138913891388	0.7389138913891388	0.0065993400659934	0.0840804808408048
FC_LoopLocalSimple_mean.sws_chn	0.7386618661866187	0.7386618661866187	0.0058994100589941	0.07989752205881774
PP_Compare_diff2.kscn_adiff	-0.7377977797779778	0.7377977797779778	0.014598540145985401	0.13427534251922402
PH_ForcePotential_dblwell_1_02_01.range	0.7377497749774976	0.7377497749774976	0.006199380061993801	0.0810869483393866
WL_cwt_db3_32.min_ssc	-0.7376057605760574	0.7376057605760574	0.0091990800919908	0.10094046416729938
EN_DistributionEntropy_hist_sturges_0	-0.737077707770777	0.737077707770777	0.0091990800919908	0.10094046416729938
IN_AutoMutualInfoStats_40_kraskov1_4.ami17	-0.7370297029702969	0.7370297029702969	0.0091990800919908	0.10094046416729938
SY_SpreadRandomLocal_ac2_100.stdstd	0.7365976597659765	0.7365976597659765	0.011398860113988602	0.11432092942309269
CO_AddNoise_ac_std1_10.meanch	-0.7364896489648964	0.7364896489648964	0.0023997600239976003	0.05111563147090863
IN_AutoMutualInfoStats_40_gaussian.ami18	-0.7362616261626161	0.7362616261626161	0.0115988401159884	0.11515154400865828
CO_AddNoise_ac_even_10.pdec	0.7361416141614161	0.7361416141614161	0.0047995200479952005	0.07147337214330515
DN_OutlierInclude_n_001.nfla	0.7358295829582957	0.7358295829582957	0.0014998500149985001	0.04160874235157129
AC_11	-0.7357455745574556	0.7357455745574556	0.015898410158984102	0.14260894640653277
PP_Compare_diff2.swss10_2	-0.7354215421542153	0.7354215421542153	0.0071992800719928	0.08735634373070629
CO_AddNoise_ac_quantiles_10.fitlinb	0.735121512151215	0.735121512151215	0.004899510048995101	0.07249167556362644
PH_ForcePotential_sine_10_004_10.range	-0.735037503750375	0.735037503750375	0.0084991500849915	0.09665149187560582
SC_FluctAnal_2_iqr_50_logi.alpha	-0.7349654965496549	0.7349654965496549	0.006199380061993801	0.0810869483393866
CO_AddNoise_ac_even_10.ami_at_5	0.7339693969396939	0.7339693969396939	0.0033996600339966003	0.060438400604384004
WL_cwt_db3_32.SC_h	-0.7338853885388537	0.7338853885388537	0.0131986801319868	0.1252509231835437
PP_Compare_medianf4.olbt_s5	-0.7337293729372938	0.7337293729372938	0.006799320067993201	0.08505331285053312
CO_AddNoise_ac_gaussian.fitexpa	0.7336933693369335	0.7336933693369335	0.0013998600139986002	0.040809478374196476
CO_AddNoise_ac_std1_10.fitexpa	0.7336333633363337	0.7336333633363337	0.0044995500449955	0.07003824504427385
SC_FluctAnal_2_dfa_50_3_logi.resac1	0.7335853585358536	0.7335853585358536	0.007399260073992601	0.08853375532012016
PP_Compare_rav3.olbt_s5	-0.7334293429342933	0.7334293429342933	0.005599440055994401	0.07751337542302109
IN_AutoMutualInfoStats_40_gaussian.ami11	-0.7332373237323732	0.7332373237323732	0.017298270172982702	0.15026780150267802
CO_AddNoise_ac_quantiles_10.fitexpa	0.7330693069306929	0.7330693069306929	0.004899510048995101	0.07249167556362644
DN_CompareKSFit_beta.adiff	0.7326012601260126	0.7326012601260126	0.016298370162983702	0.14468746673719723
DN_Withinp_median_10	-0.7325052505250523	0.7325052505250523	0.015898410158984102	0.14260894640653277
SY_SlidingWindow_m_s_8_1	-0.7322052205220522	0.7322052205220522	0.006799320067993201	0.08505331285053312
CO_Embed2_Shapes_tau_circle_01.iqr	0.7321812181218121	0.7321812181218121	0.018098190180981903	0.15467769993187017
SY_SlidingWindow_m_s10_2	-0.732109210921092	0.732109210921092	0.0066993300669933005	0.08457135937782369
DN_FitKernelSmoothraw.area_005	0.732085208520852	0.732085208520852	0.006899310068993101	0.08537275768825996
CO_AddNoise_ac_std1_10.fitlinb	0.732085208520852	0.732085208520852	0.0044995500449955	0.07003824504427385
SB_TransitionpAlphabet_40_1.maxdiagfexp_a	-0.7316171617161715	0.7316171617161715	0.012698730126987301	0.1220213174213305
SB_TransitionMatrix_4ac.sumdiagcov	-0.7315331533153314	0.7315331533153314	0.0023997600239976003	0.05111563147090863
WL_cwt_sym2_32.SC_h	-0.7315091509150914	0.7315091509150914	0.014198580141985802	0.1316526029337767
CO_AddNoise_ac_gaussian.ami_at_5	0.7312211221122111	0.7312211221122111	0.000999900009999	0.03800724899885702
SC_FluctAnal_2_dfa_50_0_logi.r2_ssr	-0.7308730873087309	0.7308730873087309	0.0020997900209979003	0.04799520047995201
SP_Summaries_pgram_hamm.ncross_f01	0.7305610561056104	0.7305610561056104	0.009299070092990702	0.10171319910934186
SP_Summaries_welch_rect.ncross_f01	0.7299009900990098	0.7299009900990098	0.0093990600939906	0.10199610953731125
SP_Summaries_fft.ncross_f01	0.7299009900990098	0.7299009900990098	0.0093990600939906	0.10199610953731125
DN_OutlierInclude_abs_001.nflr2	-0.7297929792979296	0.7297929792979296	0.020997900209979003	0.16936172736770871
CO_AutoCorrShape_posDrown.decayTimescale	-0.7297449744974497	0.7297449744974497	0.015198480151984802	0.1386810921029913
DN_OutlierInclude_abs_001.nfexpc	0.7295889588958896	0.7295889588958896	0.0211978802119788	0.1705747553899581
MF_CompareTestSets_y_ss_2_uniform_25_01_1.ac1s_mean	0.7293969396939693	0.7293969396939693	0.0093990600939906	0.10199610953731125
SP_Summaries_welch_rect.wmax_5	0.7293369336933693	0.7293369336933693	0.0071992800719928	0.08735634373070629
SP_Summaries_fft.wmax_5	0.7293369336933693	0.7293369336933693	0.0071992800719928	0.08735634373070629
PP_Compare_rav3.kscn_olapint	0.7293009300930092	0.7293009300930092	0.0105989401059894	0.10851295822798672
CO_Embed2_tau.eucds2	0.7290369036903689	0.7290369036903689	0.0044995500449955	0.07003824504427385
PP_ModelFit_ar_2.rmserrrat_p2_5	-0.7289408940894088	0.7289408940894088	0.0047995200479952005	0.07147337214330515
NL_TSTL_ReturnTime_10_1_1_n1_ac_8.iqr	-0.7289048904890488	0.7289048904890488	0.003999600039996	0.0663066223498132
PH_ForcePotential_sine_3_05_1.range	-0.7288448844884488	0.7288448844884488	0.009499050094990502	0.10243489757607312
SB_TransitionMatrix_5ac.stdeig	-0.7287488748874886	0.7287488748874886	0.0015998400159984002	0.0431643110198784
PP_Compare_diff2.gauss1_kd_r2	0.728016801680168	0.728016801680168	0.006899310068993101	0.08537275768825996
SC_FluctAnal_2_range_50_logi.r1_resac1	-0.7278607860786078	0.7278607860786078	0.009099090090990901	0.1006458839646582
SB_TransitionpAlphabet_20_ac.trcovfexp_r2	0.7278007800780076	0.7278007800780076	0.0026997300269973002	0.053994600539946
SC_FluctAnal_2_dfa_50_3_logi.se1	0.7275127512751274	0.7275127512751274	0.0122987701229877	0.11968251548253944
SC_FluctAnal_2_dfa_50_3_logi.se2	0.7275127512751274	0.7275127512751274	0.0122987701229877	0.11968251548253944
CO_AddNoise_ac_even_10.fitexprmse	0.7273687368736872	0.7273687368736872	0.008599140085991401	0.09714627880397511
EN_mse_1-10_2_015_rescale_tau.minScale	0.7269966996699669	0.7269966996699669	0.004399560043995601	0.06942425023552691
SC_FluctAnal_2_dfa_50_1_2_logi.linfitint	0.7269606960696068	0.7269606960696068	0.006199380061993801	0.0810869483393866
AC_33	-0.7268406840684069	0.7268406840684069	0.022897710228977103	0.17720612640648198
DN_OutlierInclude_abs_001.nflrmse	0.7266486648664866	0.7266486648664866	0.022297770222977704	0.17572584093251617
SP_Summaries_pgram_hamm.wmax_5	0.7266366636663666	0.7266366636663666	0.0057994200579942	0.07900992079009919
SY_SlidingWindow_m_ent10_10	-0.7265526552655266	0.7265526552655266	0.013098690130986902	0.12481854307644029
DN_RemovePoints_absclose_08_remove.ac2rat	-0.7264806480648064	0.7264806480648064	0.0217978202179782	0.17396874631243575
SC_FluctAnal_mag_2_dfa_50_2_logi.prop_r1	-0.7262526252625262	0.7262526252625262	0.020597940205979402	0.1673126666081916
DN_OutlierInclude_abs_001.nfexpa	-0.7261446144614461	0.7261446144614461	0.0225977402259774	0.1766732417667324
DN_OutlierInclude_abs_001.nflb	-0.7260126012601259	0.7260126012601259	0.023897610238976102	0.17968913491164545
CO_Embed2_Shapes_tau_circle_1.std	0.7259885988598859	0.7259885988598859	0.023697630236976304	0.17955913659735348
PH_ForcePotential_dblwell_1_05_02.range	0.7256645664566455	0.7256645664566455	0.0212978702129787	0.1711791437678662
SC_FluctAnal_2_dfa_50_1_3_logi.linfitint	0.7253645364536453	0.7253645364536453	0.0038996100389961006	0.06559735224521558
SC_FluctAnal_mag_2_dfa_50_2_logi.logtausplit	-0.7252685268526853	0.7252685268526853	0.0206979302069793	0.16753148214590305
CO_Embed2_Shapes_tau_circle_01.hist_ent	-0.7252205220522051	0.7252205220522051	0.0124987501249875	0.12077443940999158
CO_Embed2_Shapes_tau_circle_1.hist_ent	-0.7252085208520851	0.7252085208520851	0.023797620237976203	0.17968913491164545
DN_Quantile_1	-0.7249684968496849	0.7249684968496849	0.000999900009999	0.03800724899885702
SB_TransitionpAlphabet_20_ac.stdeigfexp_rmse	-0.7249684968496849	0.7249684968496849	0.008099190080991902	0.09349400630406758
CO_AddNoise_ac_gaussian.fitexpb	-0.7247164716471646	0.7247164716471646	0.0012998700129987	0.039396941363132404
SC_FluctAnal_sign_2_dfa_50_2_logi.meanssr	0.7243564356435642	0.7243564356435642	0.0057994200579942	0.07900992079009919
PP_Compare_diff1.swss10_1	-0.724200420042004	0.724200420042004	0.012898710128987101	0.12359766808834437
SC_FluctAnal_2_dfa_50_0_logi.prop_r1	0.7239123912391238	0.7239123912391238	0.0023997600239976003	0.05111563147090863
SC_FluctAnal_2_dfa_50_0_logi.logtausplit	0.7239123912391238	0.7239123912391238	0.0023997600239976003	0.05111563147090863
SY_SlidingWindow_m_s10_10	-0.7237803780378037	0.7237803780378037	0.013598640135986401	0.12851462106536599
FC_LoopLocalSimple_mean.sws_meansgndiff	0.7235883588358835	0.7235883588358835	0.0143985601439856	0.13314797552502813
CO_AddNoise_ac_even_10.ac2	0.7235763576357634	0.7235763576357634	0.0015998400159984002	0.0431643110198784
SY_SlidingWindow_m_sampen10_10	-0.7235643564356434	0.7235643564356434	0.012098790120987902	0.11857503708318627
CO_Embed2_Shapes_tau_circle_1.iqr	0.7235283528352835	0.7235283528352835	0.024397560243975602	0.18166148753090058
PP_Compare_rav4.olbt_s5	-0.7235163516351635	0.7235163516351635	0.007399260073992601	0.08853375532012016
PP_Compare_medianf4.kscn_olapint	0.7232883288328832	0.7232883288328832	0.012598740125987402	0.1212298350584522
PP_Compare_diff1.swms5_2	0.723036303630363	0.723036303630363	0.007699230076992301	0.09070325844127917
PP_Compare_rav3.olbt_s2	-0.7228802880288028	0.7228802880288028	0.0103989601039896	0.10710306214887493
PP_ModelFit_ar_2.rmserrrat_p1_5	-0.7224722472247223	0.7224722472247223	0.0045995400459954	0.07047847553774689
CO_Embed2_Shapes_tau_circle_01.std	0.7224122412241224	0.7224122412241224	0.025997400259974	0.19007663526952298
DN_RemovePoints_absclose_05_remove.ac3rat	-0.7223282328232822	0.7223282328232822	0.025097490250974904	0.18526902674539414
DN_RemovePoints_absfar_01_remove.sumabsacfdiff	0.7220642064206421	0.7220642064206421	0.009799020097990201	0.1043610809197718
DN_SimpleFit_gauss1_ks.resAC1	0.721980198019802	0.721980198019802	0.0005999400059994001	0.034895061218515835
SC_FluctAnal_2_dfa_50_2_logi.se2	0.7219561956195618	0.7219561956195618	0.011498850114988501	0.11448927466153529
SC_FluctAnal_2_dfa_50_2_logi.se1	0.7219561956195618	0.7219561956195618	0.011498850114988501	0.11448927466153529
CO_AddNoise_ac_std1_10.fitlina	-0.721104110411041	0.721104110411041	0.0045995400459954	0.07047847553774689
PP_ModelFit_ar_2.rmserrrat_rmgd	0.7210921092109209	0.7210921092109209	0.023797620237976203	0.17968913491164545
SY_SpreadRandomLocal_50_100.meankurt	-0.7208400840084008	0.7208400840084008	0.006299370062993701	0.0817729547799937
FC_LocalSimple_median5.taures	0.7206240624062404	0.7206240624062404	0.0165983401659834	0.14659381301921154
WL_cwt_db3_32.std_ssc	0.7205880588058805	0.7205880588058805	0.028397160283971604	0.1981465139490108
NL_embed_PCA_mi_10.range	-0.7205640564056405	0.7205640564056405	0.0110988901109889	0.111801411366916
DN_RemovePoints_absclose_08_remove.ac3diff	0.7204920492049205	0.7204920492049205	0.0018998100189981002	0.04602356665741877
SC_FluctAnal_2_rsrangefit_50_1_logi.meanssr	0.7200600060006	0.7200600060006	0.013898610138986101	0.129745505775067
CP_l1pwc_sweep_lambda_0_005_095.rmserrsu01	-0.7196759675967596	0.7196759675967596	0.008999100089991	0.10018415634164737
WL_cwt_sym2_32.std_ssc	0.7196519651965196	0.7196519651965196	0.029897010298970104	0.20245219572530937
CO_AddNoise_ac_quantiles_10.fitlina	-0.7195319531953194	0.7195319531953194	0.003999600039996	0.0663066223498132
IN_AutoMutualInfoStats_40_kraskov1_4.ami11	-0.7195319531953194	0.7195319531953194	0.0202979702029797	0.16684591994802908
SP_Summaries_pgram_hamm.linfitloglog_all_sea1	0.7193759375937594	0.7193759375937594	0.0225977402259774	0.1766732417667324
SP_Summaries_pgram_hamm.linfitloglog_all_sigma	0.7193759375937594	0.7193759375937594	0.0225977402259774	0.1766732417667324
SY_SlidingWindow_m_ent5_2	-0.7192079207920792	0.7192079207920792	0.005099490050994901	0.07324528507483281
PP_Compare_medianf4.olbt_s2	-0.719051905190519	0.719051905190519	0.012998700129987	0.124209801242098
EN_PermEn_5_ac.normPermEn	-0.7184518451845183	0.7184518451845183	0.0025997400259974	0.05307481121324069
CO_AddNoise_ac_gaussian.linfit_mse	0.718139813981398	0.718139813981398	0.0024997500249975004	0.05227440781757691
SC_FluctAnal_2_iqr_50_logi.resac1	-0.718103810381038	0.718103810381038	0.009299070092990702	0.10171319910934186
PH_Walker_prop_01.w_ac2	-0.7180198019801979	0.7180198019801979	0.0131986801319868	0.1252509231835437
DN_SimpleFit_gauss1_ks.resAC2	0.7178397839783978	0.7178397839783978	0.0013998600139986002	0.040809478374196476
CO_Embed2_Shapes_tau_circle_1.max	0.7176957695769576	0.7176957695769576	0.029697030296970302	0.2018928541928416
CO_Embed2_Basic_tau.updiag05	0.7174917491749174	0.7174917491749174	0.0201979802019798	0.1664216811851749
DN_OutlierInclude_n_001.nfexpa	-0.7173477347734772	0.7173477347734772	0.010698930106989302	0.10921163076570681
CO_AddNoise_ac_std1_10.fitexpb	-0.7172277227722772	0.7172277227722772	0.004399560043995601	0.06942425023552691
DN_RemovePoints_min_08_saturate.sumabsacfdiff	-0.717155715571557	0.717155715571557	0.012798720127987202	0.12281059202308502
SP_Summaries_fft.linfitloglog_all_sea1	0.7169636963696369	0.7169636963696369	0.026797320267973202	0.1922477199621018
SP_Summaries_welch_rect.linfitloglog_all_sigma	0.7169636963696369	0.7169636963696369	0.026797320267973202	0.1922477199621018
SP_Summaries_fft.linfitloglog_all_sigma	0.7169636963696369	0.7169636963696369	0.026797320267973202	0.1922477199621018
SP_Summaries_welch_rect.linfitloglog_all_sea1	0.7169636963696369	0.7169636963696369	0.026797320267973202	0.1922477199621018
MF_StateSpace_n4sid_3_05_1.A_5	0.716951695169517	0.716951695169517	0.0217978202179782	0.17396874631243575
PP_Compare_diff1.gauss1_kd_rmse	-0.7167716771677167	0.7167716771677167	0.005099490050994901	0.07324528507483281
PP_Compare_diff1.swms10_1	0.7167116711671166	0.7167116711671166	0.009999000099990002	0.10583557028912494
SC_FluctAnal_2_dfa_50_1_logi.stdssr	-0.7166516651665166	0.7166516651665166	0.013998600139986002	0.13032526246698742
CO_Embed2_Shapes_tau_circle_1.mode_val	-0.7164596459645964	0.7164596459645964	0.000999900009999	0.03800724899885702
CO_AddNoise_ac_quantiles_10.linfit_mse	0.7162676267626762	0.7162676267626762	0.0038996100389961006	0.06559735224521558
IN_AutoMutualInfoStats_diff_20_gaussian.ami15	0.7162676267626762	0.7162676267626762	0.0187981201879812	0.1590788030668028
CO_AddNoise_ac_even_10.ac1	0.7159675967596758	0.7159675967596758	0.0030996900309969004	0.05795072666646379
DN_OutlierInclude_p_001.nfla	0.7158475847584758	0.7158475847584758	0.012198780121987801	0.11904625140322847
FC_Surprise_T2_100_4_q_500.tstat	-0.7155955595559556	0.7155955595559556	0.010298970102989701	0.10687317391941048
EN_rpde_3_ac.propNonZero	-0.7154395439543952	0.7154395439543952	0.025397460253974602	0.18688184657470083
WL_cwt_db3_32.stat_2_m_s	0.7153435343534352	0.7153435343534352	0.029097090290970903	0.2001879812018798
EN_PermEn_4_ac.normPermEn	-0.7152715271527151	0.7152715271527151	0.0023997600239976003	0.05111563147090863
SC_FluctAnal_2_dfa_50_3_logi.linfitint	0.7147674767476747	0.7147674767476747	0.013998600139986002	0.13032526246698742
EX_MovingThreshold_01_002.iqrq	0.7147434743474347	0.7147434743474347	0.016998300169983	0.14916875659372836
EN_rpde_3_ac.meanNonZero	0.7146594659465946	0.7146594659465946	0.025597440255974404	0.18795132226371813
SP_Summaries_pgram_hamm.fpolysat_r2	0.7143954395439542	0.7143954395439542	0.029397060293970604	0.20124554708708234
CO_AddNoise_ac_even_10.pcrossmean	-0.7142874287428743	0.7142874287428743	0.0024997500249975004	0.05227440781757691
WL_cwt_db3_32.stat_5_m_s	0.714107410741074	0.714107410741074	0.029697030296970302	0.2018928541928416
IN_AutoMutualInfoStats_40_gaussian.pcrossmedian	0.7139993999399941	0.7139993999399941	0.0038996100389961006	0.06559735224521558
SY_DynWin10.stdmean	-0.7138913891389138	0.7138913891389138	0.006899310068993101	0.08537275768825996
CO_AddNoise_ac_quantiles_10.fitexpb	-0.7138193819381936	0.7138193819381936	0.0046995300469953	0.0710610257655553
CO_AddNoise_ac_quantiles_10.firstUnder50	-0.7132313231323132	0.7132313231323132	0.0027997200279972004	0.05519218851753794
CO_AutoCorrShape_drown.meanabsacf	0.713063306330633	0.713063306330633	0.0082991700829917	0.09516381695163816
SC_FluctAnal_2_rsrange_50_logi.meanssr	0.7124512451245124	0.7124512451245124	0.0173982601739826	0.15094581336317817
SP_Summaries_welch_rect.fpolysat_r2	0.7123912391239123	0.7123912391239123	0.029697030296970302	0.2018928541928416
SP_Summaries_fft.fpolysat_r2	0.7123912391239123	0.7123912391239123	0.029697030296970302	0.2018928541928416
PP_Compare_diff1.swss10_2	-0.712091209120912	0.712091209120912	0.012198780121987801	0.11904625140322847
CO_Embed2_Basic_tau.incircle_1	0.7118391839183916	0.7118391839183916	0.031096890310968902	0.20832191367036618
CO_AddNoise_ac_std1_10.firstUnder50	-0.7117768263550374	0.7117768263550374	0.0064993500649935	0.08326914049749587
WL_cwt_sym2_32.stat_2_m_s	0.7113591359135912	0.7113591359135912	0.0352964703529647	0.22464358559518702
SY_DriftingMeann10.min	0.7111551155115512	0.7111551155115512	0.0059994000599940004	0.07999200079992001
CO_AddNoise_ac_quantiles_10.fitexprmse	0.7107950795079506	0.7107950795079506	0.0035996400359964	0.06269752771558287
DN_RemovePoints_absclose_08_remove.kurtosisrat	-0.7106870687068705	0.7106870687068705	0.0326967303269673	0.2148553053004155
PP_Compare_rav4.olbt_s2	-0.7103390339033903	0.7103390339033903	0.012998700129987	0.124209801242098
SY_SlidingWindow_lil_s2_2	-0.7102070207020702	0.7102070207020702	0.0226977302269773	0.17685207696670877
DN_OutlierInclude_n_001.nflb	-0.7097749774977498	0.7097749774977498	0.0193980601939806	0.16275445626169088
CO_AddNoise_ac_quantiles_10.pcrossmean	-0.7097509750975096	0.7097509750975096	0.0017998200179982	0.0458620804586208
MF_arfit_1_8_sbc.meantauerr	-0.7096309630963096	0.7096309630963096	0.021597840215978402	0.17318547865493172
TSTL_localdensity_5_40_ac_fnnmar.iqrden	0.7096189618961896	0.7096189618961896	0.013898610138986101	0.129745505775067
CO_AddNoise_ac_quantiles_10.meanch	-0.7092589258925892	0.7092589258925892	0.005099490050994901	0.07324528507483281
SC_FluctAnal_2_std_50_logi.r2_ssr	-0.7092469246924693	0.7092469246924693	0.004199580041995801	0.06798378985630849
WL_cwt_sym2_32.stat_5_m_s	0.7088748874887488	0.7088748874887488	0.0354964503549645	0.22529112402412893
SB_TransitionMatrix_4ac.maxeigcov	-0.7087908790879086	0.7087908790879086	0.004199580041995801	0.06798378985630849
CO_Embed2_AngleTau_50.min_thetaac2	0.7085268526852685	0.7085268526852685	0.0263973602639736	0.19157577913094767
PP_Compare_rav4.kscn_olapint	0.7083228322832282	0.7083228322832282	0.0160983901609839	0.1436535983236955
DN_OutlierInclude_p_001.mfexpb	-0.7082388238823882	0.7082388238823882	0.0164983501649835	0.14608577752263383
DN_OutlierInclude_n_001.nflr2	-0.7081908190819081	0.7081908190819081	0.0231976802319768	0.17770285055751633
CO_Embed2_Shapes_tau_circle_1.median	0.7075667566756675	0.7075667566756675	0.0365963403659634	0.22868557830865416
FC_LocalSimple_meantau.meanabserr	-0.7069306930693068	0.7069306930693068	0.023897610238976102	0.17968913491164545
CO_AddNoise_ac_quantiles_10.fitexpr2	0.7068466846684668	0.7068466846684668	0.004299570042995701	0.06911458386871594
SC_FluctAnal_2_dfa_50_2_logi.resac1	0.7062826282628262	0.7062826282628262	0.0131986801319868	0.1252509231835437
CO_Embed2_Shapes_tau_circle_01.mean	0.7062106210621061	0.7062106210621061	0.036096390360963904	0.2278377666820474
EN_DistributionEntropy_hist_auto_01	0.706174617461746	0.706174617461746	0.0364963503649635	0.22868557830865416
DN_OutlierInclude_abs_001.nfexpb	-0.706078607860786	0.706078607860786	0.0365963403659634	0.22868557830865416
MF_CompareTestSets_y_ss_2_uniform_25_01_1.meandiffs_median	-0.706018601860186	0.706018601860186	0.013798620137986202	0.1296919488379031
NL_TSTL_PoincareSection_max_ac.pwithin2	-0.7051545154515451	0.7051545154515451	0.020097990200979902	0.16599540526139464
IN_AutoMutualInfoStats_diff_20_gaussian.ami16	-0.705142514251425	0.705142514251425	0.013098690130986902	0.12481854307644029
DN_OutlierInclude_abs_001.mfexpa	0.7050465046504649	0.7050465046504649	0.0337966203379662	0.21874012034356302
DN_Withinp_median_15	-0.7049384938493849	0.7049384938493849	0.0370962903709629	0.23013525985530947
CP_ML_StepDetect_l1pwc_10.lambdamax	-0.7045544554455444	0.7045544554455444	0.016198380161983803	0.1443586211327054
SY_SlidingWindow_m_s_5_1	-0.7044344434443444	0.7044344434443444	0.005499450054994501	0.07705950382558485
DN_OutlierInclude_n_001.nflrmse	0.7041704170417041	0.7041704170417041	0.025697430256974303	0.18848434985925716
CO_Embed2_Shapes_tau_circle_1.mean	0.7037983798379837	0.7037983798379837	0.038896110388961104	0.23619173828424747
SC_FluctAnal_2_endptdiff_50_logi.ratsplitminerr	0.7034863486348635	0.7034863486348635	0.0022997700229977	0.050389865472051515
DN_OutlierInclude_n_001.mfexpb	-0.7033663366336632	0.7033663366336632	0.018098190180981903	0.15467769993187017
CO_Embed2_Basic_1.incircle_2	0.7032103210321032	0.7032103210321032	0.029697030296970302	0.2018928541928416
CO_Embed2_Basic_tau.medianincircle	0.703150315031503	0.703150315031503	0.036896310368963105	0.22951773538740158
SB_TransitionMatrix_4ac.stdeigcov	-0.703054305430543	0.703054305430543	0.0047995200479952005	0.07147337214330515
CO_Embed2_tau.areas_50	-0.7029582958295829	0.7029582958295829	0.0365963403659634	0.22868557830865416
CO_Embed2_tau.mean_eucds	0.7028022802280227	0.7028022802280227	0.039196080391960805	0.23696751590218834
DN_SimpleFit_gauss1_hsqrt.resAC2	0.7025622562256224	0.7025622562256224	0.0045995400459954	0.07047847553774689
DN_OutlierInclude_p_001.nflr2	-0.7023582358235824	0.7023582358235824	0.0273972602739726	0.19532968982894455
MF_CompareTestSets_y_ar_4_rand_25_01_1.ac1s_iqr	0.7023222322232221	0.7023222322232221	0.021397860213978603	0.1717821216711468
SP_Summaries_pgram_hamm.fpoly2_r2	-0.7021182118211821	0.7021182118211821	0.0188981101889811	0.15953251300636806
DN_OutlierInclude_p_001.nflrmse	0.702082208220822	0.702082208220822	0.028497150284971504	0.19844169429210926
SC_FluctAnal_2_std_50_logi.logtausplit	0.702058205820582	0.702058205820582	0.0034996500349965005	0.061579519797380876
SC_FluctAnal_2_std_50_logi.prop_r1	0.702058205820582	0.702058205820582	0.0034996500349965005	0.061579519797380876
SC_FluctAnal_2_std_50_logi.ratsplitminerr	0.7016261626162615	0.7016261626162615	0.003999600039996	0.0663066223498132
DN_RemovePoints_max_08_saturate.sumabsacfdiff	-0.7014101410141014	0.7014101410141014	0.009099090090990901	0.1006458839646582
DN_OutlierInclude_n_001.nfexpb	-0.7012781278127811	0.7012781278127811	0.033396660333966606	0.2173784513696218
DN_RemovePoints_max_08_saturate.ac2diff	-0.701038103810381	0.701038103810381	0.0198980101989801	0.16493772309516033
SY_SlidingWindow_m_s_10_1	-0.7009060906090608	0.7009060906090608	0.006399360063993601	0.08260337193297557
NL_TSTL_PoincareSection_max_ac.tauacy	-0.7007740774077408	0.7007740774077408	0.0038996100389961006	0.06559735224521558
SC_FluctAnal_2_dfa_50_1_3_logi.ssr	-0.7007620762076207	0.7007620762076207	0.014098590140985901	0.13107878401349055
FC_Surprise_T2_100_4_q_500.mean	0.7000780078007801	0.7000780078007801	0.012598740125987402	0.1212298350584522
DN_Quantile_99	0.6999819981998199	0.6999819981998199	0.011398860113988602	0.11432092942309269
SY_SpreadRandomLocal_200_100.stdstd	0.6999579957995798	0.6999579957995798	0.0342965703429657	0.2205483086360516
DN_OutlierInclude_abs_001.stdrfexpb	-0.6999579957995798	0.6999579957995798	0.033896610338966106	0.21897528557003457
IN_AutoMutualInfoStats_40_kraskov1_4.ami19	-0.698097809780978	0.698097809780978	0.017298270172982702	0.15026780150267802
MF_CompareTestSets_y_ss_2_uniform_25_01_1.meandiffs_mean	-0.698073807380738	0.698073807380738	0.020497950204979503	0.16729050701098336
SC_MMA_0__n5_5.stdStdHurstQ	0.6979537953795378	0.6979537953795378	0.011498850114988501	0.11448927466153529
EN_DistributionEntropy_hist_auto_03	0.6978937893789379	0.6978937893789379	0.039696030396960305	0.23914946508851742
EN_DistributionEntropy_hist_auto_02	0.6978337833783378	0.6978337833783378	0.043195680431956804	0.24994640990064154
PP_Compare_diff2.swss5_2	-0.6976177617761775	0.6976177617761775	0.016798320167983202	0.1477908475137141
FC_LocalSimple_meantau.stderr	-0.6968616861686167	0.6968616861686167	0.011898810118988102	0.11694830516948305
SC_FluctAnal_2_dfa_50_2_logi.logtausplit	-0.6963336333633362	0.6963336333633362	0.0206979302069793	0.16753148214590305
SC_FluctAnal_2_dfa_50_2_logi.prop_r1	-0.6963336333633362	0.6963336333633362	0.0206979302069793	0.16753148214590305
DN_OutlierInclude_p_001.nfexpc	0.6963216321632163	0.6963216321632163	0.031996800319968	0.21253697536887314
SY_SlidingWindow_lil_s10_10	-0.6961656165616561	0.6961656165616561	0.0263973602639736	0.19157577913094767
SY_SlidingWindow_m_ent10_2	-0.6961536153615361	0.6961536153615361	0.013398660133986601	0.12679887444543028
NL_TSTL_dimensions_50_ac_fnnmar.bc_maxscalingexp	-0.696105610561056	0.696105610561056	0.0010998900109989002	0.038218400382184006
SB_TransitionpAlphabet_40_1.maxdiagfexp_r2	-0.6958535853585359	0.6958535853585359	0.026297370262973702	0.19157577913094767
DN_OutlierInclude_abs_001.mfexprmse	-0.6953615361536153	0.6953615361536153	0.0071992800719928	0.08735634373070629
WL_coeffs_db3_max.med_coeff	-0.695013501350135	0.695013501350135	0.007999200079992	0.09327880771244909
DN_OutlierInclude_p_001.mfexpa	0.6948094809480947	0.6948094809480947	0.0263973602639736	0.19157577913094767
SY_SlidingWindow_lil_s5_10	-0.6947854785478547	0.6947854785478547	0.0240975902409759	0.18060067631581067
DN_OutlierInclude_p_001.nflb	-0.6947614761476146	0.6947614761476146	0.032096790320967905	0.21253697536887314
SC_FluctAnal_2_rsrange_50_logi.r1_alpha	0.6947254725472547	0.6947254725472547	0.0110988901109889	0.111801411366916
SP_Summaries_fft.fpoly2_r2	-0.6946534653465346	0.6946534653465346	0.023297670232976703	0.17770285055751633
SP_Summaries_welch_rect.fpoly2_r2	-0.6946534653465346	0.6946534653465346	0.023297670232976703	0.17770285055751633
MF_ExpSmoothing_05_best.ac3	0.694041404140414	0.694041404140414	0.040195980401959805	0.2406861141562084
DN_SimpleFit_gauss2_ks.rmse	0.6939573957395738	0.6939573957395738	0.0024997500249975004	0.05227440781757691
SB_TransitionMatrix_4ac.mineig	0.6938613861386138	0.6938613861386138	0.0018998100189981002	0.04602356665741877
MF_CompareTestSets_y_ss_2_uniform_25_01_1.ac1s_median	0.6936933693369337	0.6936933693369337	0.020497950204979503	0.16729050701098336
CO_Embed2_Basic_tau.incircle_05	0.6932973297329732	0.6932973297329732	0.045295470452954706	0.25543675140682653
MF_CompareTestSets_y_ss_2_uniform_25_01_1.meandiffs_iqr	-0.6932853285328533	0.6932853285328533	0.021897810218978103	0.17396874631243575
MF_GP_hyperparameters_covSEiso_covPeriodic_covNoise_1_200_resample.logh2	-0.693105310531053	0.693105310531053	0.015198480151984802	0.1386810921029913
CO_Embed2_Basic_tau.parabup05	0.693045304530453	0.693045304530453	0.036896310368963105	0.22951773538740158
EN_rpde_3_ac.H_norm	-0.6926252625262524	0.6926252625262524	0.041695830416958304	0.2460268552904572
NL_TSTL_PoincareSection_max_ac.tauacx	-0.6925412541254125	0.6925412541254125	0.011898810118988102	0.11694830516948305
CO_Embed2_Basic_tau.parabdown05	0.6920132013201319	0.6920132013201319	0.043195680431956804	0.24994640990064154
SY_DriftingMeann5.max	-0.6917371737173716	0.6917371737173716	0.0072992700729927005	0.08810347035471891
CO_Embed2_Basic_tau.incircle_2	0.6916171617161716	0.6916171617161716	0.045295470452954706	0.25543675140682653
DN_OutlierInclude_abs_001.stdrflr2	0.6915331533153315	0.6915331533153315	0.036196380361963806	0.22825948385913014
PP_Compare_diff2.statav8	0.6910891089108911	0.6910891089108911	0.0059994000599940004	0.07999200079992001
CO_AddNoise_ac_std1_10.linfit_mse	0.6902970297029701	0.6902970297029701	0.0029997000299970002	0.057327600573276
CO_Embed2_tau.histent	-0.6902610261026102	0.6902610261026102	0.0022997700229977	0.050389865472051515
WL_DetailCoeffs_db3_max.std_max	0.6897929792979298	0.6897929792979298	0.054894510548945105	0.27648186865061664
CO_Embed2_tau.hist10std	0.6897689768976897	0.6897689768976897	0.0021997800219978004	0.04962126738145858
CO_Embed2_Shapes_tau_circle_01.max	0.6897329732973296	0.6897329732973296	0.0324967503249675	0.2143601555472449
TSTL_localdensity_5_40_ac_fnnmar.ac2den	0.6896609660966097	0.6896609660966097	0.0327967203279672	0.21510146411478967
DN_OutlierInclude_p_001.nfexpb	-0.6896609660966097	0.6896609660966097	0.0438956104389561	0.25182173962304266
DN_OutlierInclude_p_001.nfexpa	-0.6896369636963695	0.6896369636963695	0.034396560343965606	0.2205483086360516
FC_Surprise_dist_100_5_q_500.uq	0.689180918091809	0.689180918091809	0.0033996600339966003	0.060438400604384004
IN_AutoMutualInfoStats_40_gaussian.ami19	-0.6889648964896489	0.6889648964896489	0.0235976402359764	0.17899863817366884
AC_34	-0.6887128712871287	0.6887128712871287	0.045495450454954504	0.2555173054123159
WL_DetailCoeffs_db3_max.max_max	0.6886168616861685	0.6886168616861685	0.051794820517948204	0.2720216527965524
TSTL_localdensity_5_40_ac_fnnmar.stdden	0.6886048604860485	0.6886048604860485	0.042995700429957005	0.24994640990064154
CP_ML_StepDetect_l1pwc_005.E	0.688124812481248	0.688124812481248	0.019698030196980302	0.1640707599942185
SB_TransitionMatrix_4ac.maximeig	-0.6880288028802879	0.6880288028802879	0.0023997600239976003	0.05111563147090863
PP_Compare_diff1.statav8	0.6879687968796878	0.6879687968796878	0.028697130286971302	0.19943056199430562
SC_FluctAnal_2_rsrange_50_logi.r1_resac1	-0.6878967896789678	0.6878967896789678	0.000999900009999	0.03800724899885702
TSTL_localdensity_5_40_ac_fnnmar.ac3den	0.6878247824782477	0.6878247824782477	0.033096690330966905	0.21603911715090351
CO_Embed2_Basic_tau.parabdown01	0.6877047704770476	0.6877047704770476	0.03189681031896811	0.2124395498494681
SY_SlidingWindow_m_s2_10	-0.6875727572757275	0.6875727572757275	0.017298270172982702	0.15026780150267802
IN_AutoMutualInfoStats_40_kraskov1_4.pcrossmedian	0.6875247524752475	0.6875247524752475	0.024197580241975804	0.18095581746173212
MF_CompareTestSets_y_ss_2_uniform_25_01_1.meandiffs_std	-0.6872847284728473	0.6872847284728473	0.026197380261973803	0.19113253043730624
TSTL_localdensity_5_40_ac_2.medianden	-0.6872727272727271	0.6872727272727271	0.053094690530946904	0.27321725568654803
SY_SlidingWindow_lil_s5_1	-0.6872247224722472	0.6872247224722472	0.0301969803019698	0.20388147642546833
NL_TSTL_PoincareSection_max_ac.stdD	0.6865526552655264	0.6865526552655264	0.029097090290970903	0.2001879812018798
CO_Embed2_Shapes_tau_circle_01.iqronrange	0.6864806480648064	0.6864806480648064	0.019098090190980903	0.16062941383123303
SY_LocalGlobal_unicg500.ac1	0.6864206420642064	0.6864206420642064	0.0032996700329967	0.059899023290283106
MF_CompareTestSets_y_ar_4_rand_25_01_1.meandiffs_std	-0.6863846384638463	0.6863846384638463	0.019698030196980302	0.1640707599942185
NL_TSTL_GPCorrSum2_n1_05_100_20_ac_fnnmar.robfit_a1	0.6858445844584458	0.6858445844584458	0.017298270172982702	0.15026780150267802
DN_RemovePoints_absfar_01_saturate.ac3diff	0.6858445844584458	0.6858445844584458	0.027297270272972702	0.19481869240461844
FC_LoopLocalSimple_mean.sws_fexp_c	0.6857005700570056	0.6857005700570056	0.030096990300969902	0.2036059914165909
DN_Withinp_10	0.6856405640564055	0.6856405640564055	0.055094490550944904	0.2766789014529204
PH_Walker_prop_01.sw_taudiff	-0.6854845484548455	0.6854845484548455	0.005599440055994401	0.07751337542302109
SY_SlidingWindow_lil_s5_2	-0.6853765376537653	0.6853765376537653	0.030796920307969204	0.2069168083191681
WL_DetailCoeffs_db3_max.wheremax_mean	0.6852666382759934	0.6852666382759934	0.0093990600939906	0.10199610953731125
WL_cwt_sym2_32.stat_5_s_m	0.6850645064506451	0.6850645064506451	0.030496950304969503	0.2051016794703716
SY_DriftingMeann5.meanabsmaxmin	-0.6850045004500449	0.6850045004500449	0.008399160083991601	0.09599040095990402
DN_Withinp_30	-0.6848964896489648	0.6848964896489648	0.051594840515948405	0.2720095806511303
SC_FluctAnal_2_dfa_50_1_3_logi.se1	-0.6848724872487248	0.6848724872487248	0.022297770222977704	0.17572584093251617
SC_FluctAnal_2_dfa_50_1_3_logi.se2	-0.6848724872487248	0.6848724872487248	0.022297770222977704	0.17572584093251617
PH_Walker_prop_01.res_swss5_1	0.6848724872487248	0.6848724872487248	0.0522947705229477	0.2725666827256668
DN_OutlierInclude_abs_001.mfexpr2	0.6847524752475246	0.6847524752475246	0.0100989901009899	0.10656603051351307
TSTL_localdensity_5_40_ac_fnnmar.minden	-0.6847524752475246	0.6847524752475246	0.0124987501249875	0.12077443940999158
SY_SlidingWindow_lil_sampen5_10	-0.6846684668466846	0.6846684668466846	0.041495850414958506	0.24505703936044165
SY_DriftingMeann10.meanabsmaxmin	-0.6845964596459644	0.6845964596459644	0.0103989601039896	0.10710306214887493
CO_Embed2_Basic_tau.incircle_02	0.6842844284428442	0.6842844284428442	0.048595140485951406	0.2653448940820204
DN_OutlierInclude_abs_001.mfexpc	-0.6841644164416439	0.6841644164416439	0.048295170482951705	0.26496871843916087
MF_ExpSmoothing_05_best.ac3n	0.684056405640564	0.684056405640564	0.04989501049895011	0.26818568143185684
FC_Surprise_dist_20_2_udq_500.std	0.684044404440444	0.684044404440444	0.0187981201879812	0.1590788030668028
DN_pleft_04	-0.6837323732373236	0.6837323732373236	0.055694430556944306	0.27887749798528155
DN_RemovePoints_absclose_05_remove.kurtosisrat	-0.6836003600360034	0.6836003600360034	0.0522947705229477	0.2725666827256668
CP_ML_StepDetect_l1pwc_10.E	0.6832523252325232	0.6832523252325232	0.015998400159984	0.14313263082014294
DN_OutlierInclude_abs_001.stdrfexpa	0.6827362736273628	0.6827362736273628	0.0466953304669533	0.26076613117908987
DN_SimpleFit_gauss1_ks.resruns	-0.6826522652265226	0.6826522652265226	0.008999100089991	0.10018415634164737
NL_TSTL_FractalDimensions_2_100_02_1_5_10_32_ac_5.maxq	0.6824722472247224	0.6824722472247224	0.051794820517948204	0.2720216527965524
DN_Quantile_80	-0.682088208820882	0.682088208820882	0.059494050594940506	0.2880500127327169
DN_RemovePoints_min_08_saturate.mean	-0.6820042004200418	0.6820042004200418	0.05909409059094091	0.28692120202235244
NL_TSTL_PoincareSection_max_mi.stdD	0.6819681968196819	0.6819681968196819	0.014498550144985502	0.1335341700100405
MF_arfit_1_8_sbc.maxReS	-0.6819441944194419	0.6819441944194419	0.047795220477952205	0.2636977681542191
EN_DistributionEntropy_hist_auto_005	0.6815721572157214	0.6815721572157214	0.056694330566943306	0.2812234998562148
DN_RemovePoints_absclose_05_remove.fzcacrat	0.6815481548154815	0.6815481548154815	0.007599240075992401	0.09014270986694435
DN_RemovePoints_min_08_saturate.ac2diff	-0.6815121512151214	0.6815121512151214	0.041495850414958506	0.24505703936044165
MF_ARMA_orders_1_6_1_4.meanstd_aicsq	0.6815121512151214	0.6815121512151214	0.050994900509949	0.2705049464213177
MF_armax_3_1_05_1.acsnd0	0.6807560756075607	0.6807560756075607	0.054394560543945605	0.2754757588164769
NL_TSTL_PoincareSection_max_mi.tracepbox10	-0.6806720672067206	0.6806720672067206	0.0064993500649935	0.08326914049749587
FC_LocalSimple_mean4.taures	0.6804800480048004	0.6804800480048004	0.042995700429957005	0.24994640990064154
SY_SlidingWindow_mom4_ent10_1	0.6803120312031203	0.6803120312031203	0.048995100489951	0.26689334233639184
DN_RemovePoints_absclose_05_remove.std	0.68013201320132	0.68013201320132	0.05679432056794321	0.2813138412580628
CO_Embed2_Shapes_tau_circle_01.median	0.6801200120012001	0.6801200120012001	0.05729427057294271	0.2825695925031153
MF_CompareTestSets_y_ar_4_rand_25_01_1.meandiffs_mean	-0.6797719771977198	0.6797719771977198	0.021897810218978103	0.17396874631243575
MF_StateSpace_n4sid_2_05_1.A_4	0.6795679567956794	0.6795679567956794	0.044495550444955505	0.25279057560800483
TSTL_localdensity_5_40_ac_fnnmar.ac4den	0.6793399339933993	0.6793399339933993	0.0420957904209579	0.24711522021859245
DN_pleft_03	-0.6793399339933993	0.6793399339933993	0.0608939106089391	0.2924306872448644
SP_Summaries_pgram_hamm.fpolysat_rmse	-0.6787998799879986	0.6787998799879986	0.0438956104389561	0.25182173962304266
CO_AddNoise_ac_std1_10.fitexprmse	0.6785118511851184	0.6785118511851184	0.0027997200279972004	0.05519218851753794
DN_RemovePoints_absclose_08_remove.std	0.6784758475847584	0.6784758475847584	0.060993900609939006	0.2924306872448644
DN_OutlierTest10.std	-0.6784518451845184	0.6784518451845184	0.060993900609939006	0.2924306872448644
NL_TSTL_GPCorrSum2_n1_05_40_20_ac_fnnmar.robfit_a1	0.6783078307830783	0.6783078307830783	0.018598140185981403	0.15777460478366467
NL_TSTL_PoincareSection_max_ac.ac2x	-0.6779957995799579	0.6779957995799579	0.0207979202079792	0.167945646749879
SY_SlidingWindow_lil_s2_1	-0.6779597959795979	0.6779597959795979	0.0314968503149685	0.21018266747525052
IN_AutoMutualInfoStats_diff_20_gaussian.ami14	0.6779117911791178	0.6779117911791178	0.017198280171982803	0.15026780150267802
NL_TSTL_PoincareSection_max_mi.minpbox5	0.6775397539753975	0.6775397539753975	0.007699230076992301	0.09070325844127917
PP_Compare_diff1.statav10	0.6775397539753975	0.6775397539753975	0.015798420157984203	0.14226849566352265
SY_SlidingWindow_mom4_ent10_2	0.6772757275727572	0.6772757275727572	0.048295170482951705	0.26496871843916087
CO_AddNoise_ac_even_10.ami_at_10	0.6772037203720371	0.6772037203720371	0.006399360063993601	0.08260337193297557
DN_FitKernelSmoothzscore.max	0.6771677167716772	0.6771677167716772	0.0491950804919508	0.2669259887891337
DN_FitKernelSmoothraw.max	0.6771677167716772	0.6771677167716772	0.0491950804919508	0.2669259887891337
CO_Embed2_tau.eucds5	0.677131713171317	0.677131713171317	0.0226977302269773	0.17685207696670877
SC_FluctAnal_2_dfa_50_1_logi.r2_linfitint	-0.677083708370837	0.677083708370837	0.0016998300169983002	0.044980117372878096
SC_FluctAnal_2_rsrangefit_50_1_logi.r1_alpha	0.6766276627662765	0.6766276627662765	0.015598440155984402	0.14120693193838513
PH_Walker_prop_01.w_tau	-0.6764236423642364	0.6764236423642364	0.029197080291970802	0.20067523717158753
DN_Withinp_05	0.6763756375637562	0.6763756375637562	0.060993900609939006	0.2924306872448644
SC_FluctAnal_2_nothing_50_logi.linfitint	-0.6762916291629162	0.6762916291629162	0.024897510248975102	0.1841880328096223
DN_SimpleFit_sin2.rmse	0.6761716171617161	0.6761716171617161	0.0202979702029797	0.16684591994802908
DN_Spread_iqr	-0.6758835883588359	0.6758835883588359	0.058894110588941104	0.28692120202235244
MF_CompareTestSets_y_ar_4_rand_25_01_1.meandiffs_median	-0.6756555655565556	0.6756555655565556	0.0211978802119788	0.1705747553899581
CO_Embed2_tau.mean_eucdm	-0.6753435343534352	0.6753435343534352	0.06409359064093591	0.2997715184293943
MF_CompareTestSets_y_ar_4_rand_25_01_1.meandiffs_iqr	-0.6752715271527153	0.6752715271527153	0.027897210278972105	0.1968541607377724
DN_OutlierInclude_p_001.mfexpc	-0.6752595259525952	0.6752595259525952	0.037196280371962806	0.23013525985530947
SB_TransitionpAlphabet_20_ac.trcovfexp_b	0.6751875187518751	0.6751875187518751	0.0044995500449955	0.07003824504427385
SC_FluctAnal_2_dfa_50_1_logi.r1_se2	0.6748514851485148	0.6748514851485148	0.013798620137986202	0.1296919488379031
CO_glscf_1_5_2	0.6746474647464745	0.6746474647464745	0.012198780121987801	0.11904625140322847
DN_Spread_mead	-0.6746234623462345	0.6746234623462345	0.059694030596940305	0.2888150003565044
MF_GP_hyperparameters_covSEiso_covPeriodic_covNoise_1_200_resample.meanS	-0.6743954395439543	0.6743954395439543	0.021897810218978103	0.17396874631243575
SY_SlidingWindow_m_ent10_1	-0.674107410741074	0.674107410741074	0.009499050094990502	0.10243489757607312
NL_TSTL_PoincareSection_max_mi.maxds	0.674071407140714	0.674071407140714	0.044195580441955803	0.25212735774515416
SB_BinaryStats_iqr.diff21stretch0	-0.673975397539754	0.673975397539754	0.026797320267973202	0.1922477199621018
PD_PeriodicityWang.th2	0.6738313831383138	0.6738313831383138	0.017698230176982303	0.15239527361406538
DN_CompareKSFit_norm.peaksepy	-0.6738073807380738	0.6738073807380738	0.05089491050894911	0.2705049464213177
SY_SlidingWindow_mom4_ent10_10	0.6737953795379539	0.6737953795379539	0.0522947705229477	0.2725666827256668
DN_OutlierInclude_abs_001.stdrfexpc	-0.6736033603360335	0.6736033603360335	0.05219478052194781	0.2725666827256668
DN_pleft_05	-0.6735313531353134	0.6735313531353134	0.061693830616938304	0.2939471731669011
DN_SimpleFit_sin3.rmse	0.6733993399339934	0.6733993399339934	0.023497650234976502	0.17843690244662067
DN_RemovePoints_absfar_08_remove.std	-0.6733393339333932	0.6733393339333932	0.0494950504949505	0.2674987803654827
DN_RemovePoints_max_08_saturate.ac1diff	-0.673099309930993	0.673099309930993	0.0357964203579642	0.22656795957938702
SY_SlidingWindow_m_s_7_1	-0.6729792979297929	0.6729792979297929	0.010698930106989302	0.10921163076570681
DN_RemovePoints_absfar_08_saturate.std	-0.6729672967296729	0.6729672967296729	0.050794920507949204	0.2705049464213177
PP_Compare_diff2.swss5_1	-0.6729312931293129	0.6729312931293129	0.0244975502449755	0.18220880614641238
WL_cwt_db3_32.stat_5_s_m	0.6725952595259526	0.6725952595259526	0.038196180381961806	0.23400687535876866
EN_wentropy_logenent	-0.6723192319231922	0.6723192319231922	0.061993800619938005	0.2939471731669011
CP_l1pwc_sweep_lambda_0_005_095.corrsegerr	0.6722592259225922	0.6722592259225922	0.026597340265973404	0.1922477199621018
DN_FitKernelSmoothraw.area_010	0.6720912091209121	0.6720912091209121	0.0071992800719928	0.08735634373070629
CO_Embed2_Basic_tau.updiag01	0.6720912091209121	0.6720912091209121	0.0301969803019698	0.20388147642546833
FC_Surprise_dist_20_2_udq_500.tstat	-0.6717791779177916	0.6717791779177916	0.0221977802219778	0.17572584093251617
PP_Compare_resample_2_1.olbt_s2	-0.6716351635163516	0.6716351635163516	0.0046995300469953	0.0710610257655553
DN_FitKernelSmoothraw.area_040	-0.6716111611161115	0.6716111611161115	0.05449455054494551	0.2754757588164769
CO_Embed2_Basic_1.incircle_3	0.6713231323132313	0.6713231323132313	0.0547945205479452	0.2761804405640022
DN_RemovePoints_max_08_saturate.ac2rat	0.6711791179117911	0.6711791179117911	0.038396160383961604	0.2346053138913462
DN_CompareKSFit_norm.adiff	0.6705910591059104	0.6705910591059104	0.06179382061793821	0.2939471731669011
TSTL_localdensity_5_40_ac_fnnmar.ac5den	0.6704470447044704	0.6704470447044704	0.045795420457954206	0.2569922453105424
SP_Summaries_welch_rect.mom4	-0.67020702070207	0.67020702070207	0.0225977402259774	0.1766732417667324
SP_Summaries_fft.mom4	-0.67020702070207	0.67020702070207	0.0225977402259774	0.1766732417667324
DN_SimpleFit_sin1.rmse	0.6701230123012301	0.6701230123012301	0.015998400159984	0.14313263082014294
DN_Quantile_20	0.66999099909991	0.66999099909991	0.0627937206279372	0.2963105609877969
SY_SlidingWindow_m_sampen10_2	-0.6698229822982298	0.6698229822982298	0.020397960203979604	0.16729050701098336
DN_OutlierTest5.std	-0.6697869786978697	0.6697869786978697	0.0700929907009299	0.3162228039491133
SY_SlidingWindow_m_s_9_1	-0.6696549654965497	0.6696549654965497	0.015398460153984602	0.13976438767732727
NL_TSTL_FractalDimensions_5_20_02_1_10_0_32_ac_fnnmar.linfit_a	0.6694629462946293	0.6694629462946293	0.038696130386961305	0.2353929063327089
TSTL_localdensity_5_40_ac_fnnmar.medianden	-0.6693429342934292	0.6693429342934292	0.022897710228977103	0.17720612640648198
DN_RemovePoints_absfar_01_remove.std	-0.6693309330933093	0.6693309330933093	0.070992900709929	0.317369172764335
CO_AddNoise_ac_std1_10.firstUnder75	-0.669114911491149	0.669114911491149	0.0030996900309969004	0.05795072666646379
NL_TSTL_PoincareSection_max_mi.tracepbox5	-0.6690909090909091	0.6690909090909091	0.004399560043995601	0.06942425023552691
SC_FluctAnal_2_dfa_50_0_logi.r1_ssr	0.6688988898889888	0.6688988898889888	0.007499250074992501	0.08911025995846011
MF_AR_arcov_3.a3	-0.6688388838883887	0.6688388838883887	0.045495450454954504	0.2555173054123159
EN_Randomize_permute.sampen2_015fexpb	0.6688268826882687	0.6688268826882687	0.022897710228977103	0.17720612640648198
IN_AutoMutualInfoStats_40_kraskov1_4.ami20	-0.6687788778877887	0.6687788778877887	0.025797420257974202	0.1888151610370878
MF_StateSpace_n4sid_2_05_1.acsnd0	0.6687068706870687	0.6687068706870687	0.05599440055994401	0.2793629266514973
DN_pleft_02	-0.6686948694869487	0.6686948694869487	0.0678932106789321	0.3107519935837104
EN_SampEn_5_005.sampen0	-0.6684548454845484	0.6684548454845484	0.07269273072692731	0.3205935816674743
MF_armax_2_2_05_1.p4_5	0.6683108310831082	0.6683108310831082	0.0484951504849515	0.2653448940820204
EN_SampEn_5_01.sampen0	-0.6682868286828683	0.6682868286828683	0.07329267073292671	0.32241277151057274
EN_SampEn_5_015.sampen0	-0.6682748274827482	0.6682748274827482	0.0734926507349265	0.32267353992105574
DN_OutlierInclude_n_001.mfexpa	0.6682748274827482	0.6682748274827482	0.05399460053994601	0.2747654228659974
MF_arfit_1_8_sbc.maxabsS	-0.6682028202820282	0.6682028202820282	0.05799420057994201	0.2843906628581618
WL_DetailCoeffs_db3_max.wheremax_median	0.6681868507562945	0.6681868507562945	0.033896610338966106	0.21897528557003457
NL_TSTL_FractalDimensions_2_100_02_1_5_10_32_1_5.linfit_b	-0.6681428142814281	0.6681428142814281	0.028897110288971104	0.2001879812018798
DN_RemovePoints_absclose_01_remove.kurtosisrat	-0.6678547854785478	0.6678547854785478	0.050094990500949906	0.26863097010641884
SC_FluctAnal_2_iqr_50_logi.r1_ssr	0.6678187818781877	0.6678187818781877	0.017998200179982	0.15420624811740494
DN_RemovePoints_absclose_01_remove.std	0.6675907590759075	0.6675907590759075	0.056394360563943605	0.2801394950757632
CO_tc3_ac.absnum	0.6673387338733874	0.6673387338733874	0.009099090090990901	0.1006458839646582
EN_SampEn_5_02.sampen0	-0.6672907290729072	0.6672907290729072	0.07439256074392561	0.324142379935534
DN_OutlierInclude_n_001.stdrfexpb	-0.6672667266726672	0.6672667266726672	0.0326967303269673	0.2148553053004155
EN_Randomize_dyndist.sampen2_015fexpb	0.6671347134713471	0.6671347134713471	0.024697530246975304	0.18310237941723068
SP_Summaries_fft.fpolysat_rmse	-0.667062706270627	0.667062706270627	0.05399460053994601	0.2747654228659974
SP_Summaries_welch_rect.fpolysat_rmse	-0.667062706270627	0.667062706270627	0.05399460053994601	0.2747654228659974
EN_SampEn_5_03.sampen0	-0.6665826582658264	0.6665826582658264	0.0745925407459254	0.32421742052924046
CO_CompareMinAMI_even_2_80.range	-0.6663546354635462	0.6663546354635462	0.00029997000299970003	0.034895061218515835
SP_Summaries_welch_rect.mom5	-0.6663426342634262	0.6663426342634262	0.0198980101989801	0.16493772309516033
SP_Summaries_fft.mom5	-0.6663426342634262	0.6663426342634262	0.0198980101989801	0.16493772309516033
PP_Compare_diff1.swss5_2	-0.6663066306630662	0.6663066306630662	0.040695930406959305	0.24220415328709344
NL_TSTL_dimensions_50_ac_fnnmar.scr_co_mopt_minbad	0.666030603060306	0.666030603060306	0.0433956604339566	0.2504715971355884
NL_TSTL_ReturnTime_5_1_40_n1_1_8.iqr	0.6659705970597058	0.6659705970597058	0.017598240175982403	0.15191454505741397
FC_Surprise_dist_20_2_udq_500.min	-0.6658865886588659	0.6658865886588659	0.006099390060993901	0.08069962234545777
DN_CompareKSFit_norm.olapint	0.6656225622562256	0.6656225622562256	0.0761923807619238	0.3244076086828894
MF_arfit_1_8_sbc.mintau	0.6652625262526252	0.6652625262526252	0.06029397060293971	0.2904919592074406
WL_DetailCoeffs_db3_max.max_median	0.6650225022502249	0.6650225022502249	0.0005999400059994001	0.034895061218515835
DN_SimpleFit_gauss2_ks.r2	-0.6649264926492648	0.6649264926492648	0.010198980101989802	0.1066397919478569
DN_RemovePoints_min_01_saturate.mean	0.6649024902490249	0.6649024902490249	0.037396260373962605	0.23095715563093602
CO_Embed2_Basic_tau.incircle_01	0.6648904890489049	0.6648904890489049	0.0491950804919508	0.2669259887891337
WL_dwtcoeff_sym2_5.maxd_l2	-0.6642904290429044	0.6642904290429044	0.0354964503549645	0.22529112402412893
DN_Quantile_30	0.664122412241224	0.664122412241224	0.047595240475952406	0.2632276965229522
SC_FluctAnal_2_endptdiff_50_logi.alpha	-0.6638223822382237	0.6638223822382237	0.0331966803319668	0.2164864082312148
DN_RemovePoints_min_08_saturate.ac2rat	0.6637503750375037	0.6637503750375037	0.051894810518948106	0.2723388988332288
DN_RemovePoints_max_08_saturate.mean	0.6637143714371436	0.6637143714371436	0.0720927907209279	0.31979265000643714
SY_SlidingWindow_lil_s10_2	-0.6632463246324632	0.6632463246324632	0.0321967803219678	0.21299408520686391
PP_Compare_medianf10.olbt_s5	-0.6632463246324632	0.6632463246324632	0.019698030196980302	0.1640707599942185
DN_Spread_mad	-0.6626702670267026	0.6626702670267026	0.07789221077892211	0.3293782484074887
EN_mse_1-10_2_015_rescale_tau.maxSampEn	-0.6626222622262226	0.6626222622262226	0.008599140085991401	0.09714627880397511
IN_AutoMutualInfoStats_40_gaussian.pmaxima	-0.6625622562256225	0.6625622562256225	0.0174982501749825	0.15143139774072906
EN_mse_1-10_2_015_rescale_tau.meanSampEn	0.6624902490249025	0.6624902490249025	0.0005999400059994001	0.034895061218515835
ST_LocalExtrema_n25.medianabsext	0.6623822382238224	0.6623822382238224	0.006099390060993901	0.08069962234545777
NL_TSTL_FractalDimensions_2_100_02_1_5_10_32_1_5.maxDq	-0.6623582358235822	0.6623582358235822	0.035096490350964904	0.22378485043061958
NL_TSTL_FractalDimensions_2_100_02_1_5_10_32_1_5.linfit_a	0.6621902190219021	0.6621902190219021	0.029097090290970903	0.2001879812018798
DN_RemovePoints_min_08_saturate.ac3diff	-0.6619261926192618	0.6619261926192618	0.05319468053194681	0.2733229290961867
CO_Embed2_Basic_tau.parabup01	0.6618421842184217	0.6618421842184217	0.0365963403659634	0.22868557830865416
ST_LocalExtrema_l100.zcext	0.6616501650165015	0.6616501650165015	0.024197580241975804	0.18095581746173212
MF_ARMA_orders_1_6_1_4.std_all_aics	0.6616501650165015	0.6616501650165015	0.04609539046095391	0.25825430486267337
TSTL_localdensity_5_40_ac_fnnmar.ac1den	0.6615661566156615	0.6615661566156615	0.05499450054994501	0.2765805290815948
SC_FluctAnal_2_rsrange_50_logi.r1_linfitint	-0.6608580858085809	0.6608580858085809	0.023397660233976603	0.17787392531465085
SB_TransitionpAlphabet_20_ac.symd_risept	0.6605580558055804	0.6605580558055804	0.0018998100189981002	0.04602356665741877
DN_OutlierInclude_p_001.stdrfexpb	-0.6604740474047404	0.6604740474047404	0.052094790520947905	0.2725567747407769
WL_cwt_db3_32.dd_SC_h	-0.6603900390039004	0.6603900390039004	0.0745925407459254	0.32421742052924046
DN_Quantile_90	-0.6602940294029402	0.6602940294029402	0.0680931906809319	0.3107519935837104
CO_glscf_1_5_3	0.6602100210021	0.6602100210021	0.0059994000599940004	0.07999200079992001
PP_Compare_medianf10.olbt_s2	-0.66010201020102	0.66010201020102	0.017698230176982303	0.15239527361406538
SP_Summaries_pgram_hamm.peakpower_1	-0.65998199819982	0.65998199819982	0.015798420157984203	0.14226849566352265
DN_RemovePoints_min_08_saturate.ac1diff	-0.6597779777977797	0.6597779777977797	0.057194280571942806	0.2824814431693945
SY_SpreadRandomLocal_ac5_100.stdkurt	0.6596819681968196	0.6596819681968196	0.06819318068193181	0.3107519935837104
EN_Randomize_statdist.sampen2_015fexpb	0.6594539453945394	0.6594539453945394	0.0342965703429657	0.2205483086360516
SY_SpreadRandomLocal_ac2_100.stdac2	0.6592859285928593	0.6592859285928593	0.0336966303369663	0.21829832082705097
SC_FluctAnal_2_range_50_logi.r2_ssr	-0.6590219021902189	0.6590219021902189	0.018198180181981802	0.1553393047791995
SY_SlidingWindow_s_ent10_10	0.6588178817881787	0.6588178817881787	0.0446955304469553	0.253717202537172
DN_CompareKSFit_beta.peaksepy	-0.6579657965796579	0.6579657965796579	0.0678932106789321	0.3107519935837104
CO_AddNoise_ac_quantiles_10.firstUnder75	-0.6579657965796579	0.6579657965796579	0.0012998700129987	0.039396941363132404
PP_Compare_medianf10.gauss1_kd_rmse	-0.6578937893789378	0.6578937893789378	0.032896710328967106	0.21555177815551782
DN_OutlierInclude_n_001.stdrflr2	0.6576777677767777	0.6576777677767777	0.0334966503349665	0.21741222104204674
PP_Compare_medianf10.kscn_olapint	0.6576657665766575	0.6576657665766575	0.023297670232976703	0.17770285055751633
DN_RemovePoints_min_08_saturate.ac3rat	0.6576297629762976	0.6576297629762976	0.05369463053694631	0.27404974636067553
MF_GP_hyperparameters_covSEiso_covPeriodic_covNoise_1_200_resample.minS	-0.6576177617761775	0.6576177617761775	0.0292970702929707	0.2009609607334381
PH_Walker_runningvar_15_50.w_std	0.6575217521752174	0.6575217521752174	0.0791920807919208	0.33303271139878676
EN_DistributionEntropy_hist_auto_002	0.6573777377737773	0.6573777377737773	0.08399160083991601	0.34051986669335427
DN_RemovePoints_max_08_saturate.ac3rat	0.6572577257725772	0.6572577257725772	0.0443955604439556	0.2526397484321047
DN_RemovePoints_absfar_01_saturate.std	-0.6570777077707769	0.6570777077707769	0.0827917208279172	0.3390518091048038
SY_SlidingWindow_m_sampen10_1	-0.6569936993699369	0.6569936993699369	0.011498850114988501	0.11448927466153529
DN_RemovePoints_absfar_01_saturate.ac2diff	0.6568256825682568	0.6568256825682568	0.05069493050694931	0.2705049464213177
SC_FluctAnal_2_dfa_50_1_2_logi.meanssr	0.6567656765676567	0.6567656765676567	0.047995200479952004	0.2643770851097436
SC_FluctAnal_2_std_50_logi.meanssr	-0.6563936393639364	0.6563936393639364	0.04409559044095591	0.2519748025197481
SY_SlidingWindow_m_s2_2	-0.6560576057605759	0.6560576057605759	0.009499050094990502	0.10243489757607312
SC_FluctAnal_2_endptdiff_50_logi.ssr	-0.6557575757575757	0.6557575757575757	0.0006999300069993001	0.034895061218515835
SP_Summaries_pgram_hamm.w25_75	-0.6556975697569756	0.6556975697569756	0.037696230376962306	0.23197680231976803
SP_Summaries_fft.mom3	-0.6556375637563756	0.6556375637563756	0.0362963703629637	0.22826236571955236
SP_Summaries_welch_rect.mom3	-0.6556375637563756	0.6556375637563756	0.0362963703629637	0.22826236571955236
SP_Summaries_welch_rect.maxS	-0.6555775577557755	0.6555775577557755	0.023297670232976703	0.17770285055751633
SP_Summaries_fft.maxS	-0.6555775577557755	0.6555775577557755	0.023297670232976703	0.17770285055751633
SP_Summaries_welch_rect.maxProm	-0.6555775577557755	0.6555775577557755	0.023297670232976703	0.17770285055751633
SP_Summaries_fft.maxProm	-0.6555775577557755	0.6555775577557755	0.023297670232976703	0.17770285055751633
FC_LocalSimple_median7.taures	0.6554935493549354	0.6554935493549354	0.0746925307469253	0.32421742052924046
MF_AR_arcov_4.a3	-0.6551695169516951	0.6551695169516951	0.0913908609139086	0.3540366684052315
EN_rpde_3_ac.H	-0.6550735073507351	0.6550735073507351	0.0644935506449355	0.30082415487264835
NL_TSTL_FractalDimensions_2_100_02_1_5_10_32_1_5.rangeq	0.6548214821482148	0.6548214821482148	0.044495550444955505	0.25279057560800483
SY_SlidingWindow_mom4_sampen2_10	0.6548094809480948	0.6548094809480948	0.028197180281971802	0.19755254617104478
MF_StateSpace_n4sid_1_05_1.ac3	0.6545814581458145	0.6545814581458145	0.0831916808319168	0.33927609017402943
SY_SpreadRandomLocal_ac2_100.stdac1	0.6544014401440144	0.6544014401440144	0.0390960903909609	0.23677913898750969
SC_FluctAnal_2_range_50_logi.prop_r1	0.6543894389438943	0.6543894389438943	0.010298970102989701	0.10687317391941048
SC_FluctAnal_2_range_50_logi.logtausplit	0.6543894389438943	0.6543894389438943	0.010298970102989701	0.10687317391941048
DN_RemovePoints_max_08_saturate.ac3diff	-0.6543894389438943	0.6543894389438943	0.039396060393960604	0.23775868027232366
CO_AddNoise_ac_quantiles_10.pdec	0.6543654365436543	0.6543654365436543	0.0015998400159984002	0.0431643110198784
NL_TSTL_PoincareSection_max_mi.hboxcounts5	0.6543294329432942	0.6543294329432942	0.0117988201179882	0.11679983080828607
MF_StateSpace_n4sid_1_05_1.ac3n	0.6542814281428142	0.6542814281428142	0.08289171082891711	0.33905765190425075
AC_35	-0.6541974197419741	0.6541974197419741	0.07549245075492451	0.3244076086828894
HT_DistributionTest_ks_norm	-0.6540774077407742	0.6540774077407742	0.06179382061793821	0.2939471731669011
MF_armax_1_1_05_1.ac3n	0.6539453945394539	0.6539453945394539	0.08409159084091591	0.340724467011485
SY_SlidingWindow_s_ent10_2	0.653933393339334	0.653933393339334	0.0443955604439556	0.2526397484321047
DN_OutlierInclude_p_001.stdrflr2	0.6538133813381337	0.6538133813381337	0.05319468053194681	0.2733229290961867
SY_SlidingWindow_lil_s10_1	-0.6536693669366936	0.6536693669366936	0.015898410158984102	0.14260894640653277
EN_DistributionEntropy_raw_ks__03	0.6535373537353735	0.6535373537353735	0.0852914708529147	0.3425616622011268
EN_DistributionEntropy_ks__03	0.6535373537353735	0.6535373537353735	0.0852914708529147	0.3425616622011268
DN_OutlierInclude_p_001.stdrfexpa	0.6534893489348935	0.6534893489348935	0.062993700629937	0.2966438469089436
NL_embed_PCA_mi_10.fb01	0.6533813381338133	0.6533813381338133	0.051994800519948	0.2725567747407769
CO_AddNoise_ac_even_10.firstUnder75	-0.6533693369336933	0.6533693369336933	0.0124987501249875	0.12077443940999158
SC_FluctAnal_2_iqr_50_logi.r1_se1	0.653117311731173	0.653117311731173	0.023397660233976603	0.17787392531465085
FC_Surprise_dist_50_3_q_500.min	0.653045304530453	0.653045304530453	0.0184981501849815	0.15731430565225304
NL_TSTL_FractalDimensions_2_100_02_1_5_10_32_1_5.meanDq	-0.6528292829282928	0.6528292829282928	0.052094790520947905	0.2725567747407769
MF_CompareTestSets_y_ss_2_uniform_25_01_1.ac1s_iqr	0.6527332733273327	0.6527332733273327	0.048095190480951906	0.2645043249472015
MF_StateSpace_n4sid_2_05_1.ftbth	0.6526612661266126	0.6526612661266126	0.021997800219978002	0.17456155191862588
DN_RemovePoints_max_01_saturate.mean	-0.6525052505250525	0.6525052505250525	0.0547945205479452	0.2761804405640022
PP_Compare_diff2.gauss1_kd_rmse	-0.6523132313231322	0.6523132313231322	0.010498950104989501	0.10781011451093696
CO_TranslateShape_circle_35_pts.mode	-0.6522652265226523	0.6522652265226523	0.04409559044095591	0.2519748025197481
MF_StateSpace_n4sid_2_05_1.sbc1	-0.6522652265226523	0.6522652265226523	0.036096390360963904	0.2278377666820474
MF_GP_hyperparameters_covSEiso_covPeriodic_covNoise_1_200_resample.maxS	-0.6522412241224121	0.6522412241224121	0.021897810218978103	0.17396874631243575
SY_SpreadRandomLocal_100_100.meanstd	0.6522172217221722	0.6522172217221722	0.025197480251974803	0.18580778578090743
AC_nl_002	0.652157215721572	0.652157215721572	0.06829317068293171	0.3107519935837104
CO_glscf_1_5_1	0.6519891989198918	0.6519891989198918	0.019098090190980903	0.16062941383123303
CO_TranslateShape_rectangle_2_pts.statav4_s	0.6519651965196519	0.6519651965196519	0.047795220477952205	0.2636977681542191
DN_RemovePoints_max_08_saturate.ac1rat	0.6518451845184519	0.6518451845184519	0.0514948505149485	0.27189913395460147
SY_SlidingWindow_m_ent5_1	-0.6517371737173716	0.6517371737173716	0.008999100089991	0.10018415634164737
MF_armax_1_1_05_1.ac3	0.6515451545154515	0.6515451545154515	0.08559144085591441	0.34296395637081606
PP_Compare_diff2.swms10_1	0.6514491449144914	0.6514491449144914	0.0207979202079792	0.167945646749879
MF_StateSpace_n4sid_2_05_1.ac1n	0.6513531353135313	0.6513531353135313	0.036696330366963306	0.22910231662859123
DN_OutlierTest2.std	-0.6512691269126912	0.6512691269126912	0.09319068093190681	0.3549877056493245
NL_TSTL_FractalDimensions_2_100_02_1_5_10_32_1_5.meanq	-0.6512331233123312	0.6512331233123312	0.0537946205379462	0.27435655248411406
ST_MomentCorr_002_02_mean_std_sqrt.mi	0.651185118511851	0.651185118511851	0.0575942405759424	0.28303455368748837
SY_SpreadRandomLocal_100_100.meankurt	-0.6507290729072907	0.6507290729072907	0.0168983101689831	0.14848068194457692
CO_Embed2_Basic_tau.downdiag05	0.6506090609060905	0.6506090609060905	0.06819318068193181	0.3107519935837104
PP_Compare_rav10.gauss1_kd_rmse	-0.6504770477047704	0.6504770477047704	0.033996600339966	0.21941520669696632
SP_Summaries_fft.w25_75	-0.6503570357035703	0.6503570357035703	0.0418958104189581	0.2467835408239998
SP_Summaries_welch_rect.w25_75	-0.6503570357035703	0.6503570357035703	0.0418958104189581	0.2467835408239998
CO_trev_mi.absnum	0.6503330333033301	0.6503330333033301	0.040195980401959805	0.2406861141562084
SY_SlidingWindow_lil_sampen10_2	-0.65018901890189	0.65018901890189	0.0653934606539346	0.3025601945521655
AC_10	-0.6500330033003301	0.6500330033003301	0.06229377062293771	0.29476007007277266
IN_AutoMutualInfoStats_40_gaussian.pextrema	-0.6499129912991298	0.6499129912991298	0.022997700229977002	0.17770285055751633
MF_StateSpace_n4sid_2_05_1.minfpe	-0.6497329732973296	0.6497329732973296	0.0846915308469153	0.3417464705142389
DN_Quantile_98	0.6495769576957694	0.6495769576957694	0.0059994000599940004	0.07999200079992001
IN_AutoMutualInfoStats_40_gaussian.ami10	-0.6493369336933693	0.6493369336933693	0.0643935606439356	0.30056153136382424
MF_FitSubsegments_arsbc_rand_25_01.orders_max	0.6492409240924092	0.6492409240924092	0.023897610238976102	0.17968913491164545
MF_armax_2_2_05_1.ac3	0.6492049204920491	0.6492049204920491	0.07889211078892111	0.332177308584931
DN_SimpleFit_gauss1_hsqrt.resruns	-0.6490729072907291	0.6490729072907291	0.056894310568943104	0.2814039228715518
SC_FluctAnal_2_dfa_50_0_logi.r2_alpha	-0.6489408940894089	0.6489408940894089	0.023997600239976002	0.18024398433519093
SY_SlidingWindow_lil_sampen10_1	-0.6483168316831683	0.6483168316831683	0.0433956604339566	0.2504715971355884
DN_OutlierInclude_n_001.stdrfexpa	0.6477287728772876	0.6477287728772876	0.05269473052694731	0.27321725568654803
MF_arfit_1_8_sbc.A2	0.6476447644764476	0.6476447644764476	0.10588941105889411	0.37436749644665546
HT_DistributionTest_ks_beta	-0.6473807380738072	0.6473807380738072	0.051394860513948606	0.27178834768329474
MF_AR_arcov_5.a3	-0.6472007200720071	0.6472007200720071	0.10718928107189281	0.37529885688275955
SY_SlidingWindow_mom3_sampen10_10	0.6471407140714069	0.6471407140714069	0.0756924307569243	0.3244076086828894
DN_SimpleFit_gauss1_hsqrt.resAC1	0.647128712871287	0.647128712871287	0.028097190280971903	0.19745522894084444
SB_TransitionMatrix_4ac.maxeig	-0.647068706870687	0.647068706870687	0.0025997400259974	0.05307481121324069
DN_OutlierInclude_n_001.mfexpc	-0.647056705670567	0.647056705670567	0.07169283071692831	0.3188407726777419
WL_cwt_sym2_32.dd_SC_h	-0.6468526852685268	0.6468526852685268	0.0932906709329067	0.3549877056493245
SY_SlidingWindow_s_ent10_1	0.6464806480648064	0.6464806480648064	0.04839516048395161	0.2653057403423005
MF_armax_2_2_05_1.acsnd0	0.6464566456645664	0.6464566456645664	0.07749225077492251	0.32829229392331705
SB_TransitionpAlphabet_40_1.meandiagfexp_r2	-0.646060606060606	0.646060606060606	0.056394360563943605	0.2801394950757632
MF_armax_2_2_05_1.ac3n	0.6460126012601259	0.6460126012601259	0.08249175082491751	0.33884401911208517
DN_RemovePoints_absfar_08_saturate.fzcacrat	0.6457365736573657	0.6457365736573657	0.028397160283971604	0.1981465139490108
NL_BoxCorrDim_50_ac_5.meanchr17	-0.6456765676567655	0.6456765676567655	0.0683931606839316	0.31100128585951714
DN_OutlierInclude_p_001.stdrfexpc	-0.6456285628562856	0.6456285628562856	0.0678932106789321	0.3107519935837104
CO_Embed2_Shapes_tau_circle_01.mode	-0.6456045604560456	0.6456045604560456	0.04509549045095491	0.2549358868550286
ST_MomentCorr_002_02_median_iqr_abs.absR	0.6454605460546055	0.6454605460546055	0.032096790320967905	0.21253697536887314
ST_MomentCorr_002_02_median_iqr_abs.R	0.6454605460546055	0.6454605460546055	0.032096790320967905	0.21253697536887314
WL_dwtcoeff_sym2_5.mind_l4	-0.6448844884488448	0.6448844884488448	0.10068993100689931	0.3680907148392493
SC_FluctAnal_2_iqr_50_logi.prop_r1	0.6446324632463245	0.6446324632463245	0.0047995200479952005	0.07147337214330515
SC_FluctAnal_2_iqr_50_logi.logtausplit	0.6445964596459646	0.6445964596459646	0.0046995300469953	0.0710610257655553
CO_AddNoise_ac_kraskov1_4.fitlinb	0.6445244524452445	0.6445244524452445	0.0240975902409759	0.18060067631581067
PH_ForcePotential_dblwell_1_05_02.pcrossup	0.6444524452445244	0.6444524452445244	0.09299070092990701	0.3546430279366742
AC_nl_001	0.6443924392439242	0.6443924392439242	0.07839216078392161	0.3310853690567101
AC_nl_024	0.6442244224422442	0.6442244224422442	0.06769323067693231	0.31048628470486284
SP_Summaries_pgram_hamm.fpoly2csS_p1	-0.6440204020402039	0.6440204020402039	0.09769023097690231	0.3634353545777498
CO_tc3_ac.abs	-0.6438403840384037	0.6438403840384037	0.0017998200179982	0.0458620804586208
DN_Quantile_10	0.6438043804380438	0.6438043804380438	0.09019098090190981	0.3507710280413451
MF_ExpSmoothing_05_best.p2_5	-0.6436363636363636	0.6436363636363636	0.10028997100289971	0.36721394385308676
WL_coeffs_db3_5.wb1m	-0.6435643564356436	0.6435643564356436	0.0837916208379162	0.3405117255551468
IN_AutoMutualInfoStats_40_gaussian.ami20	-0.6434683468346835	0.6434683468346835	0.038696130386961305	0.2353929063327089
CO_AddNoise_ac_gaussian.ami_at_10	0.6434563456345634	0.6434563456345634	0.0029997000299970002	0.057327600573276
NL_MS_nlpe_3_ac.acmnd0	-0.6432883288328833	0.6432883288328833	0.054594540545945404	0.27577858954192686
EN_wentropy_shannon	-0.6430603060306029	0.6430603060306029	0.10018998100189981	0.36721394385308676
WL_dwtcoeff_sym2_5.maxd_l4	0.6429282928292829	0.6429282928292829	0.102989701029897	0.3712815761266089
MF_StateSpace_n4sid_2_05_1.p4_5	0.6428082808280827	0.6428082808280827	0.09719028097190281	0.3622259659191177
TSTL_localdensity_5_40_ac_fnnmar.meanden	-0.6426642664266426	0.6426642664266426	0.0245975402459754	0.18275494264828374
IN_AutoMutualInfoStats_40_gaussian.pminima	-0.6426162616261626	0.6426162616261626	0.027897210278972105	0.1968541607377724
SC_FluctAnal_2_rsrangefit_50_1_logi.r1_resac1	-0.6425562556255625	0.6425562556255625	0.0026997300269973002	0.053994600539946
SC_MMA_0__n5_5.maxHurstQ	-0.6424482448244824	0.6424482448244824	0.0082991700829917	0.09516381695163816
PP_Compare_diff1.swms5_1	0.6422082208220821	0.6422082208220821	0.03849615038496151	0.23500755514510663
SY_SlidingWindow_lil_sampen10_10	-0.6420162016201619	0.6420162016201619	0.0786921307869213	0.33194473317842954
DN_RemovePoints_min_08_saturate.ac1rat	0.6418121812181218	0.6418121812181218	0.0690930906909309	0.3131491857401875
EX_MovingThreshold_01_002.stdq	0.6417881788178816	0.6417881788178816	0.10848915108489152	0.3766501177936505
MF_CompareTestSets_y_ss_best_uniform_25_01_1.ac1s_iqr	0.6416081608160815	0.6416081608160815	0.06939306069393061	0.31409490629884385
MF_CompareTestSets_y_ar_best_uniform_25_01_1.ac1s_iqr	0.6410681068106809	0.6410681068106809	0.061693830616938304	0.2939471731669011
WL_coeffs_db3_2.max_coeff	-0.641008100810081	0.641008100810081	0.0705929407059294	0.3166097992547551
NL_TSTL_GPCorrSum2_n1_05_100_20_ac_fnnmar.robfit_a2	-0.6408400840084008	0.6408400840084008	0.0532946705329467	0.27342828729804125
PP_Compare_diff1.swss5_1	-0.6406840684068407	0.6406840684068407	0.06009399060093991	0.28973136323368365
PH_ForcePotential_dblwell_1_05_02.pcrossdown	0.6403360336033603	0.6403360336033603	0.10698930106989302	0.375171453292999
HT_DistributionTest_lillie_norm	-0.6402880288028803	0.6402880288028803	0.062493750624937505	0.2955030957385361
MF_FitSubsegments_arsbc_rand_25_01.orders_mean	0.6402400240024001	0.6402400240024001	0.0983901609839016	0.3641118961720163
CO_Embed2_Basic_tau.incircle_3	0.6398799879987997	0.6398799879987997	0.10258974102589741	0.37123006859419044
SP_Summaries_pgram_hamm.maxProm	-0.6398079807980797	0.6398079807980797	0.027897210278972105	0.1968541607377724
SP_Summaries_pgram_hamm.maxS	-0.6396759675967597	0.6396759675967597	0.028197180281971802	0.19755254617104478
NL_TSTL_dimensions_50_ac_fnnmar.co_meanscalingexp	0.6396519651965196	0.6396519651965196	0.0922907709229077	0.3546430279366742
MF_armax_2_2_05_1.minfpe	-0.6393999399939994	0.6393999399939994	0.09259074092590741	0.3546430279366742
SP_Summaries_pgram_hamm.fpoly2csS_p2	0.6393279327932793	0.6393279327932793	0.10528947105289471	0.37359028408659906
DN_OutlierInclude_abs_001.stdrflrmse	-0.6393279327932793	0.6393279327932793	0.0433956604339566	0.2504715971355884
SP_Summaries_welch_rect.fpoly2csS_p1	-0.6391239123912391	0.6391239123912391	0.10518948105189481	0.37342808546802697
SP_Summaries_fft.fpoly2csS_p1	-0.6391239123912391	0.6391239123912391	0.10518948105189481	0.37342808546802697
IN_AutoMutualInfoStats_40_kraskov1_4.ami10	-0.639087908790879	0.639087908790879	0.07239276072392761	0.3200913841777776
NL_TSTL_PoincareSection_max_ac.ac1D	0.6389918991899189	0.6389918991899189	0.05729427057294271	0.2825695925031153
WL_cwt_db3_32.maxonmed_ssc	0.6388478847884788	0.6388478847884788	0.0908909109089091	0.35269569489751534
NL_TSTL_GPCorrSum2_n1_05_40_20_ac_fnnmar.robfitresmeanabs	0.6387878787878787	0.6387878787878787	0.07749225077492251	0.32829229392331705
FC_Surprise_dist_20_2_q_500.std	0.6386798679867987	0.6386798679867987	0.022897710228977103	0.17720612640648198
SC_FluctAnal_2_std_50_logi.r2_alpha	-0.6386438643864385	0.6386438643864385	0.028397160283971604	0.1981465139490108
DN_OutlierInclude_n_001.stdrfexpc	-0.6386318631863186	0.6386318631863186	0.05979402059794021	0.28909547555434195
CP_ML_StepDetect_l1pwc_10.diffn12	0.6386198619861986	0.6386198619861986	0.010998900109989001	0.11128298934812401
AC_nl_013	0.6382598259825982	0.6382598259825982	0.0800919908009199	0.33517816101601516
ST_MomentCorr_002_02_mean_std_sqrt.R	0.6381518151815181	0.6381518151815181	0.0725927407259274	0.3203579577898528
ST_MomentCorr_002_02_median_iqr_abs.mi	0.6380678067806779	0.6380678067806779	0.032396760323967606	0.21411115372612596
SY_SpreadRandomLocal_200_100.stdskew	0.638007800780078	0.638007800780078	0.0751924807519248	0.3243903251951228
AC_nl_023	0.6379717971797179	0.6379717971797179	0.07889211078892111	0.332177308584931
CP_ML_StepDetect_l1pwc_10.ratn12	-0.6375757575757576	0.6375757575757576	0.010998900109989001	0.11128298934812401
FC_Surprise_dist_100_4_q_500.tstat	0.6375517551755174	0.6375517551755174	0.050994900509949	0.2705049464213177
NL_TSTL_PoincareSection_max_ac.ac2y	-0.6374317431743174	0.6374317431743174	0.0400959904009599	0.2406861141562084
SC_FluctAnal_2_dfa_50_2_logi.ratsplitminerr	0.6373837383738373	0.6373837383738373	0.0231976802319768	0.17770285055751633
CO_Embed2_Basic_tau.ratdiag05	0.6373717371737173	0.6373717371737173	0.0115988401159884	0.11515154400865828
DN_RemovePoints_absfar_08_remove.ac3rat	-0.6373597359735972	0.6373597359735972	0.008099190080991902	0.09349400630406758
DN_Quantile_92	-0.6372517251725173	0.6372517251725173	0.07229277072292771	0.3200606580268614
FC_Surprise_T2_100_5_q_500.std	0.6372397239723973	0.6372397239723973	0.037396260373962605	0.23095715563093602
SB_TransitionpAlphabet_20_ac.mineigfexp_b	0.637011701170117	0.637011701170117	0.004899510048995101	0.07249167556362644
HT_DistributionTest_chi2norm50	-0.637011701170117	0.637011701170117	0.0613938606139386	0.2939471731669011
WL_dwtcoeff_sym2_5.maxd_l1	-0.6369276927692767	0.6369276927692767	0.07479252074792521	0.3243903251951228
DN_RemovePoints_absfar_01_saturate.fzcacrat	0.6368436843684367	0.6368436843684367	0.026597340265973404	0.1922477199621018
ST_MomentCorr_002_02_mean_std_sqrt.absR	0.6368316831683167	0.6368316831683167	0.07429257074292571	0.324142379935534
CO_TranslateShape_rectangle_2_pts.statav3_s	0.6366036603660364	0.6366036603660364	0.051094890510948905	0.27082653830148573
NL_TSTL_GPCorrSum2_n1_05_100_20_ac_fnnmar.robfit_s	0.6363996399639963	0.6363996399639963	0.0755924407559244	0.3244076086828894
DN_Withinp_median_20	-0.6363396339633962	0.6363396339633962	0.10018998100189981	0.36721394385308676
WL_cwt_db3_32.stat_5_s_s	0.6363276327632762	0.6363276327632762	0.09259074092590741	0.3546430279366742
SY_SpreadRandomLocal_200_100.meanstd	0.6363036303630363	0.6363036303630363	0.037196280371962806	0.23013525985530947
NL_TSTL_PoincareSection_max_mi.maxpbox5	-0.636015601560156	0.636015601560156	0.0230976902309769	0.17770285055751633
PP_Compare_diff2.gauss1_kd_resruns	0.6359555955595559	0.6359555955595559	0.0108989101089891	0.11092381886071748
WL_cwt_sym2_32.stat_5_s_s	0.6358355835583557	0.6358355835583557	0.0978902109789021	0.3634353545777498
DN_RemovePoints_min_08_saturate.fzcacrat	0.6357035703570356	0.6357035703570356	0.0334966503349665	0.21741222104204674
SB_BinaryStats_diff.longstretch0	0.6353555355535553	0.6353555355535553	0.0897910208979102	0.3498087337359129
CO_FirstMin_ac	0.6352595259525952	0.6352595259525952	0.0374962503749625	0.2311596797309516
WL_dwtcoeff_db3_5.mind_l2	0.635127512751275	0.635127512751275	0.06939306069393061	0.31409490629884385
DN_Quantile_91	-0.635019501950195	0.635019501950195	0.0842915708429157	0.3409359592519903
SB_TransitionpAlphabet_40_1.trcovfexp_b	0.6347914791479147	0.6347914791479147	0.05369463053694631	0.27404974636067553
MF_armax_1_1_05_1.p4_5	0.6346354635463547	0.6346354635463547	0.0806919308069193	0.3360535617140465
SP_Summaries_fft.fpoly2csS_p2	0.6346234623462347	0.6346234623462347	0.11588841115888411	0.37911318038501823
SP_Summaries_welch_rect.fpoly2csS_p2	0.6346234623462347	0.6346234623462347	0.11588841115888411	0.37911318038501823
SY_SlidingWindow_s_ent5_10	0.6345994599459944	0.6345994599459944	0.048795120487951205	0.2662255582530565
EN_DistributionEntropy_raw_ks__02	0.6345154515451544	0.6345154515451544	0.1116888311168883	0.37911318038501823
EN_DistributionEntropy_ks__02	0.6345154515451544	0.6345154515451544	0.1116888311168883	0.37911318038501823
MF_arfit_1_8_sbc.stdper	0.6343834383438344	0.6343834383438344	0.05449455054494551	0.2754757588164769
AC_nl_233	0.6342994299429943	0.6342994299429943	0.08339166083391661	0.339688944071845
WL_coeffs_db3_4.max_coeff	0.6342754275427541	0.6342754275427541	0.11598840115988401	0.37911318038501823
NL_TSTL_GPCorrSum2_n1_05_100_20_ac_fnnmar.robfitresmeanabs	0.6340114011401139	0.6340114011401139	0.0816918308169183	0.33819160050421815
SY_SlidingWindow_m_ent2_10	-0.6340114011401139	0.6340114011401139	0.024397560243975602	0.18166148753090058
SY_SpreadRandomLocal_200_100.stdkurt	0.6338553855385538	0.6338553855385538	0.060493950604939506	0.29125149066618883
AC_nl_133	0.6334833483348334	0.6334833483348334	0.08539146085391461	0.3425616622011268
CO_FirstMax_mi-hist_5	0.6334833483348334	0.6334833483348334	0.015298470152984701	0.1390402571367698
NL_TSTL_GPCorrSum2_n1_05_40_20_ac_fnnmar.robfit_s	0.6333393339333934	0.6333393339333934	0.0816918308169183	0.33819160050421815
CO_RM_AMInformation_10	-0.6332913291329132	0.6332913291329132	0.0760923907609239	0.3244076086828894
MF_arfit_1_8_sbc.maxper	0.6331593159315931	0.6331593159315931	0.05799420057994201	0.2843906628581618
PH_Walker_prop_05.sw_minrat	0.6330033003300329	0.6330033003300329	0.0494950504949505	0.2674987803654827
PH_ForcePotential_dblwell_1_02_01.ac50	-0.6325112511251124	0.6325112511251124	0.07989201079892011	0.33515672822961606
MF_StateSpace_n4sid_2_05_1.ac2n	0.6324752475247525	0.6324752475247525	0.044295570442955706	0.25248842141469363
AC_nl_112	0.6323072307230723	0.6323072307230723	0.08919108089191082	0.348458055954768
MF_AR_arcov_5.a6	0.632127212721272	0.632127212721272	0.11768823117688232	0.37911318038501823
PH_Walker_prop_01.res_ac1	0.6319951995199519	0.6319951995199519	0.0812918708129187	0.3375305197301634
PP_Compare_rav10.swss5_1	-0.6314671467146714	0.6314671467146714	0.08819118088191182	0.3475075833377761
SC_FluctAnal_2_range_50_logi.meanssr	-0.6312271227122711	0.6312271227122711	0.028997100289971003	0.2001879812018798
WL_dwtcoeff_sym2_5.stdd_l4	0.631083108310831	0.631083108310831	0.12438756124387561	0.37911318038501823
NL_TSTL_dimensions_50_ac_fnnmar.scr_bc_mopt_meanabsres	0.6307710771077107	0.6307710771077107	0.04989501049895011	0.26818568143185684
CO_AutoCorrShape_posDrown.ac1	-0.6302910291029101	0.6302910291029101	0.027597240275972403	0.19614567468872948
DN_RemovePoints_min_01_saturate.fzcacrat	0.6302670267026702	0.6302670267026702	0.005099490050994901	0.07324528507483281
MF_arfit_1_8_sbc.aerr_min	-0.6302310231023102	0.6302310231023102	0.11018898110188981	0.3778825304720524
SY_SlidingWindow_s_sampen10_10	0.6302070207020701	0.6302070207020701	0.053094690530946904	0.27321725568654803
NL_TSTL_GPCorrSum2_n1_05_40_20_ac_fnnmar.robfitresmeansq	0.6302070207020701	0.6302070207020701	0.0826917308269173	0.33884401911208517
CO_glscf_2_5_2	0.6302070207020701	0.6302070207020701	0.08189181081891811	0.33819160050421815
NL_TSTL_GPCorrSum2_n1_05_40_20_ac_fnnmar.minlnr	-0.63012301230123	0.63012301230123	0.015198480151984802	0.1386810921029913
SY_SpreadRandomLocal_50_100.meanac2	0.6299909990999099	0.6299909990999099	0.0796920307969203	0.33452176441904313
CO_FirstMax_mi-hist_10	0.6299429942994298	0.6299429942994298	0.015498450154984501	0.14048661010051827
NL_TSTL_dimensions_50_ac_fnnmar.co_minscalingexp	0.6298229822982297	0.6298229822982297	0.08399160083991601	0.34051986669335427
AC_nl_122	0.6296549654965495	0.6296549654965495	0.09169083091690831	0.3544005150046793
CO_AutoCorrShape_drown.meanacf	0.6295229522952294	0.6295229522952294	0.04989501049895011	0.26818568143185684
SP_Summaries_pgram_hamm.mom5	-0.6293549354935494	0.6293549354935494	0.0313968603139686	0.20992264233246255
DN_Quantile_2	-0.6292829282928292	0.6292829282928292	0.0012998700129987	0.039396941363132404
AC_nl_012	0.6292349234923491	0.6292349234923491	0.09069093090690931	0.3521182870426276
NL_TSTL_FractalDimensions_2_100_02_1_5_10_32_1_5.maxq	-0.6291149114911491	0.6291149114911491	0.096990300969903	0.3620690562522695
IN_AutoMutualInfoStats_40_kraskov1_4.ami21	-0.629006900690069	0.629006900690069	0.0344965503449655	0.2209834882433544
SP_Summaries_welch_rect.ncross_f05	0.6289588958895889	0.6289588958895889	0.0032996700329967	0.059899023290283106
SP_Summaries_fft.ncross_f05	0.6289588958895889	0.6289588958895889	0.0032996700329967	0.059899023290283106
CO_FirstMax_mi-gaussian	0.6288988898889888	0.6288988898889888	0.0188981101889811	0.15953251300636806
AC_nl_034	0.6285988598859886	0.6285988598859886	0.0826917308269173	0.33884401911208517
TSTL_delaytime_01_1.tau1	-0.6285028502850285	0.6285028502850285	0.11228877112288771	0.37911318038501823
SB_TransitionpAlphabet_20_ac.trflin5_adjr2	0.6280708070807081	0.6280708070807081	0.006999300069993001	0.08629961376622194
WL_cwt_sym2_32.maxonmed_ssc	0.6279867986798681	0.6279867986798681	0.10258974102589741	0.37123006859419044
SC_FluctAnal_2_dfa_50_0_logi.r2_se2	-0.6277347734773477	0.6277347734773477	0.0362963703629637	0.22826236571955236
PP_Compare_diff2.swms5_1	0.6276627662766275	0.6276627662766275	0.017998200179982	0.15420624811740494
NW_VisibilityGraph_norm.skewnessk	-0.6275907590759076	0.6275907590759076	0.0326967303269673	0.2148553053004155
PH_Walker_prop_05.sw_maxrat	0.6273987398739873	0.6273987398739873	0.058694130586941305	0.28680086536800864
ST_MomentCorr_002_02_median_iqr_sqrt.mi	0.6273747374737473	0.6273747374737473	0.05649435056494351	0.28043371709005144
MF_armax_3_1_05_1.ac2	0.6273387338733872	0.6273387338733872	0.024297570242975703	0.18130941786515492
CO_Embed2_Basic_1.incircle_1	0.6269546954695469	0.6269546954695469	0.08539146085391461	0.3425616622011268
AC_nl_003	0.6263906390639062	0.6263906390639062	0.08899110088991101	0.348458055954768
PP_Compare_diff2.statav4	0.6263546354635463	0.6263546354635463	0.017598240175982403	0.15191454505741397
AC_nl_035	0.6263546354635463	0.6263546354635463	0.08189181081891811	0.33819160050421815
ST_MomentCorr_002_02_median_iqr_sqrt.absR	0.6262586258625862	0.6262586258625862	0.06059394060593941	0.29152888906913504
DN_RemovePoints_min_01_saturate.std	-0.626234623462346	0.626234623462346	0.06359364063593641	0.298447645003576
SC_FluctAnal_2_rsrangefit_50_1_logi.r1_linfitint	-0.6259345934593459	0.6259345934593459	0.038196180381961806	0.23400687535876866
SC_FluctAnal_2_dfa_50_3_logi.r1_linfitint	-0.6258985898589858	0.6258985898589858	0.0750924907509249	0.3243903251951228
SB_TransitionMatrix_3ac.stddiag	-0.6258025802580256	0.6258025802580256	0.0103989601039896	0.10710306214887493
WL_dwtcoeff_db3_5.maxd_l2	-0.6256705670567055	0.6256705670567055	0.09219078092190781	0.3546430279366742
NL_TSTL_GPCorrSum2_n1_05_100_20_ac_fnnmar.robfitresmeansq	0.6256225622562255	0.6256225622562255	0.08759124087591241	0.3463350565058305
MF_arfit_1_8_sbc.meanper	0.6254305430543053	0.6254305430543053	0.06819318068193181	0.3107519935837104
CO_AddNoise_ac_kraskov1_4.fitlina	-0.6253825382538253	0.6253825382538253	0.019498050194980503	0.1631953592961872
PH_Walker_biasprop_01_05.w_min	-0.6252985298529853	0.6252985298529853	0.0751924807519248	0.3243903251951228
NL_TSTL_ReturnTime_10_1_1_n1_ac_8.pg05	-0.6252145214521452	0.6252145214521452	0.07629237076292371	0.3244076086828894
FC_Surprise_dist_100_5_q_500.mean	0.6252025202520252	0.6252025202520252	0.053094690530946904	0.27321725568654803
SB_TransitionpAlphabet_40_1.trcovfexp_r2	-0.625082508250825	0.625082508250825	0.06819318068193181	0.3107519935837104
NL_TSTL_GPCorrSum2_n1_05_40_20_ac_fnnmar.robfit_a2	-0.6250225022502249	0.6250225022502249	0.07169283071692831	0.3188407726777419
MF_armax_3_1_05_1.minfpe	-0.6249264926492648	0.6249264926492648	0.1075892410758924	0.3759015270466865
DN_Quantile_70	-0.6247344734473447	0.6247344734473447	0.10488951104889511	0.37342808546802697
MF_FitSubsegments_arsbc_uniform_25_01.orders_mean	0.6246384638463846	0.6246384638463846	0.12318768123187682	0.37911318038501823
FC_Surprise_dist_100_4_q_500.uq	0.6245304530453044	0.6245304530453044	0.0096990300969903	0.10410191430154955
WL_dwtcoeff_sym2_5.mind_l2	0.6242544254425443	0.6242544254425443	0.06569343065693431	0.30333610934208594
AC_nl_134	0.6242064206420641	0.6242064206420641	0.0918908109189081	0.3546430279366742
PH_Walker_biasprop_01_05.sw_minrat	0.6239663966396638	0.6239663966396638	0.045495450454954504	0.2555173054123159
MF_armax_2_2_05_1.acmnd0	0.6238583858385838	0.6238583858385838	0.042695730426957304	0.24914896127011554
SC_FluctAnal_2_dfa_50_1_logi.se1	0.6237383738373837	0.6237383738373837	0.09499050094990501	0.3581011761837514
SC_FluctAnal_2_dfa_50_1_logi.se2	0.6237383738373837	0.6237383738373837	0.09499050094990501	0.3581011761837514
ST_MomentCorr_002_02_median_iqr_sqrt.R	0.6236903690369037	0.6236903690369037	0.06369363063693631	0.2987131416374382
MF_ExpSmoothing_05_best.ac2	0.6236543654365436	0.6236543654365436	0.1294870512948705	0.37911318038501823
AC_nl_045	0.6235463546354635	0.6235463546354635	0.0805919408059194	0.3360439713604397
NL_TSTL_dimensions_50_ac_fnnmar.scr_bc_mopt_meansqres	0.6232823282328231	0.6232823282328231	0.0420957904209579	0.24711522021859245
SP_Summaries_welch_rect.peakpower_1	-0.6232583258325832	0.6232583258325832	0.028997100289971003	0.2001879812018798
SP_Summaries_fft.peakpower_1	-0.6232583258325832	0.6232583258325832	0.028997100289971003	0.2001879812018798
CO_Embed2_Shapes_tau_circle_1.mode	0.623066306630663	0.623066306630663	0.0100989901009899	0.10656603051351307
MF_ARMA_orders_1_6_1_4.meanstd_aicsp	0.6229342934293428	0.6229342934293428	0.046795320467953205	0.26111257487389944
SY_LocalGlobal_l100.absmean	-0.6228502850285028	0.6228502850285028	0.0017998200179982	0.0458620804586208
SP_Summaries_pgram_hamm.mom4	-0.6227782778277826	0.6227782778277826	0.04129587041295871	0.24450566991493625
SY_SlidingWindow_m_s_4_1	-0.6225142514251424	0.6225142514251424	0.028597140285971403	0.1989366280763228
DN_RemovePoints_absclose_08_remove.ac1diff	-0.622238223822382	0.622238223822382	0.09159084091590841	0.3544005150046793
SC_FluctAnal_2_endptdiff_50_logi.logtausplit	0.622166216621662	0.622166216621662	0.020497950204979503	0.16729050701098336
SB_MotifTwo_diff.uudd	-0.622166216621662	0.622166216621662	0.136986301369863	0.37911318038501823
SC_FluctAnal_2_endptdiff_50_logi.prop_r1	0.622166216621662	0.622166216621662	0.020497950204979503	0.16729050701098336
MD_hrv_classic.hf	0.6219981998199821	0.6219981998199821	0.13538646135386462	0.37911318038501823
MF_CompareTestSets_y_ss_2_uniform_25_01_1.stdrats_median	0.6219861986198619	0.6219861986198619	0.08049195080491951	0.33603435772927565
WL_coeffs_db3_5.wb10m	-0.6217221722172216	0.6217221722172216	0.10578942105789421	0.37436749644665546
NL_TSTL_PoincareSection_max_1.tauacy	-0.6216501650165015	0.6216501650165015	0.008899110088991101	0.09955427221505492
SY_DriftingMeann5.min	0.6216261626162615	0.6216261626162615	0.025797420257974202	0.1888151610370878
PP_Compare_resample_2_1.kscn_adiff	0.6215301530153015	0.6215301530153015	0.028997100289971003	0.2001879812018798
SB_MotifThree_diffquant.acc	-0.6214941494149414	0.6214941494149414	0.1212878712128787	0.37911318038501823
MF_CompareTestSets_y_ss_2_uniform_25_01_1.stdrats_mean	0.621194119411941	0.621194119411941	0.0826917308269173	0.33884401911208517
IN_AutoMutualInfoStats_40_gaussian.ami21	-0.621074107410741	0.621074107410741	0.043995600439956005	0.25182173962304266
EN_DistributionEntropy_hist_auto_001	0.6210501050105008	0.6210501050105008	0.1252874712528747	0.37911318038501823
SC_FluctAnal_sign_2_dfa_50_2_logi.resac1	0.620966096609661	0.620966096609661	0.07019298070192981	0.31625914029422203
SC_FluctAnal_2_dfa_50_3_logi.r1_alpha	0.6207860786078606	0.6207860786078606	0.08749125087491251	0.34614134906233357
TSTL_localdensity_5_40_ac_2.ac2den	0.6206300630063005	0.6206300630063005	0.11658834116588342	0.37911318038501823
PP_Compare_rav10.gauss1_kd_resAC1	-0.6206060606060605	0.6206060606060605	0.048295170482951705	0.26496871843916087
SC_FluctAnal_2_dfa_50_1_logi.r2_se2	-0.6205700570057006	0.6205700570057006	0.030496950304969503	0.2051016794703716
WL_dwtcoeff_db3_5.mind_l4	-0.6205460546054605	0.6205460546054605	0.11748825117488251	0.37911318038501823
SY_SlidingWindow_mom3_sampen10_2	0.6202940294029402	0.6202940294029402	0.09679032096790322	0.3620690562522695
MF_armax_1_1_05_1.acsnd0	0.6200660066006599	0.6200660066006599	0.13358664133586642	0.37911318038501823
SB_MotifThree_diffquant.ccaa	-0.6200660066006599	0.6200660066006599	0.10998900109989002	0.3778825304720524
AC_nl_014	0.6195619561956195	0.6195619561956195	0.09599040095990401	0.36048796867038185
FC_Surprise_T2_100_tau_m2quad_500.tstat	-0.6193939393939393	0.6193939393939393	0.019998000199980003	0.16556707746794516
FC_LoopLocalSimple_mean.stderr_peaksize	0.6189738973897388	0.6189738973897388	0.096990300969903	0.3620690562522695
SP_Summaries_fft.statav5_m	0.6188418841884188	0.6188418841884188	0.11598840115988401	0.37911318038501823
SP_Summaries_welch_rect.statav5_m	0.6188418841884188	0.6188418841884188	0.11598840115988401	0.37911318038501823
AC_nl_135	0.6187458745874587	0.6187458745874587	0.0933906609339066	0.3549877056493245
DN_RemovePoints_absclose_08_remove.ac1rat	-0.6184818481848186	0.6184818481848186	0.10268973102689731	0.37123006859419044
EN_mse_1-10_2_015_diff1.stdSampEn	-0.6184338433843384	0.6184338433843384	0.08259174082591741	0.33884401911208517
FC_Surprise_dist_100_4_q_500.mean	0.6184218421842184	0.6184218421842184	0.06209379062093791	0.29421851203309424
SC_FluctAnal_2_dfa_50_3_logi.ssr	0.6183978397839783	0.6183978397839783	0.08239176082391761	0.33884401911208517
SC_FluctAnal_2_iqr_50_logi.r1_se2	0.6183618361836183	0.6183618361836183	0.05269473052694731	0.27321725568654803
TSTL_localdensity_5_40_ac_2.ac3den	0.6182778277827782	0.6182778277827782	0.09929007099290071	0.36586603511933447
SP_Summaries_pgram_hamm.statav5_m	0.6181218121812181	0.6181218121812181	0.11328867113288671	0.37911318038501823
DN_Withinp_15	0.617953795379538	0.617953795379538	0.11208879112088792	0.37911318038501823
WL_dwtcoeff_db3_5.maxd_l4	0.6178577857785779	0.6178577857785779	0.14508549145085492	0.37911318038501823
AC_36	-0.6178457845784577	0.6178457845784577	0.11968803119688032	0.37911318038501823
SY_SpreadRandomLocal_50_100.meantaul	0.6177737773777378	0.6177737773777378	0.055094490550944904	0.2766789014529204
AC_nl_022	0.6176777677767775	0.6176777677767775	0.12068793120687932	0.37911318038501823
WL_cwt_db3_32.maxonmeanC	0.6168376837683768	0.6168376837683768	0.12988701129887012	0.37911318038501823
PP_Compare_rav10.swss10_2	-0.6168016801680167	0.6168016801680167	0.11448855114488551	0.37911318038501823
AC_nl_223	0.6167176717671766	0.6167176717671766	0.10838916108389161	0.3766501177936505
CO_glscf_2_5_1	0.6162496249624961	0.6162496249624961	0.09249075092490751	0.3546430279366742
CO_TranslateShape_circle_35_pts.threes	-0.6156855685568555	0.6156855685568555	0.05629437056294371	0.2801394950757632
CO_TranslateShape_circle_25_pts.ones	-0.6153255325532553	0.6153255325532553	0.0953904609539046	0.35882251031321144
AC_nl_124	0.6152895289528952	0.6152895289528952	0.10188981101889812	0.3707043362295183
CO_glscf_2_5_3	0.6152535253525351	0.6152535253525351	0.0761923807619238	0.3244076086828894
SP_Summaries_pgram_hamm.ncross_f05	0.615157515751575	0.615157515751575	0.009799020097990201	0.1043610809197718
CO_TranslateShape_rectangle_2_pts.statav2_s	0.6150255025502549	0.6150255025502549	0.026797320267973202	0.1922477199621018
DN_RemovePoints_min_05_saturate.sumabsacfdiff	-0.6149654965496548	0.6149654965496548	0.043195680431956804	0.24994640990064154
SC_FluctAnal_2_range_50_logi.linfitint	0.6146054605460546	0.6146054605460546	0.0741925807419258	0.324142379935534
EN_DistributionEntropy_hist_10_03	0.6145574557455744	0.6145574557455744	0.12358764123587641	0.37911318038501823
PP_Compare_medianf10.swss5_1	-0.6145574557455744	0.6145574557455744	0.09669033096690331	0.3620690562522695
NL_TSTL_FractalDimensions_5_20_02_1_10_0_32_ac_fnnmar.linfit_b	-0.6144614461446143	0.6144614461446143	0.10328967103289671	0.3712815761266089
NL_TSTL_ReturnTime_5_1_40_n1_1_8.pzeros	0.6144494449444943	0.6144494449444943	0.08399160083991601	0.34051986669335427
CO_glscf_1_10_2	0.6142934293429342	0.6142934293429342	0.06159384061593841	0.2939471731669011
AC_nl_004	0.6142814281428142	0.6142814281428142	0.10578942105789421	0.37436749644665546
EX_MovingThreshold_01_01.stdq	0.6142214221422142	0.6142214221422142	0.13688631136886312	0.37911318038501823
AC_nl_113	0.6138973897389739	0.6138973897389739	0.1131886811318868	0.37911318038501823
CO_TranslateShape_circle_35_pts.fours	-0.6138253825382537	0.6138253825382537	0.07379262073792621	0.3231656465161886
CO_Embed2_Basic_tau.ring1_05	0.6138133813381338	0.6138133813381338	0.08639136086391361	0.34376666439775916
SC_FluctAnal_2_dfa_50_0_logi.meanssr	-0.6137533753375337	0.6137533753375337	0.06979302069793021	0.315282982535627
SY_SlidingWindow_s_ent2_10	0.6135733573357335	0.6135733573357335	0.020097990200979902	0.16599540526139464
NL_TSTL_FractalDimensions_5_20_02_1_10_0_32_ac_fnnmar.rangeq	0.6133933393339334	0.6133933393339334	0.11228877112288771	0.37911318038501823
SB_TransitionpAlphabet_40_1.maxdiagfexp_rmse	0.6133453345334533	0.6133453345334533	0.08609139086091391	0.34336740239019575
AC_nl_12345	0.6133333333333333	0.6133333333333333	0.1126887311268873	0.37911318038501823
EN_DistributionEntropy_hist_20_0	-0.6127692769276928	0.6127692769276928	0.0051994800519948	0.07390996437546328
SC_FluctAnal_2_dfa_50_1_2_logi.r2_ssr	-0.6125292529252925	0.6125292529252925	0.013898610138986101	0.129745505775067
NL_TSTL_PoincareSection_max_mi.stdy	0.6124932493249325	0.6124932493249325	0.015298470152984701	0.1390402571367698
IN_AutoMutualInfoStats_40_kraskov1_4.ami22	-0.612085208520852	0.612085208520852	0.043195680431956804	0.24994640990064154
SB_BinaryStats_mean.longstretch0	-0.6119531953195319	0.6119531953195319	0.042195780421957804	0.2472802123535517
NW_VisibilityGraph_norm.kac3	0.6117611761176117	0.6117611761176117	0.12118788121187882	0.37911318038501823
SP_Summaries_fft.numPromPeaks_1	-0.6117371737173717	0.6117371737173717	0.08539146085391461	0.3425616622011268
SP_Summaries_welch_rect.numPromPeaks_1	-0.6117371737173717	0.6117371737173717	0.08539146085391461	0.3425616622011268
SP_Summaries_pgram_hamm.numPromPeaks_1	-0.6117251725172518	0.6117251725172518	0.08589141085891411	0.3433660120333115
FC_Surprise_dist_20_tau_m2quad_500.uq	0.6113609701826802	0.6113609701826802	0.0263973602639736	0.19157577913094767
PH_Walker_prop_09.sw_minrat	0.6112571257125712	0.6112571257125712	0.07779222077792221	0.3291577361329058
SY_SlidingWindow_mom4_ent5_10	0.6112211221122111	0.6112211221122111	0.09299070092990701	0.3546430279366742
SB_MotifThree_diffquant.aacc	-0.6111851185118511	0.6111851185118511	0.1202879712028797	0.37911318038501823
TSTL_localdensity_5_40_1_3.stdden	-0.611041104110411	0.611041104110411	0.036996300369963	0.22972431998677387
NL_TSTL_dimensions_50_ac_fnnmar.bc_lfitb3	-0.611029102910291	0.611029102910291	0.0044995500449955	0.07003824504427385
AC_nl_33	0.6108610861086109	0.6108610861086109	0.10768923107689231	0.3759015270466865
SB_BinaryStretch_lseq0	-0.6107410741074106	0.6107410741074106	0.0430956904309569	0.24994640990064154
NL_TISEAN_c1_1_1_7_002_05.longestscr	-0.6106690669066905	0.6106690669066905	0.053394660533946606	0.27373715683573224
SC_FluctAnal_2_std_50_logi.r2_se2	-0.6106090609060906	0.6106090609060906	0.05089491050894911	0.2705049464213177
PH_Walker_prop_09.sw_maxrat	0.6104290429042905	0.6104290429042905	0.0761923807619238	0.3244076086828894
PP_Compare_rav10.swss10_1	-0.6102730273027301	0.6102730273027301	0.1202879712028797	0.37911318038501823
AC_nl_123	0.6102490249024902	0.6102490249024902	0.11178882111788821	0.37911318038501823
SY_SlidingWindow_s_sampen10_2	0.6102130213021301	0.6102130213021301	0.06469353064693531	0.3011444457719316
MF_armax_1_1_05_1.p2_5	-0.6101410141014101	0.6101410141014101	0.15228477152284772	0.37911318038501823
SP_Summaries_pgram_hamm.statav4_m	0.61011701170117	0.61011701170117	0.12218778122187782	0.37911318038501823
MF_steps_ahead_ar_best_6.rmserr_5	-0.6099849984998499	0.6099849984998499	0.10318968103189681	0.3712815761266089
NL_TSTL_PoincareSection_max_ac.maxpbox10	0.6099129912991299	0.6099129912991299	0.022397760223977603	0.1761103889611039
SY_LocalGlobal_p1.std	-0.6098529852985298	0.6098529852985298	0.017298270172982702	0.15026780150267802
MF_arfit_1_8_sbc.minper	-0.6097809780978097	0.6097809780978097	0.13038696130386962	0.37911318038501823
EX_MovingThreshold_1_002.minq	-0.6097689768976897	0.6097689768976897	0.08599140085991401	0.34336740239019575
CO_fzcglscf_1_2	0.6096969696969695	0.6096969696969695	0.0400959904009599	0.2406861141562084
AC_nl_046	0.6095289528952894	0.6095289528952894	0.09399060093990601	0.3562703718620983
SP_Summaries_pgram_hamm.linfitsemilog_all_sigma	0.6093849384938493	0.6093849384938493	0.1297870212978702	0.37911318038501823
SP_Summaries_pgram_hamm.linfitsemilog_all_sea1	0.6093849384938493	0.6093849384938493	0.1297870212978702	0.37911318038501823
FC_Surprise_dist_10_tau_m2quad_500.std	0.6090249024902489	0.6090249024902489	0.10168983101689831	0.37017250655886796
SC_FluctAnal_2_dfa_50_1_2_logi.ssr	-0.6088808880888089	0.6088808880888089	0.0861913808619138	0.3435670337948824
CO_fzcglscf_1_1	0.6088688868886889	0.6088688868886889	0.051794820517948204	0.2720216527965524
SP_Summaries_welch_rect.linfitsemilog_all_sea1	0.6088328832883287	0.6088328832883287	0.1334866513348665	0.37911318038501823
SP_Summaries_fft.linfitsemilog_all_sea1	0.6088328832883287	0.6088328832883287	0.1334866513348665	0.37911318038501823
NL_TSTL_FractalDimensions_5_20_02_1_10_0_32_ac_fnnmar.meanq	-0.6087248724872487	0.6087248724872487	0.11528847115288471	0.37911318038501823
SC_FluctAnal_2_dfa_50_0_logi.linfitint	0.6086288628862886	0.6086288628862886	0.08959104089591041	0.34942537492282516
PP_Compare_rav10.swss5_2	-0.6085568556855685	0.6085568556855685	0.11948805119488051	0.37911318038501823
PH_Walker_prop_11.sw_maxrat	-0.6084848484848484	0.6084848484848484	0.0893910608939106	0.34904114582866347
SP_Summaries_pgram_hamm.area_5_2	-0.6084488448844885	0.6084488448844885	0.10768923107689231	0.3759015270466865
FC_LocalSimple_median7.ac2	0.6083528352835283	0.6083528352835283	0.13488651134886512	0.37911318038501823
DN_RemovePoints_absfar_08_saturate.kurtosisrat	-0.6082568256825681	0.6082568256825681	0.14428557144285573	0.37911318038501823
DN_RemovePoints_max_08_saturate.std	0.6081488148814881	0.6081488148814881	0.0822917708229177	0.33881949925893107
EN_Randomize_permute.ac1fexpr2	0.6081128112811279	0.6081128112811279	0.0084991500849915	0.09665149187560582
CO_glscf_2_2_3	0.608088808880888	0.608088808880888	0.10168983101689831	0.37017250655886796
AC_nl_033	0.6079687968796879	0.6079687968796879	0.12818718128187181	0.37911318038501823
CO_glscf_2_2_2	0.6073087308730872	0.6073087308730872	0.1100889911008899	0.3778825304720524
PH_Walker_prop_11.sw_minrat	-0.6072847284728472	0.6072847284728472	0.08509149085091491	0.3425616622011268
SC_FluctAnal_2_dfa_50_1_3_logi.r2_linfitint	-0.6072367236723671	0.6072367236723671	0.012398760123987601	0.12048512662858009
WL_dwtcoeff_db3_5.maxd_l1	-0.607044704470447	0.607044704470447	0.10798920107989202	0.3763757362865537
PH_ForcePotential_dblwell_1_05_02.tau	-0.607032703270327	0.607032703270327	0.0580941905809419	0.2844754670440429
PP_Compare_medianf10.gauss1_kd_resAC1	-0.607008700870087	0.607008700870087	0.059994000599940006	0.2896552450018156
SC_FluctAnal_2_range_50_logi.r2_se2	-0.6068286828682868	0.6068286828682868	0.0143985601439856	0.13314797552502813
AC_nl_011	0.6067806780678067	0.6067806780678067	0.12708729127087293	0.37911318038501823
SP_Summaries_pgram_hamm.statav3_m	0.6067686768676867	0.6067686768676867	0.12358764123587641	0.37911318038501823
AC_nl_22	0.6064686468646864	0.6064686468646864	0.11508849115088492	0.37911318038501823
SP_Summaries_pgram_hamm.logarea_2_1	-0.6064446444644465	0.6064446444644465	0.0928907109289071	0.3546430279366742
MF_StateSpace_n4sid_2_05_1.acmnd0	0.6063726372637263	0.6063726372637263	0.0790920907909209	0.33281564809879866
EN_mse_1-10_2_015_diff1.cvSampEn	-0.6062406240624061	0.6062406240624061	0.10068993100689931	0.3680907148392493
IN_AutoMutualInfoStats_diff_20_gaussian.ami4	-0.6061446144614461	0.6061446144614461	0.1384861513848615	0.37911318038501823
AC_nl_025	0.6057725772577257	0.6057725772577257	0.1090890910908909	0.37667504520819195
AC_nl_1234	0.6057005700570057	0.6057005700570057	0.13008699130086993	0.37911318038501823
FC_LocalSimple_median7.gofr2	-0.6055325532553255	0.6055325532553255	0.10688931106889311	0.37501196336256226
FC_Surprise_T2_20_2_udq_500.std	0.6055205520552054	0.6055205520552054	0.05579442055794421	0.278972102789721
WL_coeffs_db3_1.max_coeff	-0.6051365136513651	0.6051365136513651	0.11178882111788821	0.37911318038501823
SP_Summaries_welch_rect.statav4_m	0.6050525052505249	0.6050525052505249	0.13488651134886512	0.37911318038501823
SP_Summaries_fft.statav4_m	0.6050525052505249	0.6050525052505249	0.13488651134886512	0.37911318038501823
IN_AutoMutualInfoStats_diff_20_gaussian.ami20	0.6044284428442843	0.6044284428442843	0.026997300269973004	0.1928779084708352
SY_SpreadRandomLocal_100_100.stdskew	0.6043804380438044	0.6043804380438044	0.11158884111588842	0.37911318038501823
SY_DriftingMeann10.max	-0.6043804380438044	0.6043804380438044	0.027897210278972105	0.1968541607377724
DN_RemovePoints_max_01_saturate.std	-0.6043564356435642	0.6043564356435642	0.09909009099090091	0.3655441426366747
CO_Embed2_Dist_tau.d_expfit_meandiff	0.6043564356435642	0.6043564356435642	0.101989801019898	0.37087200370872
SP_Summaries_welch_rect.statav2_m	0.6043084308430842	0.6043084308430842	0.12908709129087093	0.37911318038501823
SP_Summaries_fft.statav2_m	0.6043084308430842	0.6043084308430842	0.12908709129087093	0.37911318038501823
EN_mse_1-10_2_015_diff1.sampen_s9	0.6035403540354035	0.6035403540354035	0.1060893910608939	0.37488187493525943
TSTL_localdensity_5_40_1_3.taumiden	0.603036303630363	0.603036303630363	0.047295270472952705	0.2626242621904073
SP_Summaries_pgram_hamm.logarea_5_2	-0.602940294029403	0.602940294029403	0.11358864113588642	0.37911318038501823
EN_mse_1-10_2_015.maxScale	0.60273512284215	0.60273512284215	0.09449055094490551	0.35739141863713575
FC_LocalSimple_lfittau.meanabserr	-0.6027242724272427	0.6027242724272427	0.08359164083591641	0.34030206446810946
WL_cwt_sym2_32.medianabsC	0.6027002700270027	0.6027002700270027	0.13808619138086192	0.37911318038501823
DN_RemovePoints_absfar_08_remove.kurtosisrat	-0.6026042604260425	0.6026042604260425	0.14828517148285172	0.37911318038501823
SP_Summaries_pgram_hamm.maxw	0.6024722472247224	0.6024722472247224	0.0438956104389561	0.25182173962304266
NL_BoxCorrDim_50_ac_5.meanchr18	-0.6023882388238824	0.6023882388238824	0.1317868213178682	0.37911318038501823
TSTL_localdensity_5_40_ac_2.ac1den	0.6023762376237624	0.6023762376237624	0.13208679132086792	0.37911318038501823
NL_TSTL_FractalDimensions_2_10_n1_1_5_10_32_1_5.maxDq	-0.6022922292229222	0.6022922292229222	0.05469453054694531	0.27608097590827857
MF_armax_2_2_05_1.ftbth	0.6022802280228022	0.6022802280228022	0.04079592040795921	0.24237990708701154
EN_mse_1-10_2_015_diff1.sampen_s8	0.602196219621962	0.602196219621962	0.1050894910508949	0.37342808546802697
CO_Embed2_Basic_1.medianincircle	0.6021602160216021	0.6021602160216021	0.11278872112788721	0.37911318038501823
NL_TSTL_FractalDimensions_5_20_02_1_10_0_32_ac_fnnmar.meanDq	-0.6021122112211221	0.6021122112211221	0.11698830116988301	0.37911318038501823
SC_FluctAnal_2_std_50_logi.linfitint	0.602064206420642	0.602064206420642	0.097990200979902	0.3634353545777498
WL_dwtcoeff_sym2_5.mind_l1	0.6019801980198018	0.6019801980198018	0.10868913108689131	0.3766501177936505
AC_nl_24	0.6019561956195619	0.6019561956195619	0.11498850114988501	0.37911318038501823
SB_TransitionMatrix_3ac.mineig	0.6019081908190818	0.6019081908190818	0.0093990600939906	0.10199610953731125
SP_Summaries_pgram_hamm.statav2_m	0.6018721872187218	0.6018721872187218	0.12378762123787622	0.37911318038501823
FC_Surprise_T1_20_tau_m2quad_500.median	-0.6017761776177618	0.6017761776177618	0.09299070092990701	0.3546430279366742
FC_Surprise_T1_50_tau_m2quad_500.std	0.6017641764176417	0.6017641764176417	0.058894110588941104	0.28692120202235244
SB_BinaryStats_diff.diff21stretch1	-0.6016081608160815	0.6016081608160815	0.15158484151584842	0.37911318038501823
SP_Summaries_welch_rect.statav3_m	0.6015361536153615	0.6015361536153615	0.13588641135886412	0.37911318038501823
SP_Summaries_fft.statav3_m	0.6015361536153615	0.6015361536153615	0.13588641135886412	0.37911318038501823
NL_TSTL_PoincareSection_max_ac.maxpbox5	0.6013441344134414	0.6013441344134414	0.011898810118988102	0.11694830516948305
HT_DistributionTest_chi2norm100	-0.6013321332133212	0.6013321332133212	0.10218978102189781	0.3710109200161778
AC_nl_056	0.6009960996099609	0.6009960996099609	0.09409059094090591	0.3562703718620983
CO_glscf_1_5_4	0.6009600960096009	0.6009600960096009	0.0268973102689731	0.1923633000525311
ST_LocalExtrema_n25.meanabsext	0.6008520852085207	0.6008520852085207	0.11458854114588542	0.37911318038501823
SB_MotifTwo_diff.dduu	-0.6007800780078008	0.6007800780078008	0.1655834416558344	0.37911318038501823
DN_SimpleFit_gauss2_ks.resruns	-0.6007440744074406	0.6007440744074406	0.0025997400259974	0.05307481121324069
CO_fzcglscf_10_10	-0.6007320732073207	0.6007320732073207	0.0334966503349665	0.21741222104204674
WL_coeffs_db3_4.wb1m	-0.6004920492049205	0.6004920492049205	0.1126887311268873	0.37911318038501823
MF_steps_ahead_arma_3_1_6.rmserr_1	0.6004440444044403	0.6004440444044403	0.11588841115888411	0.37911318038501823
PP_Compare_medianf10.swss5_2	-0.6004080408040804	0.6004080408040804	0.12268773122687732	0.37911318038501823
PH_Walker_biasprop_05_01.sw_maxrat	0.6002880288028802	0.6002880288028802	0.0978902109789021	0.3634353545777498
AC_nl_246	0.6002640264026402	0.6002640264026402	0.10928907109289071	0.37667504520819195
MF_ExpSmoothing_05_best.p5_5	0.5999039903990397	0.5999039903990397	0.1411858814118588	0.37911318038501823
NL_MS_nlpe_fnn_mi.p4_5	0.5998199819981997	0.5998199819981997	0.0324967503249675	0.2143601555472449
CO_Embed2_Dist_tau.d_max	-0.5997359735973596	0.5997359735973596	0.10228977102289771	0.3711780720662111
MF_StateSpace_n4sid_3_05_1.x0mod	-0.5995799579957994	0.5995799579957994	0.0051994800519948	0.07390996437546328
MF_steps_ahead_ar_2_6.mabserr_6	-0.5994359435943594	0.5994359435943594	0.034996500349965	0.22335428794782858
PH_ForcePotential_sine_10_004_10.pcross	0.5993879387938794	0.5993879387938794	0.06469353064693531	0.3011444457719316
CO_glscf_1_10_3	0.5992199219921992	0.5992199219921992	0.053094690530946904	0.27321725568654803
MF_StateSpaceCompOrder_8.ndownaic	-0.5992199219921992	0.5992199219921992	0.0268973102689731	0.1923633000525311
DN_RemovePoints_min_08_saturate.std	0.5990399039903989	0.5990399039903989	0.10768923107689231	0.3759015270466865
SP_Summaries_pgram_hamm.wmax_75	-0.5989438943894388	0.5989438943894388	0.0923907609239076	0.3546430279366742
CO_CompareMinAMI_even_2_80.std	-0.5987638763876387	0.5987638763876387	0.0017998200179982	0.0458620804586208
NW_VisibilityGraph_norm.iqrk	0.5985616518528346	0.5985616518528346	0.12058794120587941	0.37911318038501823
WL_cwt_sym2_32.maxonmeanC	0.5983918391839183	0.5983918391839183	0.1573842615738426	0.37911318038501823
AC_nl_11	0.5982478247824782	0.5982478247824782	0.12518748125187482	0.37911318038501823
NL_TSTL_GPCorrSum2_n1_05_100_20_ac_fnnmar.minlnr	-0.5980798079807981	0.5980798079807981	0.019598040195980403	0.1638329484184024
SY_LocalGlobal_p05.iqr	0.5979957995799579	0.5979957995799579	0.0136986301369863	0.12910489772940514
NL_TSTL_PoincareSection_max_mi.pwithin2	-0.5979717971797179	0.5979717971797179	0.1227877212278772	0.37911318038501823
FC_Surprise_T2_100_5_q_500.tstat	-0.5978637863786378	0.5978637863786378	0.07649235076492351	0.32505705575211474
SD_TSTL_surrogates_mi_100_1_trev.stdsurr	0.5978037803780377	0.5978037803780377	0.0978902109789021	0.3634353545777498
SP_Summaries_pgram_hamm.linfitloglog_lf_a1	-0.5977197719771976	0.5977197719771976	0.10668933106689331	0.3748838599286139
PP_Compare_medianf10.swss10_2	-0.5976357635763576	0.5976357635763576	0.1314868513148685	0.37911318038501823
SY_SlidingWindow_lil_ent10_10	-0.5974197419741973	0.5974197419741973	0.08909109089091091	0.348458055954768
NL_TSTL_dimensions_50_ac_fnnmar.co_lfitmmax	0.5974077407740773	0.5974077407740773	0.14008599140085992	0.37911318038501823
WL_coeffs_db3_max.mean_coeff	-0.5974077407740773	0.5974077407740773	0.026697330266973303	0.1922477199621018
EN_mse_1-10_2_015_diff1.sampen_s10	0.5973597359735974	0.5973597359735974	0.11248875112488751	0.37911318038501823
EN_mse_1-10_2_015_diff1.minSampEn	0.5973597359735974	0.5973597359735974	0.11248875112488751	0.37911318038501823
FC_Surprise_dist_20_2_udq_500.max	0.5973237323732373	0.5973237323732373	0.07539246075392461	0.3243903251951228
MF_FitSubsegments_arsbc_rand_25_01.orders_mode	0.5972877287728772	0.5972877287728772	0.14558544145585442	0.37911318038501823
SY_SlidingWindow_mom3_ent10_2	0.597059705970597	0.597059705970597	0.11698830116988301	0.37911318038501823
EN_DistributionEntropy_hist_50_0	-0.5969036903690369	0.5969036903690369	0.14128587141285873	0.37911318038501823
SC_FluctAnal_2_dfa_50_0_logi.r2_se1	-0.5968436843684368	0.5968436843684368	0.05749425057494251	0.28303455368748837
CO_glscf_1_2_3	0.5967476747674767	0.5967476747674767	0.10888911108889111	0.3766501177936505
AC_nl_13	0.5966876687668766	0.5966876687668766	0.12198780121987801	0.37911318038501823
SP_Summaries_fft.area_5_2	-0.5966636663666366	0.5966636663666366	0.1217878212178782	0.37911318038501823
SP_Summaries_welch_rect.area_5_2	-0.5966636663666366	0.5966636663666366	0.1217878212178782	0.37911318038501823
DN_OutlierInclude_n_001.stdrflrmse	-0.5964716471647165	0.5964716471647165	0.039196080391960805	0.23696751590218834
SB_TransitionpAlphabet_40_1.maxdiagfexp_b	0.5964596459645964	0.5964596459645964	0.102989701029897	0.3712815761266089
SB_MotifThree_diffquant.aac	-0.5964476447644763	0.5964476447644763	0.15378462153784622	0.37911318038501823
PH_Walker_momentum_2.w_ac2	0.5963996399639963	0.5963996399639963	0.0993900609939006	0.36586603511933447
CO_Embed2_tau.eucdm1	-0.596063606360636	0.596063606360636	0.0862913708629137	0.3437664340109128
SP_Summaries_fft.wmax_75	-0.596027602760276	0.596027602760276	0.0968903109689031	0.3620690562522695
SP_Summaries_welch_rect.wmax_75	-0.596027602760276	0.596027602760276	0.0968903109689031	0.3620690562522695
CO_AddNoise_ac_kraskov1_4.fitexpa	0.5960156015601559	0.5960156015601559	0.040495950404959506	0.24164105705647998
FC_LocalSimple_lfittau.gofr2	-0.5958475847584758	0.5958475847584758	0.09979002099790021	0.36674964982134267
EN_mse_1-10_2_015_diff1.sampen_s6	0.5954755475547554	0.5954755475547554	0.12448755124487551	0.37911318038501823
SC_FluctAnal_2_iqr_50_logi.r2_ssr	-0.5954755475547554	0.5954755475547554	0.05579442055794421	0.278972102789721
DN_CompareKSFit_beta.olapint	0.5954635463546355	0.5954635463546355	0.15528447155284472	0.37911318038501823
NL_MS_fnn_1_10_mi_5_1.pfnn_2	-0.5954155415541553	0.5954155415541553	0.12638736126387362	0.37911318038501823
SB_TransitionMatrix_4ac.stdeig	-0.5953915391539153	0.5953915391539153	0.024297570242975703	0.18130941786515492
DN_Quantile_93	-0.5953675367536754	0.5953675367536754	0.09109089091090891	0.3532724517852611
NL_TSTL_PoincareSection_max_mi.pwithinr01	0.5952115211521152	0.5952115211521152	0.0734926507349265	0.32267353992105574
FC_LocalSimple_meantau.sws	0.5951755175517551	0.5951755175517551	0.1095890410958904	0.3771748888142701
DN_RemovePoints_absclose_05_remove.ac2rat	-0.5951515151515152	0.5951515151515152	0.1481851814818518	0.37911318038501823
AC_nl_015	0.595139513951395	0.595139513951395	0.11578842115788421	0.37911318038501823
EN_mse_1-10_2_015_diff1.sampen_s7	0.595115511551155	0.595115511551155	0.11868813118688132	0.37911318038501823
DN_FitKernelSmoothraw.entropy	-0.5949114911491149	0.5949114911491149	0.14958504149585042	0.37911318038501823
DN_FitKernelSmoothzscore.entropy	-0.5949114911491149	0.5949114911491149	0.14958504149585042	0.37911318038501823
DN_CompareKSFit_ev.peaksepy	-0.5947794779477947	0.5947794779477947	0.1496850314968503	0.37911318038501823
AC_nl_14	0.5945514551455144	0.5945514551455144	0.1192880711928807	0.37911318038501823
PP_Compare_rav4.gauss1_kd_resAC1	-0.5944914491449145	0.5944914491449145	0.027497250274972504	0.19583962928758886
MF_FitSubsegments_arsbc_rand_25_01.sbcs_max	-0.5941794179417942	0.5941794179417942	0.10378962103789621	0.37210661424738195
NL_TSTL_FractalDimensions_2_10_n1_1_5_10_32_1_5.linfit_a	0.5941554155415542	0.5941554155415542	0.07539246075392461	0.3243903251951228
SB_TransitionpAlphabet_40_1.trfexp_rmse	0.5939993999399938	0.5939993999399938	0.11758824117588242	0.37911318038501823
PP_Compare_resample_2_1.statav6	-0.5939873987398739	0.5939873987398739	0.08659134086591341	0.3441643126270851
SY_SpreadRandomLocal_ac5_100.stdac2	0.5938913891389138	0.5938913891389138	0.0714928507149285	0.31856917935149487
CO_glscf_2_2_1	0.5938553855385537	0.5938553855385537	0.12368763123687632	0.37911318038501823
WL_dwtcoeff_db3_5.mind_l1	0.5938313831383137	0.5938313831383137	0.12188781121887811	0.37911318038501823
SB_MotifThree_diffquant.cca	-0.5936753675367535	0.5936753675367535	0.1640835916408359	0.37911318038501823
NL_TSTL_PoincareSection_max_mi.hboxcounts10	0.5935433543354334	0.5935433543354334	0.0124987501249875	0.12077443940999158
SP_Summaries_welch_rect.logarea_5_2	-0.5934713471347134	0.5934713471347134	0.12418758124187582	0.37911318038501823
SP_Summaries_fft.logarea_5_2	-0.5934713471347134	0.5934713471347134	0.12418758124187582	0.37911318038501823
SY_SpreadRandomLocal_100_100.meanac2	0.5934113411341133	0.5934113411341133	0.1171882811718828	0.37911318038501823
SY_SlidingWindow_mom4_ent5_2	0.5933753375337533	0.5933753375337533	0.10878912108789121	0.3766501177936505
PP_Compare_medianf10.swss10_1	-0.5926192619261925	0.5926192619261925	0.1344865513448655	0.37911318038501823
WL_DetailCoeffs_db3_max.max1on2_max	0.5926192619261925	0.5926192619261925	0.026797320267973202	0.1922477199621018
CO_Embed2_Basic_tau.stdincircle	0.5924272427242724	0.5924272427242724	0.1568843115688431	0.37911318038501823
NL_TSTL_FractalDimensions_2_10_n1_1_5_10_32_1_5.meanDq	-0.5924272427242724	0.5924272427242724	0.0786921307869213	0.33194473317842954
MF_FitSubsegments_arsbc_uniform_25_01.orders_mode	0.5923792379237922	0.5923792379237922	0.1790820917908209	0.37911318038501823
SP_Summaries_pgram_hamm.mom3	-0.5923072307230722	0.5923072307230722	0.0700929907009299	0.3162228039491133
MF_StateSpace_n4sid_1_05_1.p2_5	-0.5923072307230722	0.5923072307230722	0.1765823417658234	0.37911318038501823
FC_Surprise_T2_100_5_q_500.min	0.5922232223222321	0.5922232223222321	0.0072992700729927005	0.08810347035471891
NL_MS_fnn_1_10_mi_5_1.pfnn_3	-0.5921992199219921	0.5921992199219921	0.11728827117288271	0.37911318038501823
SY_SlidingWindow_mom3_ent10_1	0.5921632163216322	0.5921632163216322	0.11798820117988201	0.37911318038501823
WL_coeffs_db3_4.wb10m	-0.5918991899189918	0.5918991899189918	0.11598840115988401	0.37911318038501823
PP_Compare_medianf10.statav10	-0.5917791779177918	0.5917791779177918	0.06269373062693731	0.2960417753694775
NL_TSTL_PoincareSection_max_mi.minpbox10	0.5917671767176717	0.5917671767176717	0.0165983401659834	0.14659381301921154
CO_glscf_1_2_2	0.5916831683168315	0.5916831683168315	0.11888811118888111	0.37911318038501823
IN_AutoMutualInfoStats_40_gaussian.ami22	-0.5916351635163516	0.5916351635163516	0.05499450054994501	0.2765805290815948
FC_LocalSimple_median7.sws	0.5912871287128713	0.5912871287128713	0.1581841815818418	0.37911318038501823
SC_FluctAnal_2_dfa_50_2_logi.r1_alpha	0.591215121512151	0.591215121512151	0.0746925307469253	0.32421742052924046
MF_StateSpace_n4sid_1_05_1.ac2	0.5911551155115511	0.5911551155115511	0.1772822717728227	0.37911318038501823
EN_mse_1-10_2_015_rescale_tau.maxScale	-0.591083108310831	0.591083108310831	0.0026997300269973002	0.053994600539946
SB_TransitionpAlphabet_40_1.meandiagfexp_a	-0.590999099909991	0.590999099909991	0.10718928107189281	0.37529885688275955
FC_Surprise_dist_50_3_q_500.std	-0.5909030903090309	0.5909030903090309	0.029097090290970903	0.2001879812018798
MF_CompareTestSets_y_ar_4_rand_25_01_1.ac1s_std	0.5908790879087908	0.5908790879087908	0.13938606139386062	0.37911318038501823
SP_Summaries_pgram_hamm.iqr	-0.5907470747074707	0.5907470747074707	0.104989501049895	0.37342808546802697
DN_RemovePoints_absfar_01_remove.kurtosisrat	-0.5906510651065106	0.5906510651065106	0.16148385161483853	0.37911318038501823
PH_Walker_biasprop_05_01.w_max	0.5903870387038702	0.5903870387038702	0.1481851814818518	0.37911318038501823
SP_Summaries_welch_rect.linfitloglog_lf_a1	-0.5903750375037503	0.5903750375037503	0.11808819118088192	0.37911318038501823
SP_Summaries_fft.linfitloglog_lf_a1	-0.5903750375037503	0.5903750375037503	0.11808819118088192	0.37911318038501823
IN_AutoMutualInfoStats_40_gaussian.stdami	0.5901230123012301	0.5901230123012301	0.103989601039896	0.37224165200545506
NL_embed_PCA_mi_10.std	-0.5900870087008699	0.5900870087008699	0.0836916308369163	0.34030639489242565
NL_TSTL_PoincareSection_max_mi.ac1D	0.5900870087008699	0.5900870087008699	0.10788921107889211	0.376217826772822
CO_glscf_1_1_3	0.5899789978997899	0.5899789978997899	0.11438856114388561	0.37911318038501823
PP_Compare_medianf10.swms10_1	-0.5898949894989498	0.5898949894989498	0.0760923907609239	0.3244076086828894
MD_rawHRVmeas.trisqrt	-0.5898709870987098	0.5898709870987098	0.10308969103089691	0.3712815761266089
EX_MovingThreshold_01_002.medianq	-0.5897749774977497	0.5897749774977497	0.1136886311368863	0.37911318038501823
EX_MovingThreshold_01_01.medianq	-0.5897509750975097	0.5897509750975097	0.11698830116988301	0.37911318038501823
CO_AddNoise_ac_std1_10.ami_at_5	0.5896549654965495	0.5896549654965495	0.0174982501749825	0.15143139774072906
MF_GP_hyperparameters_covSEiso_covNoise_1_200_first.mlikelihood	-0.5894629462946294	0.5894629462946294	0.12198780121987801	0.37911318038501823
NL_TSTL_LargestLyap_n1_01_001_3_mi_fnnmar.p4	-0.5894389438943893	0.5894389438943893	0.058894110588941104	0.28692120202235244
MF_FitSubsegments_arsbc_uniform_25_01.sbcs_max	-0.5893909390939093	0.5893909390939093	0.10868913108689131	0.3766501177936505
DN_Moments_raw_4	0.5892709270927092	0.5892709270927092	0.1621837816218378	0.37911318038501823
DN_Moments_4	0.5892709270927092	0.5892709270927092	0.1621837816218378	0.37911318038501823
CO_glscf_1_10_1	0.5892109210921092	0.5892109210921092	0.0857914208579142	0.3431656834316568
SY_SlidingWindow_lil_ent10_2	-0.5891869186918691	0.5891869186918691	0.0887911208879112	0.348458055954768
NL_MS_nlpe_2_mi.dwts	0.5891029102910291	0.5891029102910291	0.064993500649935	0.30152075824110103
MF_StateSpaceCompOrder_8.aicopt	-0.5890429042904289	0.5890429042904289	0.029397060293970604	0.20124554708708234
SB_MotifThree_diffquant.caa	-0.5890309030903089	0.5890309030903089	0.1673832616738326	0.37911318038501823
NL_MS_nlpe_2_mi.ac1n	0.589018901890189	0.589018901890189	0.06459354064593541	0.30108642252305934
NL_MS_nlpe_2_mi.ac1	-0.5887788778877887	0.5887788778877887	0.0653934606539346	0.3025601945521655
AC_nl_12	0.5887788778877887	0.5887788778877887	0.13608639136086392	0.37911318038501823
MF_steps_ahead_ar_best_6.rmserr_6	-0.5887068706870686	0.5887068706870686	0.0365963403659634	0.22868557830865416
SC_FluctAnal_2_dfa_50_1_logi.prop_r1	-0.5886948694869486	0.5886948694869486	0.029597040295970403	0.2018928541928416
SC_FluctAnal_2_dfa_50_1_logi.logtausplit	-0.5885268526852684	0.5885268526852684	0.029897010298970104	0.20245219572530937
FC_Surprise_dist_20_2_q_500.median	0.5885148514851484	0.5885148514851484	0.052594740525947405	0.27321725568654803
CO_TranslateShape_circle_35_pts.std	-0.5884788478847884	0.5884788478847884	0.09369063093690631	0.3555386325680725
SC_FluctAnal_2_std_50_logi.r2_se1	-0.5883468346834683	0.5883468346834683	0.06179382061793821	0.2939471731669011
ST_LocalExtrema_l50.medianabsext	-0.5882868286828683	0.5882868286828683	0.11448855114488551	0.37911318038501823
NL_TISEAN_c1_1_1_7_002_05.bestgoodness	0.5882508250825083	0.5882508250825083	0.023397660233976603	0.17787392531465085
NL_TSTL_dimensions_50_ac_fnnmar.co_lfitmeansqdevmax	-0.5882508250825083	0.5882508250825083	0.07839216078392161	0.3310853690567101
SY_SpreadRandomLocal_ac5_100.stdac1	0.5882028202820281	0.5882028202820281	0.0761923807619238	0.3244076086828894
PH_Walker_prop_01.sw_propcross	-0.588070807080708	0.588070807080708	0.12298770122987701	0.37911318038501823
NL_TSTL_PoincareSection_max_ac.hboxcounts5	-0.588010801080108	0.588010801080108	0.021897810218978103	0.17396874631243575
FC_LocalSimple_median5.gofr2	-0.5878547854785479	0.5878547854785479	0.11068893110688931	0.3786871437172543
EN_mse_1-10_2_015_diff1.meanch	0.5877947794779477	0.5877947794779477	0.12188781121887811	0.37911318038501823
PP_Compare_medianf4.statav10	-0.5875667566756675	0.5875667566756675	0.0917908209179082	0.354587786589112
EN_DistributionEntropy_hist_10_02	0.5875667566756675	0.5875667566756675	0.16058394160583941	0.37911318038501823
FC_Surprise_dist_100_5_q_500.tstat	0.5872427242724273	0.5872427242724273	0.0771922807719228	0.327626706792615
SB_MotifThree_diffquant.bacc	-0.5871467146714671	0.5871467146714671	0.17148285171482852	0.37911318038501823
CO_AddNoise_1_std1_10.firstUnder50	-0.587134713471347	0.587134713471347	0.12858714128587143	0.37911318038501823
NL_TSTL_PoincareSection_max_ac.pwithinr01	0.5869546954695469	0.5869546954695469	0.08699130086991301	0.3449568587809807
PH_Walker_momentum_2.w_ac1	0.5869066906690669	0.5869066906690669	0.1131886811318868	0.37911318038501823
SC_FluctAnal_2_dfa_50_2_logi.r1_linfitint	-0.5868826882688268	0.5868826882688268	0.07529247075292471	0.3243903251951228
NL_TISEAN_c1_1_1_7_002_05.mind	0.5868106810681069	0.5868106810681069	0.034596540345965404	0.2212120795355409
MF_FitSubsegments_arma_2_2_uniform_25_01.q_2_max	0.5867986798679866	0.5867986798679866	0.1877812218778122	0.37911318038501823
ST_LocalExtrema_l50.zcext	0.5866186618661865	0.5866186618661865	0.0902909709029097	0.35096151401808967
CO_Embed2_AngleTau_50.ac1_thetaac1	0.5864386438643864	0.5864386438643864	0.1146885311468853	0.37911318038501823
SB_TransitionpAlphabet_20_ac.trfexp_b	0.5863906390639063	0.5863906390639063	0.008399160083991601	0.09599040095990402
SY_SlidingWindow_lil_ent10_1	-0.5863786378637864	0.5863786378637864	0.1034896510348965	0.37141825723530936
CO_Embed2_Shapes_tau_circle_01.statav5_m	0.586054605460546	0.586054605460546	0.0685931406859314	0.3114988831149888
DN_RemovePoints_absfar_01_saturate.kurtosisrat	-0.586042604260426	0.586042604260426	0.16728327167283272	0.37911318038501823
NL_embed_PCA_1_10.top2	0.5859945994599459	0.5859945994599459	0.1166883311668833	0.37911318038501823
SP_Summaries_fft.iqr	-0.585958595859586	0.585958595859586	0.11158884111588842	0.37911318038501823
SP_Summaries_welch_rect.iqr	-0.585958595859586	0.585958595859586	0.11158884111588842	0.37911318038501823
NL_MS_nlpe_fnn_mi.dwts	0.585934593459346	0.585934593459346	0.11608839116088392	0.37911318038501823
NL_TSTL_PoincareSection_max_ac.ac2D	0.5858985898589858	0.5858985898589858	0.10538946105389461	0.3737216391646109
AC_nl_44	0.5858505850585057	0.5858505850585057	0.137986201379862	0.37911318038501823
FC_Surprise_T1_20_tau_m2quad_500.mean	-0.5858385838583858	0.5858385838583858	0.12218778122187782	0.37911318038501823
CO_TranslateShape_circle_25_pts.twos	-0.5857545754575456	0.5857545754575456	0.130986901309869	0.37911318038501823
NL_TISEAN_c1_1_1_7_002_05.bestestd	0.5857305730573057	0.5857305730573057	0.034396560343965606	0.2205483086360516
MF_steps_ahead_ar_2_6.rmserr_6	-0.5856945694569456	0.5856945694569456	0.03519648035196481	0.2242146155754795
NL_TSTL_PoincareSection_max_ac.minpbox5	-0.5856945694569456	0.5856945694569456	0.030296970302969704	0.2043560349847368
MF_StateSpace_n4sid_3_05_1.mms	-0.5855985598559855	0.5855985598559855	0.10868913108689131	0.3766501177936505
SD_TSTL_surrogates_1_100_1_tc3.stdsurr	-0.5855505550555055	0.5855505550555055	0.1601839816018398	0.37911318038501823
NL_TSTL_FractalDimensions_5_20_02_1_10_0_32_ac_fnnmar.maxDq	-0.5854905490549054	0.5854905490549054	0.11128887111288871	0.37911318038501823
MF_StateSpace_n4sid_3_05_1.stde	-0.5854305430543054	0.5854305430543054	0.10878912108789121	0.3766501177936505
PP_Compare_medianf4.swms10_1	-0.5853705370537053	0.5853705370537053	0.10938906109389061	0.37667504520819195
EX_MovingThreshold_1_01.stdkickf	0.5851905190519051	0.5851905190519051	0.14508549145085492	0.37911318038501823
WL_dwtcoeff_sym2_5.stdd_l2	-0.5851785178517851	0.5851785178517851	0.12438756124387561	0.37911318038501823
SP_Summaries_pgram_hamm.q75	-0.5851785178517851	0.5851785178517851	0.1121887811218878	0.37911318038501823
CO_AddNoise_1_gaussian.firstUnder50	-0.5848664866486648	0.5848664866486648	0.10268973102689731	0.37123006859419044
DN_RemovePoints_absclose_01_remove.fzcacrat	0.5847824782478248	0.5847824782478248	0.0420957904209579	0.24711522021859245
EX_MovingThreshold_1_01.minq	-0.5847344734473446	0.5847344734473446	0.10268973102689731	0.37123006859419044
CP_ML_StepDetect_l1pwc_10.pshort_3	0.5845184518451845	0.5845184518451845	0.09219078092190781	0.3546430279366742
CO_StickAngles_y.q1_n	-0.5842544254425441	0.5842544254425441	0.12138786121387861	0.37911318038501823
SB_MotifThree_diffquant.aacb	-0.5842184218421842	0.5842184218421842	0.16848315168483152	0.37911318038501823
TSTL_localdensity_5_40_ac_2.meanden	0.584086408640864	0.584086408640864	0.16378362163783622	0.37911318038501823
NL_MS_nlpe_fnn_mi.ac1	-0.584026402640264	0.584026402640264	0.11868813118688132	0.37911318038501823
SP_Summaries_pgram_hamm.linfitloglog_all_a1	-0.5839423942394238	0.5839423942394238	0.1085891410858914	0.3766501177936505
NL_TSTL_PoincareSection_max_mi.pwithin02	0.5838943894389438	0.5838943894389438	0.0978902109789021	0.3634353545777498
PP_Compare_medianf3.statav10	-0.5838703870387039	0.5838703870387039	0.09149085091490851	0.3542245662884471
CO_Embed2_Basic_1.incircle_05	0.5838703870387039	0.5838703870387039	0.1332866713328667	0.37911318038501823
NL_TSTL_FractalDimensions_2_10_n1_1_5_10_32_1_5.linfit_b	-0.5836783678367836	0.5836783678367836	0.09269073092690731	0.3546430279366742
NL_TSTL_dimensions_50_ac_fnnmar.scr_bc_mopt_minbad	0.5836063606360635	0.5836063606360635	0.14558544145585442	0.37911318038501823
DN_RemovePoints_min_05_saturate.fzcacrat	0.5832703270327032	0.5832703270327032	0.033096690330966905	0.21603911715090351
FC_LocalSimple_median5.ac2	0.5832463246324632	0.5832463246324632	0.17198280171982802	0.37911318038501823
MF_FitSubsegments_arma_2_2_uniform_25_01.q_1_std	0.5832103210321031	0.5832103210321031	0.1867813218678132	0.37911318038501823
NL_TSTL_FractalDimensions_2_10_n1_1_5_10_32_1_5.rangeq	0.5831743174317431	0.5831743174317431	0.08909109089091091	0.348458055954768
ST_LocalExtrema_l100.medianabsext	-0.583090309030903	0.583090309030903	0.1151884811518848	0.37911318038501823
CO_StickAngles_y.kurtosis_n	0.5830423042304229	0.5830423042304229	0.13358664133586642	0.37911318038501823
NL_TSTL_FractalDimensions_2_10_n1_1_5_10_32_1_5.meanq	-0.5828982898289827	0.5828982898289827	0.0923907609239076	0.3546430279366742
PP_Compare_rav10.swss2_2	-0.5826462646264626	0.5826462646264626	0.1126887311268873	0.37911318038501823
CO_StickAngles_y.q99_p	0.5825982598259825	0.5825982598259825	0.1316868313168683	0.37911318038501823
FC_LocalSimple_lfittau.stderr	-0.5825742574257425	0.5825742574257425	0.07339266073392661	0.3226463296162397
MF_armax_1_1_05_1.p5_5	0.5825502550255025	0.5825502550255025	0.19038096190380963	0.3795482520713446
SP_Summaries_fft.q75	-0.5825382538253825	0.5825382538253825	0.11688831116888311	0.37911318038501823
SP_Summaries_welch_rect.q75	-0.5825382538253825	0.5825382538253825	0.11688831116888311	0.37911318038501823
PP_Compare_medianf10.gauss1_kd_resAC2	-0.5824182418241823	0.5824182418241823	0.07029297070292971	0.316502381175495
FC_Surprise_dist_50_3_q_500.tstat	0.5822502250225022	0.5822502250225022	0.059994000599940006	0.2896552450018156
NL_TSTL_PoincareSection_max_mi.iqrD	0.5822022202220222	0.5822022202220222	0.021897810218978103	0.17396874631243575
CO_StickAngles_y.ac2_n	0.5821542154215421	0.5821542154215421	0.1713828617138286	0.37911318038501823
FC_Surprise_dist_50_3_q_500.lq	0.582106210621062	0.582106210621062	0.07539246075392461	0.3243903251951228
EN_DistributionEntropy_hist_fd_0	-0.582082208220822	0.582082208220822	0.1650834916508349	0.37911318038501823
MF_armax_1_1_05_1.ac2	0.5819861986198619	0.5819861986198619	0.1867813218678132	0.37911318038501823
FC_Surprise_T1_50_3_q_500.max	-0.5819501950195018	0.5819501950195018	0.015198480151984802	0.1386810921029913
MF_FitSubsegments_arsbc_uniform_25_01.orders_max	0.5818781878187818	0.5818781878187818	0.0665933406659334	0.3060535629803753
SC_FluctAnal_2_std_50_logi.r1_se1	0.5817701770177017	0.5817701770177017	0.061693830616938304	0.2939471731669011
FC_Surprise_dist_20_tau_m2quad_500.tstat	0.5817701770177017	0.5817701770177017	0.039996000399960006	0.2405353870207385
DN_RemovePoints_absfar_08_remove.ac3diff	0.5817341734173416	0.5817341734173416	0.10718928107189281	0.37529885688275955
SB_BinaryStats_diff.longstretch1	0.5816981698169816	0.5816981698169816	0.13638636136386362	0.37911318038501823
CO_Embed2_Shapes_tau_circle_1.tau	0.5815061506150615	0.5815061506150615	0.054394560543945605	0.2754757588164769
MF_steps_ahead_ar_best_6.mabserr_5	-0.5814941494149415	0.5814941494149415	0.12298770122987701	0.37911318038501823
SB_MotifThree_diffquant.ccab	-0.5814341434143413	0.5814341434143413	0.19218078192180782	0.3799700328217823
AC_nl_044	0.5812421242124212	0.5812421242124212	0.15678432156784322	0.37911318038501823
NL_MS_nlpe_2_mi.sbc1	-0.5812301230123013	0.5812301230123013	0.0710928907109289	0.3176097974618122
PH_Walker_momentum_5.sw_meanabsdiff	-0.5811821182118212	0.5811821182118212	0.1292870712928707	0.37911318038501823
CO_glscf_2_2_4	0.581146114611461	0.581146114611461	0.12038796120387961	0.37911318038501823
NL_TSTL_dimensions_50_ac_fnnmar.scr_co_mopt_scaling_exp	0.581146114611461	0.581146114611461	0.13958604139586042	0.37911318038501823
NL_TSTL_dimensions_50_ac_fnnmar.scr_co_m2_logrmin	-0.581122112211221	0.581122112211221	0.09299070092990701	0.3546430279366742
EN_DistributionEntropy_raw_ks__01	0.5808940894089409	0.5808940894089409	0.17398260173982602	0.37911318038501823
EN_DistributionEntropy_ks__01	0.5808940894089409	0.5808940894089409	0.17398260173982602	0.37911318038501823
PH_Walker_runningvar_15_50.w_ac2	0.5808580858085808	0.5808580858085808	0.12068793120687932	0.37911318038501823
AC_nl_026	0.5808340834083408	0.5808340834083408	0.12138786121387861	0.37911318038501823
CO_glscf_1_1_2	0.5807260726072606	0.5807260726072606	0.132986701329867	0.37911318038501823
SP_Summaries_fft.linfitloglog_all_a1	-0.5806900690069006	0.5806900690069006	0.11438856114388561	0.37911318038501823
SP_Summaries_welch_rect.linfitloglog_all_a1	-0.5806900690069006	0.5806900690069006	0.11438856114388561	0.37911318038501823
MF_StateSpace_n4sid_3_05_1.m_aic	-0.5806420642064206	0.5806420642064206	0.11788821117888211	0.37911318038501823
FC_Surprise_T2_100_tau_m2quad_500.std	0.5806180618061806	0.5806180618061806	0.027797220277972202	0.1968541607377724
SC_FluctAnal_2_iqr_50_logi.linfitint	0.5805940594059404	0.5805940594059404	0.12708729127087293	0.37911318038501823
CO_AddNoise_ac_kraskov1_4.firstUnder25	0.5804620462046205	0.5804620462046205	0.05089491050894911	0.2705049464213177
NL_MS_fnn_1_10_mi_5_1.pfnn_4	-0.5801860186018601	0.5801860186018601	0.1274872512748725	0.37911318038501823
NL_TSTL_GPCorrSum2_n1_05_40_20_ac_fnnmar.robfit_sea2	0.5801500150015	0.5801500150015	0.11258874112588742	0.37911318038501823
DN_SimpleFit_sin3.resAC2	0.5799819981998199	0.5799819981998199	0.11838816118388161	0.37911318038501823
IN_AutoMutualInfoStats_40_kraskov1_4.ami23	-0.5798379837983797	0.5798379837983797	0.052894710528947106	0.27321725568654803
NL_embed_PCA_1_10.perc_4	-0.5796579657965796	0.5796579657965796	0.1367863213678632	0.37911318038501823
WL_dwtcoeff_db3_5.stdd_l2	-0.5795499549954994	0.5795499549954994	0.1331866813318668	0.37911318038501823
IN_AutoMutualInfoStats_diff_20_gaussian.ami19	0.5795499549954994	0.5795499549954994	0.06869313068693131	0.3117471893971553
CO_Embed2_Shapes_tau_circle_1.ac2	0.5794899489948995	0.5794899489948995	0.12218778122187782	0.37911318038501823
NL_TSTL_PoincareSection_max_ac.pwithin02	0.5791899189918991	0.5791899189918991	0.1217878212178782	0.37911318038501823
FC_Surprise_T2_100_5_q_500.uq	0.579129912991299	0.579129912991299	0.042495750424957505	0.24819249823744283
MF_FitSubsegments_arma_2_2_uniform_25_01.p_2_std	0.5790099009900989	0.5790099009900989	0.18858114188581143	0.37911318038501823
FC_Surprise_T2_100_5_q_500.mean	0.5789378937893789	0.5789378937893789	0.09269073092690731	0.3546430279366742
SP_Summaries_pgram_hamm.linfitloglog_hf_a1	-0.5787098709870986	0.5787098709870986	0.14608539146085392	0.37911318038501823
MF_StateSpace_n4sid_3_05_1.m_fpe	-0.5786738673867385	0.5786738673867385	0.12058794120587941	0.37911318038501823
SY_SlidingWindow_s_ent5_2	0.5783498349834983	0.5783498349834983	0.0851914808519148	0.3425616622011268
MF_FitSubsegments_arma_2_2_uniform_25_01.q_2_std	0.5782418241824181	0.5782418241824181	0.18938106189381063	0.3791212051849403
SB_TransitionpAlphabet_40_1.trfexp_b	0.5781338133813381	0.5781338133813381	0.12318768123187682	0.37911318038501823
MF_FitSubsegments_arma_2_2_uniform_25_01.fpe_max	-0.578121812181218	0.578121812181218	0.12318768123187682	0.37911318038501823
CO_glscf_1_2_1	0.578097809780978	0.578097809780978	0.1346865313468653	0.37911318038501823
EN_Randomize_permute.ac3fexpa	0.5779417941794178	0.5779417941794178	0.11018898110188981	0.3778825304720524
PP_Compare_rav2.gauss1_kd_r2	-0.5778337833783378	0.5778337833783378	0.034396560343965606	0.2205483086360516
WL_cwt_db3_32.medianabsC	0.5777617761776177	0.5777617761776177	0.1738826117388261	0.37911318038501823
AC_nl_036	0.5776777677767776	0.5776777677767776	0.127987201279872	0.37911318038501823
MF_StateSpace_n4sid_1_05_1.acsnd0	0.5776537653765376	0.5776537653765376	0.1820817918208179	0.37911318038501823
SC_FluctAnal_2_range_50_logi.r2_se1	-0.5776297629762975	0.5776297629762975	0.017798220177982202	0.15287360152873603
NL_embed_PCA_1_10.perc_3	-0.5775337533753374	0.5775337533753374	0.15498450154984503	0.37911318038501823
EN_mse_1-10_2_015_diff1.meanSampEn	0.5774737473747374	0.5774737473747374	0.15178482151784822	0.37911318038501823
SY_SlidingWindow_mom3_ent10_10	0.5773657365736573	0.5773657365736573	0.1501849815018498	0.37911318038501823
SP_Summaries_pgram_hamm.sfm	-0.577101710171017	0.577101710171017	0.12088791120887911	0.37911318038501823
FC_LocalSimple_median3.taures	0.577101710171017	0.577101710171017	0.18668133186681332	0.37911318038501823
PP_Compare_diff2.swss2_2	-0.5770057005700568	0.5770057005700568	0.06979302069793021	0.315282982535627
FC_Surprise_T2_100_4_q_500.median	0.5769576957695769	0.5769576957695769	0.0471952804719528	0.2622807186163451
DN_SimpleFit_sin2.resAC2	0.5768616861686167	0.5768616861686167	0.12208779122087791	0.37911318038501823
EX_MovingThreshold_1_01.medianq	-0.5767896789678967	0.5767896789678967	0.1351864813518648	0.37911318038501823
NL_embed_PCA_mi_10.perc_4	0.5767536753675367	0.5767536753675367	0.11828817118288171	0.37911318038501823
PP_Compare_rav3.gauss1_kd_r2	-0.5766696669666966	0.5766696669666966	0.0254974502549745	0.18741715572032538
MF_steps_ahead_arma_3_1_6.meandiffrms	0.5766576657665766	0.5766576657665766	0.17118288171182883	0.37911318038501823
CO_Embed2_Shapes_tau_circle_1.statav5_m	0.5766336633663366	0.5766336633663366	0.07999200079992001	0.33517816101601516
SD_TSTL_surrogates_mi_100_2_trev.stdsurr	0.5765136513651364	0.5765136513651364	0.1548845115488451	0.37911318038501823
IN_AutoMutualInfoStats_40_gaussian.ami3	0.5765136513651364	0.5765136513651364	0.11178882111788821	0.37911318038501823
NL_TSTL_GPCorrSum2_n1_05_100_20_ac_fnnmar.robfit_sea2	0.5765016501650164	0.5765016501650164	0.10548945105489452	0.3737216391646109
SY_SpreadRandomLocal_50_100.meanac1	0.5764536453645365	0.5764536453645365	0.13688631136886312	0.37911318038501823
MF_StateSpace_n4sid_1_05_1.p1_5	0.5763456345634562	0.5763456345634562	0.18788121187881213	0.37911318038501823
MF_FitSubsegments_ar_2_uniform_25_01.fpe_max	-0.5763336333633363	0.5763336333633363	0.12568743125687432	0.37911318038501823
NL_TSTL_LargestLyap_n1_01_001_3_mi_fnnmar.expfit_rmse	0.5761656165616561	0.5761656165616561	0.08769123087691232	0.3463350565058305
SB_MotifThree_diffquant.bcaa	-0.5759615961596158	0.5759615961596158	0.1792820717928207	0.37911318038501823
NL_TISEAN_fnn_mi_10_005.pfnn_3	-0.5756015601560155	0.5756015601560155	0.11508849115088492	0.37911318038501823
SY_SlidingWindow_mom3_sampen10_1	0.5754935493549355	0.5754935493549355	0.1486851314868513	0.37911318038501823
FC_LocalSimple_mean3.taures	0.5754335433543354	0.5754335433543354	0.18718128187181282	0.37911318038501823
CO_fzcglscf_2_2	0.5753975397539753	0.5753975397539753	0.07529247075292471	0.3243903251951228
CO_Embed2_tau.eucds3	0.5753495349534953	0.5753495349534953	0.1024897510248975	0.37123006859419044
PP_Compare_diff2.swss2_1	-0.5751575157515751	0.5751575157515751	0.08249175082491751	0.33884401911208517
EN_Randomize_dyndist.ac3fexpa	0.575121512151215	0.575121512151215	0.11358864113588642	0.37911318038501823
MF_GP_hyperparameters_covSEiso_covPeriodic_covNoise_1_200_first.mlikelihood	-0.575109510951095	0.575109510951095	0.14438556144385561	0.37911318038501823
SP_Summaries_pgram_hamm.linfitloglog_mf_a1	-0.5749294929492949	0.5749294929492949	0.14858514148585142	0.37911318038501823
SP_Summaries_pgram_hamm.logmean	-0.5747734773477347	0.5747734773477347	0.12238776122387761	0.37911318038501823
EX_MovingThreshold_01_002.minq	-0.5747734773477347	0.5747734773477347	0.1257874212578742	0.37911318038501823
SC_FluctAnal_2_rsrangefit_50_1_logi.ssr	0.5746894689468945	0.5746894689468945	0.10038996100389962	0.3673845381419305
NW_VisibilityGraph_horiz.ktau	-0.5746774677467745	0.5746774677467745	0.09829017098290171	0.3641118961720163
CO_Embed2_Basic_1.incircle_02	0.5745574557455744	0.5745574557455744	0.14188581141885812	0.37911318038501823
NW_VisibilityGraph_norm.stdk	0.5744854485448544	0.5744854485448544	0.13788621137886212	0.37911318038501823
MF_armax_1_1_05_1.ac1	-0.5744134413441344	0.5744134413441344	0.12118788121187882	0.37911318038501823
CO_Embed2_Basic_1.incircle_01	0.5744014401440143	0.5744014401440143	0.14038596140385962	0.37911318038501823
EN_mse_1-10_2_015.sampen_s2	-0.5743654365436544	0.5743654365436544	0.14178582141785823	0.37911318038501823
MF_CompareAR_1_10_05.minv	-0.5743534353435342	0.5743534353435342	0.12208779122087791	0.37911318038501823
WL_cwt_sym2_32.pover80	0.5742694269426943	0.5742694269426943	0.06229377062293771	0.29476007007277266
MF_armax_1_1_05_1.dwts	0.5742574257425741	0.5742574257425741	0.12108789121087891	0.37911318038501823
SC_FluctAnal_sign_2_dfa_50_2_logi.r1_resac1	0.574113411341134	0.574113411341134	0.0704929507049295	0.3166097992547551
DN_SimpleFit_gauss2_ks.resAC2	0.574077407740774	0.574077407740774	0.000999900009999	0.03800724899885702
SP_Summaries_welch_rect.linfitloglog_hf_a1	-0.574065406540654	0.574065406540654	0.15158484151584842	0.37911318038501823
SP_Summaries_fft.linfitloglog_hf_a1	-0.574065406540654	0.574065406540654	0.15158484151584842	0.37911318038501823
FC_Surprise_T2_50_3_q_500.min	0.5739573957395738	0.5739573957395738	0.042995700429957005	0.24994640990064154
TSTL_localdensity_5_40_ac_2.ac4den	0.5739093909390939	0.5739093909390939	0.1341865813418658	0.37911318038501823
DN_RemovePoints_absfar_08_remove.ac2diff	0.5738253825382537	0.5738253825382537	0.1334866513348665	0.37911318038501823
CO_StickAngles_y.ac2_all	0.5737653765376537	0.5737653765376537	0.18618138186181382	0.37911318038501823
NW_VisibilityGraph_horiz.kac1	-0.5736813681368136	0.5736813681368136	0.09929007099290071	0.36586603511933447
DN_SimpleFit_sin1.resAC2	0.5736093609360935	0.5736093609360935	0.125987401259874	0.37911318038501823
CO_Embed2_Shapes_tau_circle_01.tau	0.5735253525352534	0.5735253525352534	0.07069293070692931	0.3166454187914542
MF_hmm_CompareNStates_06_24.LLtestdiff1	0.5734293429342934	0.5734293429342934	0.10918908109189081	0.37667504520819195
DN_RemovePoints_min_05_saturate.ac3rat	0.5734053405340535	0.5734053405340535	0.13538646135386462	0.37911318038501823
NL_TISEAN_c1_1_1_7_002_05.bestestdstd	0.5733813381338133	0.5733813381338133	0.024797520247975203	0.1836457904263395
NL_TSTL_GPCorrSum2_n1_05_100_20_ac_fnnmar.maxlnCr	0.5733573357335733	0.5733573357335733	0.1322867713228677	0.37911318038501823
CO_tc3_3.denom	0.5733333333333333	0.5733333333333333	0.11408859114088592	0.37911318038501823
NL_TSTL_GPCorrSum2_n1_05_40_20_ac_fnnmar.maxlnCr	0.5733213321332132	0.5733213321332132	0.1321867813218678	0.37911318038501823
AC_3	0.5732493249324931	0.5732493249324931	0.1141885811418858	0.37911318038501823
IN_AutoMutualInfoStats_40_kraskov1_4.stdami	0.5730933093309329	0.5730933093309329	0.12838716128387162	0.37911318038501823
EN_mse_1-10_2_015_diff1.sampen_s5	0.573009300930093	0.573009300930093	0.1591840815918408	0.37911318038501823
SY_SpreadRandomLocal_200_100.meanac2	0.5729612961296129	0.5729612961296129	0.1404859514048595	0.37911318038501823
NW_VisibilityGraph_norm.gaussnlogL	0.5729132913291328	0.5729132913291328	0.13908609139086092	0.37911318038501823
DN_SimpleFit_exp1_hsqrt.resAC2	0.5729132913291328	0.5729132913291328	0.132986701329867	0.37911318038501823
EX_MovingThreshold_1_002.medianq	-0.5728652865286529	0.5728652865286529	0.130986901309869	0.37911318038501823
IN_AutoMutualInfoStats_40_gaussian.ami23	-0.5726252625262526	0.5726252625262526	0.064993500649935	0.30152075824110103
MF_StateSpace_n4sid_2_05_1.p2_5	-0.5725892589258925	0.5725892589258925	0.1907809219078092	0.37990528009427715
WL_dwtcoeff_db3_5.stdd_l4	0.5725652565256525	0.5725652565256525	0.21087891210878912	0.3847379780717235
TSTL_delaytime_01_1.mintau	-0.5724332433243324	0.5724332433243324	0.1254874512548745	0.37911318038501823
AC_nl_123456	0.5722772277227722	0.5722772277227722	0.1660833916608339	0.37911318038501823
MF_armax_2_2_05_1.propbth	-0.5722292229222921	0.5722292229222921	0.05909409059094091	0.28692120202235244
CO_glscf_1_2_4	0.5722172217221722	0.5722172217221722	0.13058694130586943	0.37911318038501823
NL_TSTL_ReturnTime_10_1_1_n1_ac_8.pzeros	0.5721932193219321	0.5721932193219321	0.09659034096590341	0.3620690562522695
MF_steps_ahead_ss_best_6.meandiffrms	0.5721572157215721	0.5721572157215721	0.17718228177182282	0.37911318038501823
SY_SpreadRandomLocal_50_100.meanstd	0.571977197719772	0.571977197719772	0.062993700629937	0.2966438469089436
FC_LocalSimple_lfit5.stderr	-0.5717851785178517	0.5717851785178517	0.13708629137086292	0.37911318038501823
PP_Compare_medianf3.swms10_1	-0.5717131713171316	0.5717131713171316	0.1272872712728727	0.37911318038501823
NW_VisibilityGraph_norm.meank	0.5716891689168917	0.5716891689168917	0.14878512148785122	0.37911318038501823
AC_nl_1357	0.5716411641164115	0.5716411641164115	0.16148385161483853	0.37911318038501823
SY_LocalGlobal_l50.absmean	-0.5716051605160516	0.5716051605160516	0.007899210078992101	0.09258358661578477
CO_glscf_1_1_4	0.5715331533153315	0.5715331533153315	0.13208679132086792	0.37911318038501823
DN_RemovePoints_min_05_saturate.ac2diff	-0.5714851485148514	0.5714851485148514	0.132986701329867	0.37911318038501823
MF_FitSubsegments_arma_2_2_uniform_25_01.p_2_max	0.5714611461146114	0.5714611461146114	0.19188081191880813	0.3799700328217823
SP_Summaries_welch_rect.linfitloglog_mf_a1	-0.5714251425142514	0.5714251425142514	0.15348465153484653	0.37911318038501823
SP_Summaries_fft.linfitloglog_mf_a1	-0.5714251425142514	0.5714251425142514	0.15348465153484653	0.37911318038501823
EX_MovingThreshold_01_01.meanq	-0.5713411341134113	0.5713411341134113	0.137986201379862	0.37911318038501823
NL_TSTL_TakensEstimator_n1_005_005_1_8	-0.5712931293129313	0.5712931293129313	0.16698330166983302	0.37911318038501823
CO_trev_3.denom	-0.5711611161116111	0.5711611161116111	0.1171882811718828	0.37911318038501823
PP_Compare_diff1.swss2_1	-0.5711371137113711	0.5711371137113711	0.09669033096690331	0.3620690562522695
FC_LoopLocalSimple_mean.sws_fexp_a	-0.5710651065106509	0.5710651065106509	0.008599140085991401	0.09714627880397511
CO_AddNoise_1_quantiles_10.firstUnder75	-0.5710084649656958	0.5710084649656958	0.1207879212078792	0.37911318038501823
FC_LocalSimple_mean4.stderr	-0.5710051005100509	0.5710051005100509	0.11208879112088792	0.37911318038501823
CO_AddNoise_1_std1_10.firstUnder25	-0.5709690969096909	0.5709690969096909	0.14438556144385561	0.37911318038501823
NL_TSTL_PoincareSection_max_ac.pwithin03	0.5709330933093308	0.5709330933093308	0.13978602139786023	0.37911318038501823
MF_armax_3_1_05_1.ftbth	0.5709090909090908	0.5709090909090908	0.07039296070392961	0.3165382808124417
MF_FitSubsegments_arma_2_2_uniform_25_01.p_1_std	0.5708610861086109	0.5708610861086109	0.20067993200679932	0.3818246493934677
CO_HistogramAMI_even_10bin.ami3	0.5708490849084907	0.5708490849084907	0.09379062093790622	0.35572186992987587
CO_Embed2_Basic_tau.downdiag01	0.5707650765076506	0.5707650765076506	0.0932906709329067	0.3549877056493245
FC_LocalSimple_mean4.ac2	0.5706930693069306	0.5706930693069306	0.19458054194580543	0.38074918332967617
MF_arfit_1_8_sbc.fpe_8	-0.5706690669066905	0.5706690669066905	0.12918708129187081	0.37911318038501823
MF_arfit_1_8_sbc.minfpe	-0.5706690669066905	0.5706690669066905	0.12918708129187081	0.37911318038501823
MF_StateSpace_n4sid_2_05_1.propbth	-0.5705970597059705	0.5705970597059705	0.0887911208879112	0.348458055954768
FC_LocalSimple_mean3.stderr	-0.5705730573057305	0.5705730573057305	0.12138786121387861	0.37911318038501823
AC_2	0.5705490549054905	0.5705490549054905	0.1294870512948705	0.37911318038501823
SP_Summaries_pgram_hamm.logarea_4_2	-0.5705250525052505	0.5705250525052505	0.1501849815018498	0.37911318038501823
CO_tc3_2.denom	0.5704530453045303	0.5704530453045303	0.13018698130186981	0.37911318038501823
FC_LocalSimple_median3.stderr	-0.5703690369036902	0.5703690369036902	0.12298770122987701	0.37911318038501823
NW_VisibilityGraph_norm.expnlogL	0.5703330333033302	0.5703330333033302	0.15158484151584842	0.37911318038501823
SP_Summaries_pgram_hamm.area_4_2	-0.5702610261026102	0.5702610261026102	0.15178482151784822	0.37911318038501823
EN_DistributionEntropy_hist_auto_0	-0.5702010201020101	0.5702010201020101	0.1787821217878212	0.37911318038501823
CO_StickAngles_y.q99_all	0.5700930093009301	0.5700930093009301	0.1501849815018498	0.37911318038501823
NL_embed_PCA_mi_10.top2	-0.57003300330033	0.57003300330033	0.10258974102589741	0.37123006859419044
CO_StickAngles_y.q99_n	0.5699489948994899	0.5699489948994899	0.1377862213778622	0.37911318038501823
CO_trev_1.absnum	-0.5698769876987698	0.5698769876987698	0.12618738126187382	0.37911318038501823
DN_RemovePoints_min_05_saturate.ac2rat	0.5698529852985298	0.5698529852985298	0.1436856314368563	0.37911318038501823
NL_TSTL_dimensions_50_ac_fnnmar.scr_co_mopt_scaling_int	0.5698049804980496	0.5698049804980496	0.1533846615338466	0.37911318038501823
CO_AddNoise_1_std1_10.fitexpr2	0.5696969696969697	0.5696969696969697	0.1327867213278672	0.37911318038501823
EX_MovingThreshold_01_01.minq	-0.5696729672967297	0.5696729672967297	0.13438656134386562	0.37911318038501823
CO_AddNoise_1_quantiles_10.fitexpr2	0.5696009600960096	0.5696009600960096	0.13978602139786023	0.37911318038501823
EN_Randomize_statdist.ac3fexpa	0.5693249324932492	0.5693249324932492	0.12158784121587841	0.37911318038501823
DN_CompareKSFit_uni.peaksepy	-0.5692049204920491	0.5692049204920491	0.1812818718128187	0.37911318038501823
PH_Walker_runningvar_15_50.w_ac1	0.5692049204920491	0.5692049204920491	0.14128587141285873	0.37911318038501823
NL_TSTL_GPCorrSum2_n1_05_40_20_ac_fnnmar.robfit_sea1	0.569036903690369	0.569036903690369	0.11828817118288171	0.37911318038501823
EN_Randomize_dyndist.ac2fexpa	0.5689528952895289	0.5689528952895289	0.1292870712928707	0.37911318038501823
FC_Surprise_T1_20_tau_m2quad_500.tstat	0.5688928892889288	0.5688928892889288	0.1488851114888511	0.37911318038501823
SP_Summaries_fft.fpolysat_a	0.5687488748874887	0.5687488748874887	0.15628437156284372	0.37911318038501823
SP_Summaries_welch_rect.fpolysat_a	0.5687488748874887	0.5687488748874887	0.15628437156284372	0.37911318038501823
IN_AutoMutualInfoStats_40_gaussian.ami2	0.5684248424842484	0.5684248424842484	0.13438656134386562	0.37911318038501823
PP_Compare_resample_2_1.olbt_s5	-0.5684128412841284	0.5684128412841284	0.0082991700829917	0.09516381695163816
NL_TSTL_PoincareSection_max_mi.pwithin03	0.5684128412841284	0.5684128412841284	0.11828817118288171	0.37911318038501823
RM_entropy	-0.5683168316831683	0.5683168316831683	0.18148185181481852	0.37911318038501823
CO_HistogramAMI_std2_2bin.ami3	0.5682688268826882	0.5682688268826882	0.12408759124087591	0.37911318038501823
PH_Walker_prop_11.w_ac2	0.5681848184818481	0.5681848184818481	0.13658634136586342	0.37911318038501823
CO_Embed2_tau.std_eucdm	0.5681728172817281	0.5681728172817281	0.1040895910408959	0.3724058171405948
SB_BinaryStats_diff.diff21stretch0	-0.5681608160816081	0.5681608160816081	0.19888011198880112	0.38127227499164096
FC_Surprise_dist_20_tau_m2quad_500.mean	0.5680768076807681	0.5680768076807681	0.051294870512948704	0.2716772202687352
MF_StateSpace_n4sid_1_05_1.ftbth	0.567920792079208	0.567920792079208	0.08689131086891311	0.3447590650392861
MF_ARMA_orders_1_6_1_4.aic_min	-0.5677407740774076	0.5677407740774076	0.13258674132586742	0.37911318038501823
MF_arfit_1_8_sbc.C	-0.5676927692769276	0.5676927692769276	0.13288671132886712	0.37911318038501823
SB_MotifTwo_diff.duu	-0.5676687668766877	0.5676687668766877	0.21207879212078792	0.38519062560481016
SP_Summaries_pgram_hamm.median	-0.5676687668766877	0.5676687668766877	0.1394860513948605	0.37911318038501823
NL_embed_PCA_1_10.nto80	-0.5676567656765676	0.5676567656765676	0.14308569143085692	0.37911318038501823
CO_trev_2.denom	-0.5676327632763275	0.5676327632763275	0.13538646135386462	0.37911318038501823
MF_CompareAR_1_10_05.medianv	-0.5674887488748875	0.5674887488748875	0.1302869713028697	0.37911318038501823
NL_TSTL_dimensions_50_ac_fnnmar.co_maxscalingexp	0.5674407440744074	0.5674407440744074	0.1382861713828617	0.37911318038501823
MF_FitSubsegments_ss_2_uniform_25_01.fpe_max	-0.5673927392739273	0.5673927392739273	0.1212878712128787	0.37911318038501823
EX_MovingThreshold_1_01.meanq	-0.5672487248724872	0.5672487248724872	0.140985901409859	0.37911318038501823
NL_TSTL_dimensions_50_ac_fnnmar.scr_co_m1_meanabsres	0.567176717671767	0.567176717671767	0.06189381061893811	0.2939471731669011
MF_CompareAR_1_10_all.minv	-0.5671647164716471	0.5671647164716471	0.132986701329867	0.37911318038501823
CO_Embed2_Shapes_tau_circle_01.ac2	0.567080708070807	0.567080708070807	0.13758624137586242	0.37911318038501823
MF_CompareAR_1_10_05.meanv	-0.5670207020702069	0.5670207020702069	0.1307869213078692	0.37911318038501823
EN_Randomize_permute.ac2fexpa	0.5670087008700869	0.5670087008700869	0.13258674132586742	0.37911318038501823
EN_Randomize_permute.sampen2_015fexpc	-0.5668406840684068	0.5668406840684068	0.1493850614938506	0.37911318038501823
MF_armax_3_1_05_1.mms	-0.5666366636663667	0.5666366636663667	0.13088691130886912	0.37911318038501823
MF_steps_ahead_ar_2_6.rmserr_2	0.5665526552655265	0.5665526552655265	0.12388761123887611	0.37911318038501823
SB_MotifTwo_diff.uud	-0.5665166516651665	0.5665166516651665	0.21307869213078692	0.3853789174184579
DN_RemovePoints_absclose_05_remove.ac2diff	-0.5665166516651665	0.5665166516651665	0.16648335166483352	0.37911318038501823
SP_Summaries_fft.logarea_4_2	-0.5663966396639664	0.5663966396639664	0.15508449155084492	0.37911318038501823
SP_Summaries_welch_rect.logarea_4_2	-0.5663966396639664	0.5663966396639664	0.15508449155084492	0.37911318038501823
EX_MovingThreshold_1_01.pkick	-0.5663606360636063	0.5663606360636063	0.1431856814318568	0.37911318038501823
SY_StdNthDerChange.fexp_rmse	-0.5662766276627662	0.5662766276627662	0.15028497150284972	0.37911318038501823
SB_TransitionMatrix_3ac.sumdiagcov	-0.5661926192619261	0.5661926192619261	0.034596540345965404	0.2212120795355409
MF_steps_ahead_arma_3_1_6.mabserr_1	0.5661926192619261	0.5661926192619261	0.15958404159584041	0.37911318038501823
MF_AR_arcov_3.res_AC2	0.5660726072607261	0.5660726072607261	0.21097890210978903	0.3848183580369429
CO_StickAngles_y.kurtosis_all	0.5660486048604859	0.5660486048604859	0.16798320167983202	0.37911318038501823
SY_SlidingWindow_ent_ent10_10	0.566000600060006	0.566000600060006	0.1558844115588441	0.37911318038501823
MF_armax_3_1_05_1.stde	-0.5659765976597659	0.5659765976597659	0.13138686131386862	0.37911318038501823
NL_TSTL_FractalDimensions_2_100_02_1_5_10_32_ac_5.meanq	0.5659645964596459	0.5659645964596459	0.19168083191680832	0.3799700328217823
CO_glscf_1_1_1	0.5659525952595259	0.5659525952595259	0.1508849115088491	0.37911318038501823
PP_Compare_rav3.gauss1_kd_resAC1	-0.5658925892589258	0.5658925892589258	0.028197180281971802	0.19755254617104478
PP_Compare_medianf4.statav6	-0.5658805880588058	0.5658805880588058	0.1377862213778622	0.37911318038501823
MF_StateSpaceCompOrder_8.minaic	-0.5658205820582057	0.5658205820582057	0.13488651134886512	0.37911318038501823
SP_Summaries_pgram_hamm.linfitloglog_all_sigrat	-0.5658085808580858	0.5658085808580858	0.11478852114788521	0.37911318038501823
IN_AutoMutualInfoStats_diff_20_gaussian.pcrossmean	0.5657213480922634	0.5657213480922634	0.16618338166183383	0.37911318038501823
MF_StateSpace_n4sid_1_05_1.stde	-0.5656645664566456	0.5656645664566456	0.1297870212978702	0.37911318038501823
NL_TSTL_TakensEstimator_n1_01_005_1_10	-0.5655805580558054	0.5655805580558054	0.16798320167983202	0.37911318038501823
MF_armax_2_2_05_1.mms	-0.5654485448544854	0.5654485448544854	0.13288671132886712	0.37911318038501823
MF_armax_2_2_05_1.stde	-0.5654485448544854	0.5654485448544854	0.13288671132886712	0.37911318038501823
EN_Randomize_statdist.ac2fexpa	0.5654125412541253	0.5654125412541253	0.1401859814018598	0.37911318038501823
FC_LoopLocalSimple_mean.ac2_chn	0.5654125412541253	0.5654125412541253	0.17328267173282672	0.37911318038501823
PH_Walker_prop_09.w_ac2	0.5653885388538853	0.5653885388538853	0.1331866813318668	0.37911318038501823
NL_TSTL_PoincareSection_max_1.iqrds	-0.5653885388538853	0.5653885388538853	0.13018698130186981	0.37911318038501823
MF_armax_1_1_05_1.mms	-0.5652565256525652	0.5652565256525652	0.13188681131886812	0.37911318038501823
MF_StateSpace_n4sid_1_05_1.mms	-0.5652445244524452	0.5652445244524452	0.1321867813218678	0.37911318038501823
CO_Embed2_Basic_1.parabup05	0.565184518451845	0.565184518451845	0.14978502149785022	0.37911318038501823
PP_Compare_rav3.statav10	-0.5651365136513651	0.5651365136513651	0.13608639136086392	0.37911318038501823
PP_Compare_rav10.gauss1_kd_resAC2	-0.565088508850885	0.565088508850885	0.08609139086091391	0.34336740239019575
PP_Compare_resample_1_2.swms5_1	-0.565088508850885	0.565088508850885	0.1287871212878712	0.37911318038501823
SP_Summaries_pgram_hamm.area_5_1	0.5649324932493248	0.5649324932493248	0.15758424157584242	0.37911318038501823
MF_steps_ahead_arma_3_1_6.ac1_6	0.5649324932493248	0.5649324932493248	0.1750824917508249	0.37911318038501823
EN_Randomize_statdist.sampen2_015fexpc	-0.5649084908490849	0.5649084908490849	0.16178382161783822	0.37911318038501823
MF_armax_1_1_05_1.stde	-0.5647644764476448	0.5647644764476448	0.13188681131886812	0.37911318038501823
SP_Summaries_fft.area_4_2	-0.5647644764476448	0.5647644764476448	0.1593840615938406	0.37911318038501823
SP_Summaries_welch_rect.area_4_2	-0.5647644764476448	0.5647644764476448	0.1593840615938406	0.37911318038501823
FC_LocalSimple_mean2.stderr	-0.5646804680468046	0.5646804680468046	0.1401859814018598	0.37911318038501823
NL_TSTL_TakensEstimator_n1_005_005_1_3	-0.5646444644464447	0.5646444644464447	0.1787821217878212	0.37911318038501823
NL_TSTL_GPCorrSum2_n1_05_100_20_ac_fnnmar.robfit_sea1	0.5646324632463247	0.5646324632463247	0.1156884311568843	0.37911318038501823
NL_TSTL_FractalDimensions_2_100_02_1_5_10_32_ac_5.meanDq	0.5645724572457245	0.5645724572457245	0.19608039196080393	0.38091257127458955
ST_LocalExtrema_l50.minmax	0.5645604560456045	0.5645604560456045	0.0382961703829617	0.23420235754202354
FC_LocalSimple_lfit4.stderr	-0.5645604560456045	0.5645604560456045	0.1503849615038496	0.37911318038501823
SY_SlidingWindow_s_sampen10_1	0.5644764476447645	0.5644764476447645	0.0807919208079192	0.336063128874537
MF_ARMA_orders_1_6_1_4.mean_all_aics	-0.5644044404440444	0.5644044404440444	0.1356864313568643	0.37911318038501823
PP_Compare_rav4.swms5_2	-0.5643084308430842	0.5643084308430842	0.13388661133886612	0.37911318038501823
DN_OutlierInclude_p_001.stdrflrmse	-0.5642604260426042	0.5642604260426042	0.07189281071892811	0.3193173258529538
SC_FluctAnal_mag_2_dfa_50_2_logi.meanssr	0.5641764176417641	0.5641764176417641	0.1498850114988501	0.37911318038501823
SP_Summaries_pgram_hamm.q25	-0.564128412841284	0.564128412841284	0.1434856514348565	0.37911318038501823
WL_coeffs_db3_4.wb25m	-0.564068406840684	0.564068406840684	0.13888611138886112	0.37911318038501823
MF_GP_hyperparameters_covSEiso_covNoise_1_200_first.rmserr	0.564044404440444	0.564044404440444	0.1586841315868413	0.37911318038501823
SP_Summaries_fft.area_5_1	0.5640324032403239	0.5640324032403239	0.15128487151284872	0.37911318038501823
SP_Summaries_welch_rect.area_5_1	0.5640324032403239	0.5640324032403239	0.15128487151284872	0.37911318038501823
EX_MovingThreshold_01_01.pkick	-0.5639603960396039	0.5639603960396039	0.1441855814418558	0.37911318038501823
MF_FitSubsegments_arma_2_2_uniform_25_01.p_1_min	-0.5639363936393639	0.5639363936393639	0.19008099190080993	0.37938996932914776
ST_MomentCorr_002_02_mean_std_abs.mi	0.5638403840384038	0.5638403840384038	0.028897110288971104	0.2001879812018798
SP_Summaries_pgram_hamm.linfitloglog_lf_sigrat	-0.5636363636363636	0.5636363636363636	0.08559144085591441	0.34296395637081606
NL_TSTL_dimensions_50_ac_fnnmar.scr_co_m2_logrrange	0.5636123612361236	0.5636123612361236	0.11428857114288571	0.37911318038501823
NL_TSTL_PoincareSection_max_1.maxx	-0.5636123612361236	0.5636123612361236	0.037196280371962806	0.23013525985530947
PP_Compare_medianf3.gauss1_kd_rmse	-0.5636123612361236	0.5636123612361236	0.11938806119388061	0.37911318038501823
CO_AddNoise_ac_kraskov1_4.fitexpr2	0.5635643564356435	0.5635643564356435	0.051794820517948204	0.2720216527965524
SB_MotifThree_quantile.baa	-0.5633723372337233	0.5633723372337233	0.1372862713728627	0.37911318038501823
NL_TSTL_PoincareSection_max_1.boxarea	-0.5632403240324032	0.5632403240324032	0.0342965703429657	0.2205483086360516
TSTL_localdensity_5_40_1_3.minden	-0.5632163216321632	0.5632163216321632	0.132986701329867	0.37911318038501823
MF_CompareTestSets_y_ar_best_uniform_25_01_1.stdrats_median	0.5631443144314431	0.5631443144314431	0.13928607139286073	0.37911318038501823
NL_TISEAN_fnn_mi_10_005.pfnn_4	-0.5631323132313231	0.5631323132313231	0.1346865313468653	0.37911318038501823
PP_Compare_diff1.swss2_2	-0.5630483048304831	0.5630483048304831	0.1045895410458954	0.3728373276661971
CO_HistogramAMI_even_10bin.ami2	0.5630483048304831	0.5630483048304831	0.126987301269873	0.37911318038501823
PP_Compare_rav4.statav10	-0.5629402940294028	0.5629402940294028	0.133986601339866	0.37911318038501823
EX_MovingThreshold_01_002.mediankickf	-0.5628442844284427	0.5628442844284427	0.14288571142885712	0.37911318038501823
PH_Walker_prop_05.w_ac2	0.5627722772277227	0.5627722772277227	0.11988801119888011	0.37911318038501823
WL_dwtcoeff_sym2_5.noisestd_l4	0.5627362736273628	0.5627362736273628	0.2126787321267873	0.38526321143557046
NL_TSTL_FractalDimensions_2_10_n1_1_5_10_32_1_5.maxq	-0.5626522652265226	0.5626522652265226	0.14508549145085492	0.37911318038501823
NL_embed_PCA_1_10.perc_5	-0.5625802580258025	0.5625802580258025	0.1568843115688431	0.37911318038501823
CO_Embed2_Basic_1.parabup01	0.5625202520252025	0.5625202520252025	0.1523847615238476	0.37911318038501823
WL_cwt_sym2_32.stat_2_s_m	0.5625082508250824	0.5625082508250824	0.055194480551944806	0.2767769870243296
PH_Walker_biasprop_01_05.res_ac1	0.5624482448244823	0.5624482448244823	0.18448155184481552	0.37911318038501823
EX_MovingThreshold_1_01.iqrq	-0.5624242424242424	0.5624242424242424	0.15928407159284072	0.37911318038501823
PH_Walker_biasprop_05_01.res_ac1	0.5623882388238823	0.5623882388238823	0.18688131186881313	0.37911318038501823
SP_Summaries_pgram_hamm.numPromPeaks_5	0.5623642364236423	0.5623642364236423	0.19158084191580843	0.3799700328217823
PP_Compare_rav3.swms5_2	-0.5623282328232823	0.5623282328232823	0.14408559144085592	0.37911318038501823
EN_Randomize_dyndist.ac1fexpa	0.5622922292229222	0.5622922292229222	0.14628537146285372	0.37911318038501823
MF_StateSpace_n4sid_3_05_1.meanabs	-0.5621722172217222	0.5621722172217222	0.1436856314368563	0.37911318038501823
DN_RemovePoints_min_05_saturate.ac1diff	-0.562136213621362	0.562136213621362	0.146985301469853	0.37911318038501823
MF_GP_LocalPrediction_covSEiso_covNoise_5_3_10_beforeafter.stdmlik	0.5621002100210021	0.5621002100210021	0.133986601339866	0.37911318038501823
NL_MS_nlpe_3_ac.ac1n	0.562004200420042	0.562004200420042	0.09519048095190481	0.3582661427511516
MF_arfit_1_8_sbc.fpe_7	-0.562004200420042	0.562004200420042	0.13978602139786023	0.37911318038501823
FC_Surprise_dist_50_3_q_500.mean	0.5619801980198019	0.5619801980198019	0.11548845115488451	0.37911318038501823
CO_AddNoise_1_kraskov1_4.firstUnder50	-0.5619321932193219	0.5619321932193219	0.12538746125387462	0.37911318038501823
EN_rpde_3_ac.maxRPD	0.5619321932193219	0.5619321932193219	0.1307869213078692	0.37911318038501823
NW_VisibilityGraph_norm.entropy	0.5618841884188419	0.5618841884188419	0.16398360163983602	0.37911318038501823
CO_HistogramAMI_even_2bin.ami3	0.5618001800180017	0.5618001800180017	0.07129287071292871	0.31829652855609963
IN_AutoMutualInfoStats_40_kraskov1_4.ami3	0.5616921692169217	0.5616921692169217	0.13238676132386762	0.37911318038501823
SY_LocalGlobal_p05.absmean	-0.5614521452145215	0.5614521452145215	0.005699430056994301	0.07842415758424158
MF_StateSpaceCompOrder_8.minlossfn	-0.5614401440144013	0.5614401440144013	0.1382861713828617	0.37911318038501823
SP_Summaries_pgram_hamm.logarea_5_3	-0.5613681368136813	0.5613681368136813	0.1556844315568443	0.37911318038501823
MF_CompareTestSets_y_ar_best_uniform_25_01_1.meandiffs_mean	-0.5613441344134412	0.5613441344134412	0.1391860813918608	0.37911318038501823
NL_MS_nlpe_3_ac.propbth	0.5612841284128411	0.5612841284128411	0.14258574142585742	0.37911318038501823
MF_CompareTestSets_y_ar_best_uniform_25_01_1.stdrats_mean	0.5612721272127212	0.5612721272127212	0.14088591140885912	0.37911318038501823
CO_StickAngles_y.q1_all	-0.5612601260126012	0.5612601260126012	0.1603839616038396	0.37911318038501823
MF_steps_ahead_ar_2_6.meandiffrms	0.5612241224122412	0.5612241224122412	0.1932806719328067	0.3804616686078113
SB_TransitionMatrix_51.stddiag	0.5611521152115212	0.5611521152115212	0.15208479152084792	0.37911318038501823
MF_arfit_1_8_sbc.fpe_6	-0.561128112811281	0.561128112811281	0.14108589141085892	0.37911318038501823
PP_Compare_resample_2_1.statav8	-0.5610561056105611	0.5610561056105611	0.1362863713628637	0.37911318038501823
NL_MS_nlpe_fnn_mi.ac1n	0.5610561056105611	0.5610561056105611	0.15458454154584542	0.37911318038501823
CO_Embed2_Basic_tau.parabdown05_1	0.561020102010201	0.561020102010201	0.06509349065093491	0.3017811426404529
MF_CompareAR_1_10_05.maxv	-0.5609840984098409	0.5609840984098409	0.14588541145885411	0.37911318038501823
CP_ML_StepDetect_l1pwc_005.nsegments	0.560960096009601	0.560960096009601	0.1436856314368563	0.37911318038501823
PP_Compare_rav4.swms10_1	-0.5609480948094808	0.5609480948094808	0.14108589141085892	0.37911318038501823
SY_TISEAN_nstat_z_4_1_3.max	-0.5609360936093609	0.5609360936093609	0.14558544145585442	0.37911318038501823
MF_CompareAR_1_10_all.meanv	-0.5609240924092409	0.5609240924092409	0.14308569143085692	0.37911318038501823
SP_Summaries_pgram_hamm.area_5_3	-0.5607680768076807	0.5607680768076807	0.15658434156584342	0.37911318038501823
DN_SimpleFit_sin3.resAC1	0.5607560756075607	0.5607560756075607	0.14978502149785022	0.37911318038501823
MF_GP_hyperparameters_covSEiso_covNoise_1_200_first.maxS	-0.5606480648064806	0.5606480648064806	0.1623837616238376	0.37911318038501823
EN_PermEn_5_2.normPermEn	-0.5606360636063605	0.5606360636063605	0.19268073192680732	0.38005832444278503
MF_steps_ahead_arma_3_1_6.ac1_5	0.5605280528052805	0.5605280528052805	0.1817818218178182	0.37911318038501823
NL_MS_nlpe_fnn_mi.sbc1	-0.5605040504050405	0.5605040504050405	0.125987401259874	0.37911318038501823
CO_Embed2_Dist_tau.d_std	-0.5604920492049205	0.5604920492049205	0.14958504149585042	0.37911318038501823
DN_SimpleFit_sin2.resAC1	0.5602760276027602	0.5602760276027602	0.14958504149585042	0.37911318038501823
SB_MotifThree_quantile.aab	-0.5602520252025202	0.5602520252025202	0.14438556144385561	0.37911318038501823
MF_arfit_1_8_sbc.fpe_3	-0.5602400240024001	0.5602400240024001	0.13908609139086092	0.37911318038501823
NL_TSTL_PoincareSection_max_1.meands	-0.5601800180018002	0.5601800180018002	0.10628937106289371	0.3748838599286139
PP_Compare_rav3.swms5_1	-0.5601680168016802	0.5601680168016802	0.14528547145285473	0.37911318038501823
FC_Surprise_T2_100_4_q_500.min	0.56013201320132	0.56013201320132	0.0476952304769523	0.2635688238405075
SP_Summaries_fft.median	-0.56010801080108	0.56010801080108	0.14998500149985	0.37911318038501823
SP_Summaries_welch_rect.median	-0.56010801080108	0.56010801080108	0.14998500149985	0.37911318038501823
CO_AddNoise_1_gaussian.fitexpb	-0.56008400840084	0.56008400840084	0.14778522147785222	0.37911318038501823
PP_Compare_rav4.gauss1_kd_resAC2	-0.56007200720072	0.56007200720072	0.052894710528947106	0.27321725568654803
SY_SlidingWindow_s_s10_2	0.5599999999999998	0.5599999999999998	0.11188881111888811	0.37911318038501823
EX_MovingThreshold_01_002.stdkickf	0.5599759975997599	0.5599759975997599	0.17478252174782521	0.37911318038501823
CO_RM_AMInformation_3	0.5599519951995199	0.5599519951995199	0.1311868813118688	0.37911318038501823
SY_TISEAN_nstat_z_5_1_3.max	-0.5598079807980797	0.5598079807980797	0.14238576142385762	0.37911318038501823
PH_Walker_prop_05.w_std	0.5597839783978397	0.5597839783978397	0.1381861813818618	0.37911318038501823
MF_AR_arcov_2.e	-0.5596879687968795	0.5596879687968795	0.1491850814918508	0.37911318038501823
PH_Walker_prop_05.w_ac1	0.5595799579957996	0.5595799579957996	0.1377862213778622	0.37911318038501823
MF_arfit_1_8_sbc.fpe_4	-0.5595439543954395	0.5595439543954395	0.1424857514248575	0.37911318038501823
MF_arfit_1_8_sbc.fpe_5	-0.5595439543954395	0.5595439543954395	0.1424857514248575	0.37911318038501823
PP_Compare_rav4.swms5_1	-0.5595319531953195	0.5595319531953195	0.14108589141085892	0.37911318038501823
SP_Summaries_fft.q25	-0.5595199519951994	0.5595199519951994	0.1516848315168483	0.37911318038501823
SP_Summaries_welch_rect.q25	-0.5595199519951994	0.5595199519951994	0.1516848315168483	0.37911318038501823
PP_ModelFit_ar_2.rmserrrat_lf_02	0.5594119411941193	0.5594119411941193	0.1493850614938506	0.37911318038501823
AC_nl_1234567	0.5593279327932793	0.5593279327932793	0.17168283171682833	0.37911318038501823
SP_Summaries_pgram_hamm.area_4_3	-0.5593159315931593	0.5593159315931593	0.15078492150784922	0.37911318038501823
PP_ModelFit_ar_2.rmserrrat_peaks_08	0.5592919291929193	0.5592919291929193	0.14488551144885511	0.37911318038501823
MF_steps_ahead_ar_best_6.meandiffrmsabs	-0.5592439243924392	0.5592439243924392	0.08909109089091091	0.348458055954768
MF_AR_arcov_3.res_std	-0.5592319231923192	0.5592319231923192	0.14028597140285973	0.37911318038501823
FC_Surprise_dist_20_tau_m2quad_500.median	0.5591599159915991	0.5591599159915991	0.05039496050394961	0.2698189325036368
CO_HistogramAMI_even_5bin.ami3	0.5591599159915991	0.5591599159915991	0.06359364063593641	0.298447645003576
MF_AR_arcov_2.res_std	-0.559123912391239	0.559123912391239	0.15008499150084992	0.37911318038501823
MF_AR_arcov_4.res_std	-0.559123912391239	0.559123912391239	0.14108589141085892	0.37911318038501823
CO_StickAngles_y.ac2_p	0.559123912391239	0.559123912391239	0.19188081191880813	0.3799700328217823
CO_HistogramAMI_even_2bin.ami2	0.559099909990999	0.559099909990999	0.10838916108389161	0.3766501177936505
MF_CompareAR_1_10_05.bestaic	-0.559063906390639	0.559063906390639	0.14928507149285072	0.37911318038501823
NW_VisibilityGraph_norm.evparam1	0.5589798979897989	0.5589798979897989	0.16368363163683633	0.37911318038501823
PH_Walker_prop_01.sw_ac1rat	-0.5589078907890789	0.5589078907890789	0.1506849315068493	0.37911318038501823
MF_StateSpace_n4sid_1_05_1.ac1n	0.5588598859885988	0.5588598859885988	0.13808619138086192	0.37911318038501823
PP_Compare_rav2.statav10	-0.5588598859885988	0.5588598859885988	0.145985401459854	0.37911318038501823
PP_Compare_rav3.swms10_1	-0.5588478847884789	0.5588478847884789	0.1493850614938506	0.37911318038501823
NL_TSTL_dimensions_50_ac_fnnmar.co_lfitbmax	0.5588358835883588	0.5588358835883588	0.19658034196580343	0.3809365827626579
IN_AutoMutualInfoStats_diff_20_gaussian.amiac1	-0.5588358835883588	0.5588358835883588	0.22617738226177383	0.3917674697787019
DN_SimpleFit_sin1.resAC1	0.5587998799879987	0.5587998799879987	0.15128487151284872	0.37911318038501823
PP_Compare_rav4.statav8	-0.5587038703870386	0.5587038703870386	0.1421857814218578	0.37911318038501823
CO_TranslateShape_circle_25_pts.std	-0.5586678667866786	0.5586678667866786	0.1533846615338466	0.37911318038501823
EN_Randomize_dyndist.xc1fexpa	0.5585958595859586	0.5585958595859586	0.1501849815018498	0.37911318038501823
CO_AddNoise_1_gaussian.ac1	-0.5585598559855984	0.5585598559855984	0.1471852814718528	0.37911318038501823
PH_Walker_momentum_5.w_min	-0.5584518451845184	0.5584518451845184	0.17648235176482352	0.37911318038501823
MF_armax_3_1_05_1.aic	-0.5584158415841585	0.5584158415841585	0.14338566143385661	0.37911318038501823
NL_TSTL_PoincareSection_max_mi.stdx	0.5583558355835583	0.5583558355835583	0.022297770222977704	0.17572584093251617
PP_Compare_medianf3.gauss1_kd_resAC2	-0.5583558355835583	0.5583558355835583	0.04939506049395061	0.2673784549161134
NL_MS_fnn_1_10_mi_5_1.pfnn_5	-0.5583438343834383	0.5583438343834383	0.1508849115088491	0.37911318038501823
SP_Summaries_pgram_hamm.logarea_3_2	-0.5583438343834383	0.5583438343834383	0.15998400159984003	0.37911318038501823
FC_LocalSimple_median3.ac2	0.5582478247824781	0.5582478247824781	0.21497850214978503	0.3863329742182358
MF_AR_arcov_5.res_std	-0.558127812781278	0.558127812781278	0.142985701429857	0.37911318038501823
SP_Summaries_pgram_hamm.area_3_2	-0.5581038103810381	0.5581038103810381	0.15908409159084091	0.37911318038501823
NL_MS_nlpe_3_ac.p5_5	0.558019801980198	0.558019801980198	0.08149185081491851	0.33795294370502676
EN_rpde_3_1.maxRPD	0.5579957995799579	0.5579957995799579	0.13708629137086292	0.37911318038501823
WL_coeffs_db3_2.med_coeff	-0.5579477947794779	0.5579477947794779	0.16768323167683233	0.37911318038501823
MF_arfit_1_8_sbc.fpe_2	-0.5579477947794779	0.5579477947794779	0.1508849115088491	0.37911318038501823
FC_LocalSimple_lfit3.stderr	-0.5578997899789978	0.5578997899789978	0.1563843615638436	0.37911318038501823
MF_armax_1_1_05_1.aic	-0.5578757875787578	0.5578757875787578	0.1411858814118588	0.37911318038501823
MF_CompareTestSets_y_ss_best_uniform_25_01_1.stdrats_median	0.5578277827782777	0.5578277827782777	0.146985301469853	0.37911318038501823
EN_Randomize_permute.xcn1fexpa	0.5577917791779177	0.5577917791779177	0.1526847315268473	0.37911318038501823
CO_AddNoise_1_gaussian.ac2	-0.5577797779777977	0.5577797779777977	0.14978502149785022	0.37911318038501823
MF_AR_arcov_3.e	-0.5577557755775576	0.5577557755775576	0.14238576142385762	0.37911318038501823
MF_CompareTestSets_y_ar_best_uniform_25_01_1.rmserr_mean	-0.5576477647764776	0.5576477647764776	0.14878512148785122	0.37911318038501823
MF_GP_hyperparameters_covSEiso_covNoise_1_200_first.mabserr_std	0.5575637563756376	0.5575637563756376	0.16668333166683333	0.37911318038501823
MF_GARCHfit_ar_P1_Q2.stde_ac2n	-0.5575517551755176	0.5575517551755176	0.22777722227777222	0.3925619462101886
WL_dwtcoeff_sym2_5.noisestd_l2	-0.5575397539753975	0.5575397539753975	0.16398360163983602	0.37911318038501823
MF_StateSpace_n4sid_1_05_1.m_aic	-0.5575037503750374	0.5575037503750374	0.1421857814218578	0.37911318038501823
MF_GARCHfit_ar_P1_Q1.stde_ac2n	-0.5574797479747974	0.5574797479747974	0.22767723227677233	0.3925619462101886
CO_AddNoise_1_gaussian.firstUnder75	-0.5574787940863237	0.5574787940863237	0.1311868813118688	0.37911318038501823
NL_TSTL_LargestLyap_n1_01_001_3_mi_fnnmar.to08max	0.5574437443744374	0.5574437443744374	0.1548845115488451	0.37911318038501823
PP_Compare_rav10.swms5_2	-0.5574197419741974	0.5574197419741974	0.11038896110388961	0.3780368603259137
CO_AddNoise_ac_kraskov1_4.firstUnder75	0.5574197419741974	0.5574197419741974	0.0314968503149685	0.21018266747525052
CO_HistogramAMI_std2_5bin.ami3	0.5573957395739573	0.5573957395739573	0.1337866213378662	0.37911318038501823
EX_MovingThreshold_01_002.pkick	-0.5573477347734773	0.5573477347734773	0.1376862313768623	0.37911318038501823
SY_SlidingWindow_s_s10_10	0.5573477347734773	0.5573477347734773	0.10768923107689231	0.3759015270466865
CO_AddNoise_1_std1_10.ac2	-0.5573117311731173	0.5573117311731173	0.16128387161283872	0.37911318038501823
MF_armax_2_2_05_1.aic	-0.5571557155715572	0.5571557155715572	0.14558544145585442	0.37911318038501823
MF_StateSpace_n4sid_1_05_1.m_fpe	-0.5571437143714371	0.5571437143714371	0.14188581141885812	0.37911318038501823
MF_armax_1_1_05_1.fpe	-0.5571437143714371	0.5571437143714371	0.14188581141885812	0.37911318038501823
CO_AddNoise_1_std1_10.ac1	-0.557095709570957	0.557095709570957	0.16098390160983903	0.37911318038501823
EN_mse_1-10_2_015_diff1.sampen_s4	0.557059705970597	0.557059705970597	0.18318168183181682	0.37911318038501823
MF_armax_1_1_05_1.minfpe	-0.557023702370237	0.557023702370237	0.20877912208779123	0.38464184408027435
MF_CompareAR_1_10_all.medianv	-0.556987698769877	0.556987698769877	0.14578542145785423	0.37911318038501823
NL_TSTL_LargestLyap_n1_01_001_3_1_4.ve_meanabsres	0.5569276927692768	0.5569276927692768	0.0527947205279472	0.27321725568654803
NL_TSTL_LargestLyap_n1_01_001_3_1_4.ve_rmsres	0.5569276927692768	0.5569276927692768	0.0527947205279472	0.27321725568654803
NL_TSTL_LargestLyap_n1_01_001_3_1_4.ve_intercept	0.5569276927692768	0.5569276927692768	0.0527947205279472	0.27321725568654803
SY_SlidingWindow_mom4_ent5_1	0.5569156915691569	0.5569156915691569	0.15028497150284972	0.37911318038501823
PP_ModelFit_ar_2.rmserrrat_peaks_08_d1	0.5568916891689168	0.5568916891689168	0.1518848115188481	0.37911318038501823
EX_MovingThreshold_01_002.meanq	-0.5568916891689168	0.5568916891689168	0.1371862813718628	0.37911318038501823
DN_RemovePoints_absfar_08_remove.ac1diff	0.5567476747674767	0.5567476747674767	0.1643835616438356	0.37911318038501823
SP_Summaries_pgram_hamm.area_5_4	-0.5567356735673566	0.5567356735673566	0.15348465153484653	0.37911318038501823
MF_ExpSmoothing_05_best.stde	-0.5566876687668766	0.5566876687668766	0.13998600139986	0.37911318038501823
NL_TSTL_LargestLyap_n1_01_001_3_1_4.ve_minbad	0.5566876687668766	0.5566876687668766	0.052394760523947606	0.2726746992471706
[truncated: 4,881 more rows]
